# Supplementary material for: Systemic and skin-limited delayed-type drug hypersensitivity reactions associate with distinct resident and recruited T cell subsets
Source: J Clin Invest. 2024 Jul 23;134(17):e178253. doi: 10.1172/JCI178253 (PMC11364394; doi:10.1172/JCI178253)
Supplement: Supplemental data set 1 [file jci-134-178253-s213.xlsx]

## Sheet: No. of T cells in skin
Number (and percentage) of T cells in skin per cluster per patient
	SJS/TEN			MDE			H.C.
Cluster	SKIN 1	SKIN 2	SKIN 3	SKIN 1	SKIN 2	SKIN 3	SKIN 1	SKIN 2
CD8+ Naïve	75(4.7)	1(0.7)	24(3.8)	11(3.1)	19(1.6)	7(1.6)	4(0.8)	5(1.2)
CD8+ TCM	48(3.0)	17(11.3)	21(3.3)	6(1.7)	11(0.9)	7(1.6)	7(1.4)	4(1)
CD8+ TMM	105(6.6)	3(2.0)	25(4)	29(8.1)	75(6.1)	25(5.6)	8(1.6)	33(7.9)
CD8+ CD103- TRM, n.f	18(1.1)	6(4.0)	7(1.1)	3(0.8)	7(0.6)	4(0.9)	15(3)	7(1.7)
CD8+ CD103- TEMRA	167(10.4)	15(9.9)	51(8.1)	34(9.5)	91(7.5)	29(6.5)	39(7.8)	54(12.9)
CD8+ CD103+ TEMRA	3(0.2)	0(0.0)	6(1)	3(0.8)	26(2.1)	5(1.1)	2(0.4)	2(0.5)
CD8+ T effectors	167(10.4)	10(6.6)	66(10.5)	14(3.9)	80(6.6)	8(1.8)	17(3.4)	12(2.9)
CD8+ TEM	71(4.4)	5(3.3)	40(6.4)	1(0.3)	34(2.8)	5(1.1)	9(1.8)	5(1.2)
CD8+ CD103+ TRM	22(1.4)	3(2.0)	10(1.6)	2(0.6)	36(2.9)	5(1.1)	5(1)	5(1.2)
CD8+ CD103- TRM	78(4.9)	2(1.3)	22(3.5)	0(0)	30(2.5)	1(0.2)	5(1)	2(0.5)
CD8+CD56+T cells	51(3.2)	4(2.6)	20(3.2)	14(3.9)	18(1.5)	1(0.2)	12(2.4)	7(1.7)
gd T cells	9(0.6)	0(0.0)	15(2.4)	0(0)	6(0.5)	0(0)	0(0)	1(0.2)
CD4+ Naïve	101(6.3)	4(2.6)	21(3.3)	16(4.5)	60(4.9)	11(2.5)	26(5.2)	12(2.9)
CD4+ CD45RA+ CD62Llow T cells	114(7.1)	17(11.3)	29(4.6)	23(6.4)	119(9.7)	36(8)	79(15.7)[i]	32(7.7)
CD4+ CD45RA- CD62Llow T cells	45(2.8)	4(2.6)	17(2.7)	21(5.9)	69(5.7)	29(6.5)	30(6)	18(4.3)
CD4+ TCM	202(12.6)	13(8.6)	69(11)	63(17.6)	151(12.4)	71(15.8)	88(17.5)	62(14.8)
CD4+ CD103- TRM	38(2.4)	6(4.0)	10(1.6)	11(3.1)	26(2.1)	23(5.1)	12(2.4)	8(1.9)
CD4+ CD103+ TRM	60(3.8)	6(4.0)	30(4.8)	20(5.6)	30(2.5)	30(6.7)	36(7.2)	49(11.7)
CD4+ T effectors	46(2.9)	19(12.6)	31(4.9)	15(4.2)	53(4.3)	32(7.1)	27(5.4)	18(4.3)
CD4+ Treg1	59(3.7)	3(2.0)	22(3.5)	13(3.6)	51(4.2)	27(6)	18(3.6)	23(5.5)
CD4+Treg2	95(5.9)	9(6.0)	46(7.3)	46(12.9)	148(12.1)	62(13.8)	60(11.9)	49(11.7)
Proliferating	25(1.6)	4(2.6)	45(7.2)	12(3.4)	81(6.6)	30(6.7)	4(0.8)	10(2.4)
Total	1599	151	627	357	1221	448	503	418

## Sheet: Log2FC % T cells in skin
Log2FC of percentage of T cells in each cluster of each patient’s skin relative to healthy control skin
	SJS/TEN			MDE
Cluster	SKIN 1	SKIN 2	SKIN 3	SKIN 1	SKIN 2	SKIN 3
CD8+ Naïve	2.24	-0.59	1.94	1.63	0.64	0.65
CD8+ TCM	1.35	3.26	1.51	0.52	-0.38	0.41
CD8+ TMM	0.47	-1.26	-0.25	0.78	0.37	0.23
CD8+ CD103- TRM, n.f.	-1.05	0.77	-1.06	-1.47	-2.02	-1.38
CD8+ CD103- TEMRA	0.01	-0.06	-0.35	-0.12	-0.47	-0.68
CD8+ CD103+ TEMRA	-1.22	-	1.13	0.94	2.28	1.35
CD8+ T effectors	1.74	1.08	1.75	0.33	1.07	-0.81
CD8+ TEM	1.57	1.15	2.1	-2.41	0.9	-0.42
CD8+ CD103+ TRM	0.33	0.86	0.54	-0.97	1.43	0.03
CD8+ CD103- TRM	2.73	0.85	2.25	-	1.74	-1.72
CD8+ CD56+ T cells	0.65	0.38	0.65	0.95	-0.46	-3.19
gd T cells	2.23	-	4.32	-	2.04	-
CD4+ Naïve	0.65	-0.6	-0.26	0.16	0.29	-0.71
CD4+ CD45RA+ CD62Llow T cells	-0.71	-0.05	-1.34	-0.86	-0.26	-0.54
CD4+ CD45RA- CD62Llow T cells	-0.87	-0.95	-0.92	0.2	0.14	0.33
CD4+ TCM	-0.36	-0.91	-0.55	0.13	-0.39	-0.03
CD4+ CD103- TRM	0.14	0.89	-0.43	0.52	-0.01	1.26
CD4+ CD103+ TRM	-1.33	-1.25	-0.98	-0.75	-1.94	-0.5
CD4+ T effectors	-0.75	1.38	0.03	-0.2	-0.16	0.56
CD4+ Treg 1	-0.3	-1.19	-0.37	-0.32	-0.12	0.41
CD4+ Treg 2	-0.99	-0.99	-0.69	0.12	0.04	0.23
Proliferating	-0.03	0.73	2.17	1.08	2.06	2.07

## Sheet: Cell proportion analysis, skin
Cell proportion analysis of each clustera and cytotoxic CD8+ T cells in skin by multiwise and pairwise comparison.
Multiwise comparison
Cluster	P value	FDR
CD4+ Treg 2	0.00347271	0.0694543
CD8+ T Effector	0.0129133	0.11757
CD8+ TEM	0.0228293	0.11757
CD8+ TCM	0.0242213	0.11757
CD4+ CD45RA- CD62L-low	0.0293925	0.11757
CD4+ CD103+ TRM	0.0511916	0.170639
CD8+ CD103- TRM	0.0636837	0.181954
CD4+ TCM	0.0729242	0.18231
Proliferating	0.0895822	0.199071
CD8+ CD103- TRM (nf)	0.199629	0.399258
CD8+ Naive	0.320361	0.536786
CD4+ CD45RA+ CD62L-low	0.355627	0.536786
CD8+ TMM	0.36868	0.536786
CD4+ Treg 1	0.37575	0.536786
CD8+ CD56+ T cells	0.404453	0.539271
CD8+ CD103- TEMRA	0.483067	0.603833
CD4+ CD103- TRM	0.568691	0.669048
CD4+ T Effector	0.789875	0.833536
CD8+ CD103+ TRM	0.791859	0.833536
CD4+ Naive	0.997825	0.997825
Cell type	P value	FDR
Cytotoxic CD8+ T cell	0.0190356	0.0444164
Non-cytotoxic CD8+ T cell	0.164733	0.230626
Pairwise comparisons
Cluster	Comparison	T statistic	P value	FDR
CD4+ Treg 2	SJS/TEN vs MDE	-4.02304	0.0026705	0.00801151
CD4+ Treg 2	Healthy Control vs MDE	0.550086	0.590596	0.590596
CD4+ Treg 2	SJS/TEN vs Healthy Control	-3.23058	0.0139252	0.0208878
Cell Type	Comparison	T statistic	P value	FDR
Cytotoxic CD8+ T cell	SJS/TEN vs MDE	3.13053	0.0186514	0.0279771
Cytotoxic CD8+ T cell	MDE vs Healthy Control	0.0731359	0.943921	0.943921
Cytotoxic CD8+ T cell	SJS/TEN vs Healthy Control	4.86496	0.00290124	0.00870372
a Only clusters with sufficient cell number for biologically meaningful analysis were included

## Sheet: No. of T cells in blood
Number (and percentage) of T cells in blood per cluster per patient
	SJS/TEN			MDE			H.C.
Cluster	BLOOD 1	BLOOD 2	BLOOD 3	BLOOD 1	BLOOD 2	BLOOD 3	BLOOD 1	BLOOD 2	BLOOD 3
CD8+ Naïve	33(3.1)	102(9)	133(10.4)	73(5)	24(2.3)	8(2.1)	25(2.6)	48(4.1)	121(14.5)
CD8+ TCM	54(5.1)	158(13.9)	11(0.9)	4(0.3)	6(0.6)	9(2.3)	34(3.5)	21(1.8)	22(2.6)
CD8+ TMM	52(4.9)	61(5.4)	35(2.7)	16(1.1)	11(1)	13(3.4)	42(4.3)	17(1.4)	26(3.1)
CD8+ CD103- TRM, n.f.	5(0.5)	20(1.8)	22(1.7)	25(1.7)	0(0)	1(0.3)	27(2.8)	25(2.1)	7(0.8)
CD8+ CD103- TEMRA	186(17.6)	105(9.2)	23(1.8)	22(1.5)	24(2.3)	14(3.7)	92(9.4)	83(7.1)	95(11.4)
CD8+ CD103+ TEMRA	18(1.7)	9(0.8)	1(0.1)	0(0)	1(0.1)	1(0.3)	6(0.6)	7(0.6)	17(2)
CD8+ T effectors	104(9.9)	92(8.1)	36(2.8)	26(1.8)	17(1.6)	5(1.3)	38(3.9)	109(9.3)	31(3.7)
CD8+ TEM	94(8.9)	53(4.7)	73(5.7)	18(1.2)	34(3.2)	5(1.3)	40(4.1)	79(6.7)	41(4.9)
CD8+ CD103+ TRM	17(1.6)	12(1.1)	9(0.7)	3(0.2)	3(0.3)	3(0.8)	2(0.2)	6(0.5)	4(0.5)
CD8+ CD103- TRM	21(2)	15(1.3)	3(0.2)	6(0.4)	2(0.2)	1(0.3)	9(0.9)	23(2.0)	6(0.7)
CD8+ CD56+ T cells	86(8.2)	66(5.8)	22(1.7)	8(0.6)	6(0.6)	7(1.8)	22(2.2)	34(2.9)	60(7.2)
gd T cells	26(2.5)	10(0.9)	38(3)	37(2.6)	6(0.6)	0(0)	12(1.2)	31(2.6)	15(1.8)
CD4+ Naïve	21(2)	39(3.4)	195(15.3)	273(18.8)	201(18.9)	16(4.2)	11(1.1)	52(4.4)	27(3.2)
CD4+ CD45RA+ CD62Llow T cells	48(4.6)	56(4.9)	216(16.9)	416(28.7)	171(16.1)	37(9.7)	26(2.7)	124(10.6)	121(14.5)
CD4+ CD45RA- CD62Llow T cells	7(0.7)	19(1.7)	88(6.9)	168(11.6)	111(10.4)	13(3.4)	3(0.3)	30(2.6)	23(2.7)
CD4+ TCM	58(5.5)	92(8.1)	192(15)	179(12.4)	129(12.1)	52(13.6)	95(9.7)	175(14.9)	85(10.2)
CD4+ CD103- TRM	13(1.2)	9(0.8)	2(0.2)	8(0.6)	13(1.2)	5(1.3)	2(0.2)	13(1.1)	5(0.6)
CD4+ CD103+ TRM	9(0.9)	13(1.1)	7(0.5)	5(0.3)	10(0.9)	11(2.9)	8(0.8)	20(1.7)	12(1.4)
CD4+ T effectors	77(7.3)	62(5.5)	19(1.5)	27(1.9)	33(3.1)	25(6.5)	356(36.4)	166(14.1)	38(4.5)
CD4+ Treg1	73(6.9)	52(4.6)	23(1.8)	16(1.1)	26(2.4)	26(6.8)	38(3.9)	18(1.5)	31(3.7)
CD4+ Treg2	31(2.9)	79(6.9)	110(8.6)	94(6.5)	135(12.7)	78(20.4)	44(4.5)	73(6.2)	41(4.9)
Proliferating	21(2)	13(1.1)	20(1.6)	25(1.7)	102(9.6)	53(13.8)	47(4.8)	21(1.8)	9(1.1)
Total	1054	1137	1278	1449	1065	383	979	1175	837

## Sheet: Log2FC % T cells in blood
Log2FC of percentage of T cells in each cluster of each patient’s blood relative to healthy control blood.
	SJS/TEN			MDE
Cluster	BLOOD 1	BLOOD 2	BLOOD 3	BLOOD 1	BLOOD 2	BLOOD 3
CD8+ Naïve	-1.17	0.35	0.57	-0.48	-1.64	-1.75
CD8+ TCM	0.96	2.4	-1.61	-3.25	-2.22	-0.16
CD8+ TMM	0.74	0.86	-0.11	-1.42	-1.51	0.2
CD8+ CD103- TRM, n.f.	-2.01	-0.12	-0.15	-0.14	-	-2.87
CD8+ CD103- TEMRA	0.93	-0.01	-2.36	-2.61	-2.04	-1.34
CD8+ CD103+ TEMRA	0.66	-0.45	-3.79	-	-3.52	-2.05
CD8+ T effectors	0.81	0.53	-1	-1.65	-1.82	-2.11
CD8+ TEM	0.77	-0.17	0.13	-2.08	-0.71	-2
CD8+ CD103+ TRM	2.02	1.41	0.82	-0.94	-0.5	0.98
CD8+ CD103- TRM	0.73	0.14	-2.35	-1.53	-2.67	-2.2
CD8+ CD56+ T cells	0.99	0.5	-1.25	-2.89	-2.86	-1.17
gd T cells	0.39	-1.1	0.66	0.44	-1.74	-
CD4+ Naïve	-0.55	0.23	2.38	2.69	2.69	0.51
CD4+ CD45RA+ CD62Llow T cells	-1.02	-0.9	0.87	1.64	0.8	0.07
CD4+ CD45RA- CD62Llow T cells	-1.49	-0.16	1.88	2.63	2.48	0.86
CD4+ TCM	-1.07	-0.52	0.38	0.09	0.06	0.23
CD4+ CD103- TRM	0.96	0.32	-2.02	-0.2	0.94	1.04
CD4+ CD103+ TRM	-0.63	-0.2	-1.27	-1.93	-0.49	1.12
CD4+ T effectors	-1.33	-1.75	-3.63	-3.3	-2.57	-1.49
CD4+ Treg 1	1.19	0.59	-0.76	-1.46	-0.32	1.16
CD4+ Treg 2	-0.82	0.42	0.73	0.32	1.29	1.97
Proliferating	-0.36	-1.16	-0.71	-0.57	1.91	2.44

## Sheet: Cell proportion analysis, blood
Cell proportion analysis of each clustera and cytotoxic CD8+ T cells in skin by multiwise and pairwise comparison.
Multiwise comparison
Cluster	P Value	FDR
CD8+ TEM	0.0281394	0.208631
CD8+ T Effector	0.0460751	0.208631
CD4+ CD45RA- CD62L-low	0.0667753	0.208631
CD8+ CD56+ T cells	0.0686707	0.208631
CD4+ T Effector	0.0687049	0.208631
Proliferating	0.0775507	0.208631
CD4+ Treg 2	0.0780336	0.208631
CD8+ CD103- TEMRA	0.0834525	0.208631
CD4+ Naive	0.0978871	0.217527
CD8+ TCM	0.145984	0.291967
CD8+ TMM	0.208256	0.37082
CD4+ CD45RA+ CD62L-low	0.222492	0.37082
CD8+ CD103- CD69+ TRM (nf)	0.269108	0.414012
CD8+ CD103- CD69+ TRM	0.314827	0.429134
CD8+ Naive	0.32185	0.429134
CD8+ CD103+ CD69+ TRM	0.368029	0.460036
CD4+ TCM	0.520424	0.612264
CD4+ Treg 1	0.764634	0.832127
CD4+ CD103- CD69+ TRM	0.801972	0.832127
CD4+ CD103+ CD69+ TRM	0.832127	0.832127
Cell type	P Value	FDR
Cytotoxic CD8+ T cell	0.0190356	0.0444164
Non-Cytotoxic CD8+ T cell	0.164733	0.230626
Pairwise comparisons
Cell type	Comparison	T statistic	P value	FDR
Cytotoxic CD8+ T cell	SJS/TEN vs MDE	3.15869	0.00377947	0.00566921
Cytotoxic CD8+ T cell	MDE vs Healthy control	-4.41466	0.00103147	0.00309442
Cytotoxic CD8+ T cell	SJS/TEN vs Healthy control	0.396176	0.704789	0.704789
a Only clusters with sufficient cell number for biologically meaningful analysis were included
