# Supplementary material for: Systemic and skin-limited delayed-type drug hypersensitivity reactions associate with distinct resident and recruited T cell subsets
Source: J Clin Invest. 2024 Jul 23;134(17):e178253. doi: 10.1172/JCI178253 (PMC11364394; doi:10.1172/JCI178253)
Supplement: Supplemental data set 2 [file jci-134-178253-s214.xlsx]

## Sheet: Sheet 1 - All genes
Differential gene expression analysis of every gene per cluster, in each tissue
Group1	Group2	Tissue	Cluster	Gene	logFC	P Value	FDR
SJS	Ctrl	Blood	CD4+ Treg 1	"MARCH1"	1.33653	0.23077	0.769655
SJS	MDE	Blood	CD4+ Treg 1	"MARCH1"	2.81406	0.0267996	0.498577
MDE	Ctrl	Skin	CD8+ Naive	"SEPT1"	0.401838	0.761041	0.988074
SJS	Ctrl	Skin	CD8+ Naive	"SEPT1"	1.66682	0.125161	0.588135
SJS	MDE	Skin	CD8+ Naive	"SEPT1"	0.708978	0.285207	0.991833
MDE	Ctrl	Skin	CD4+ CD45RA- CD62L-low	"SEPT1"	-0.0622254	0.916527	0.987315
SJS	Ctrl	Skin	CD4+ CD45RA- CD62L-low	"SEPT1"	0.853695	0.238617	0.598371
SJS	MDE	Skin	CD4+ CD45RA- CD62L-low	"SEPT1"	0.826418	0.118713	0.69432
MDE	Ctrl	Skin	CD8+ TCM	"SEPT1"	1.22154	0.166707	0.60454
SJS	Ctrl	Skin	CD8+ TCM	"SEPT1"	0.54067	0.565213	0.903196
SJS	MDE	Skin	CD8+ TCM	"SEPT1"	-0.858982	0.119873	0.576771
MDE	Ctrl	Skin	CD8+ CD103- TEMRA	"SEPT1"	0.557457	0.237736	0.755188
SJS	Ctrl	Skin	CD8+ CD103- TEMRA	"SEPT1"	0.731032	0.186986	0.732739
SJS	MDE	Skin	CD8+ CD103- TEMRA	"SEPT1"	0.161389	0.725059	0.957862
MDE	Ctrl	Skin	CD4+ CD45RA+ CD62L-low	"SEPT1"	-0.180427	0.702636	0.944167
SJS	Ctrl	Skin	CD4+ CD45RA+ CD62L-low	"SEPT1"	-0.37234	0.430195	0.857142
SJS	MDE	Skin	CD4+ CD45RA+ CD62L-low	"SEPT1"	-0.206907	0.645762	0.988602
MDE	Ctrl	Skin	CD4+ Treg 2	"SEPT1"	0.567541	0.19974	0.619233
SJS	Ctrl	Skin	CD4+ Treg 2	"SEPT1"	0.699052	0.16935	0.632587
SJS	MDE	Skin	CD4+ Treg 2	"SEPT1"	0.135367	0.761648	0.983233
MDE	Ctrl	Skin	CD4+ T Effector	"SEPT1"	0.31073	0.594566	0.906394
SJS	Ctrl	Skin	CD4+ T Effector	"SEPT1"	0.356588	0.631373	0.972482
SJS	MDE	Skin	CD4+ T Effector	"SEPT1"	0.147134	0.812443	0.999098
MDE	Ctrl	Skin	CD4+ TCM	"SEPT1"	-0.105582	0.812948	0.972156
SJS	Ctrl	Skin	CD4+ TCM	"SEPT1"	-0.183584	0.67471	0.938021
SJS	MDE	Skin	CD4+ TCM	"SEPT1"	-0.0922676	0.834662	0.983518
MDE	Ctrl	Skin	CD8+ TEM	"SEPT1"	0.615502	0.461462	0.859823
SJS	Ctrl	Skin	CD8+ TEM	"SEPT1"	0.518628	0.522493	0.948448
SJS	MDE	Skin	CD8+ TEM	"SEPT1"	-0.0613488	0.922209	0.997722
MDE	Ctrl	Skin	CD4+ Naive	"SEPT1"	-0.275573	0.607511	0.946428
SJS	Ctrl	Skin	CD4+ Naive	"SEPT1"	-0.716973	0.203322	0.812282
SJS	MDE	Skin	CD4+ Naive	"SEPT1"	-0.454037	0.370636	0.856643
SJS	Ctrl	Skin	CD8+ CD56+ T cells	"SEPT1"	0.761536	0.323388	0.801299
SJS	MDE	Skin	CD8+ CD56+ T cells	"SEPT1"	0.422481	0.531491	0.951042
MDE	Ctrl	Skin	CD8+ T Effector	"SEPT1"	0.743737	0.297278	0.821749
SJS	Ctrl	Skin	CD8+ T Effector	"SEPT1"	1.28792	0.0908103	0.554042
SJS	MDE	Skin	CD8+ T Effector	"SEPT1"	0.385022	0.496242	0.992893
MDE	Ctrl	Skin	CD8+ TMM	"SEPT1"	1.80572	0.0250317	0.435082
SJS	Ctrl	Skin	CD8+ TMM	"SEPT1"	1.84542	0.0218814	0.26152
SJS	MDE	Skin	CD8+ TMM	"SEPT1"	0.0641987	0.903268	0.983088
MDE	Ctrl	Skin	CD8+ CD103- CD69+ TRM (nf)	"SEPT1"	0.39542	0.740033	0.98136
SJS	Ctrl	Skin	CD8+ CD103- CD69+ TRM (nf)	"SEPT1"	-1.57084	0.172963	0.602295
MDE	Ctrl	Skin	CD4+ Treg 1	"SEPT1"	0.338616	0.57419	0.950847
SJS	Ctrl	Skin	CD4+ Treg 1	"SEPT1"	0.752801	0.282777	0.855542
SJS	MDE	Skin	CD4+ Treg 1	"SEPT1"	0.249275	0.673987	0.99258
MDE	Ctrl	Skin	CD8+ CD103+ TEMRA	"SEPT1"	5.08904	0.0846059	0.436188
SJS	MDE	Skin	CD8+ CD103+ TEMRA	"SEPT1"	0.965819	0.273731	0.77511
MDE	Ctrl	Skin	CD4+ CD103+ CD69+ TRM	"SEPT1"	0.269456	0.563514	0.875904
SJS	Ctrl	Skin	CD4+ CD103+ CD69+ TRM	"SEPT1"	-0.0967802	0.860056	0.976753
SJS	MDE	Skin	CD4+ CD103+ CD69+ TRM	"SEPT1"	-0.325451	0.525236	0.899241
MDE	Ctrl	Skin	CD4+ CD103- CD69+ TRM	"SEPT1"	0.49125	0.485773	0.97973
SJS	Ctrl	Skin	CD4+ CD103- CD69+ TRM	"SEPT1"	-0.090306	0.895619	0.986084
SJS	MDE	Skin	CD4+ CD103- CD69+ TRM	"SEPT1"	-0.530908	0.330265	0.839872
MDE	Ctrl	Skin	CD8+ CD103+ CD69+ TRM	"SEPT1"	-0.279284	0.772993	0.966849
SJS	MDE	Skin	CD8+ CD103+ CD69+ TRM	"SEPT1"	0.638342	0.424314	0.966765
MDE	Ctrl	Skin	CD8+ CD103- CD69+ TRM	"SEPT1"	-0.511437	0.670505	0.923248
SJS	Ctrl	Skin	CD8+ CD103- CD69+ TRM	"SEPT1"	0.236157	0.786326	0.935593
SJS	MDE	Skin	CD8+ CD103- CD69+ TRM	"SEPT1"	0.679049	0.44698	0.937551
MDE	Ctrl	Blood	CD8+ Naive	"SEPT1"	0.443363	0.263033	0.95816
SJS	Ctrl	Blood	CD8+ Naive	"SEPT1"	0.26502	0.413971	0.801018
SJS	MDE	Blood	CD8+ Naive	"SEPT1"	-0.115481	0.732085	0.968557
MDE	Ctrl	Blood	CD4+ CD45RA- CD62L-low	"SEPT1"	0.580471	0.245639	0.994634
SJS	Ctrl	Blood	CD4+ CD45RA- CD62L-low	"SEPT1"	0.0315572	0.945216	0.995433
SJS	MDE	Blood	CD4+ CD45RA- CD62L-low	"SEPT1"	-0.464196	0.297222	0.990378
MDE	Ctrl	Blood	CD8+ TCM	"SEPT1"	1.0692	0.0488634	0.299729
SJS	Ctrl	Blood	CD8+ TCM	"SEPT1"	0.790237	0.0904304	0.664258
SJS	MDE	Blood	CD8+ TCM	"SEPT1"	0.0404826	0.940844	0.99024
MDE	Ctrl	Blood	CD8+ CD103- TEMRA	"SEPT1"	1.02182	0.00177013	0.043882
SJS	Ctrl	Blood	CD8+ CD103- TEMRA	"SEPT1"	0.559262	0.0957559	0.605977
SJS	MDE	Blood	CD8+ CD103- TEMRA	"SEPT1"	-0.41924	0.213009	0.752208
MDE	Ctrl	Blood	CD4+ CD45RA+ CD62L-low	"SEPT1"	0.355625	0.308609	0.996013
SJS	Ctrl	Blood	CD4+ CD45RA+ CD62L-low	"SEPT1"	-0.0514577	0.870074	0.974537
SJS	MDE	Blood	CD4+ CD45RA+ CD62L-low	"SEPT1"	-0.373962	0.242427	0.999934
MDE	Ctrl	Blood	CD4+ Treg 2	"SEPT1"	0.3643	0.198838	0.599026
SJS	Ctrl	Blood	CD4+ Treg 2	"SEPT1"	0.228585	0.441143	0.803852
SJS	MDE	Blood	CD4+ Treg 2	"SEPT1"	-0.150945	0.580872	0.980732
MDE	Ctrl	Blood	CD4+ T Effector	"SEPT1"	1.11505	0.00572521	0.0791876
SJS	Ctrl	Blood	CD4+ T Effector	"SEPT1"	0.729154	0.0554265	0.475257
SJS	MDE	Blood	CD4+ T Effector	"SEPT1"	-0.322752	0.412631	0.89829
MDE	Ctrl	Blood	CD4+ TCM	"SEPT1"	0.429021	0.232222	0.715417
SJS	Ctrl	Blood	CD4+ TCM	"SEPT1"	0.237134	0.463681	0.763508
SJS	MDE	Blood	CD4+ TCM	"SEPT1"	-0.186318	0.623607	0.97446
MDE	Ctrl	Blood	CD8+ TEM	"SEPT1"	0.357774	0.438297	0.737347
SJS	Ctrl	Blood	CD8+ TEM	"SEPT1"	0.300888	0.436476	0.816867
SJS	MDE	Blood	CD8+ TEM	"SEPT1"	-0.0898203	0.824251	0.963328
MDE	Ctrl	Blood	CD4+ Naive	"SEPT1"	0.518215	0.298858	0.996845
SJS	Ctrl	Blood	CD4+ Naive	"SEPT1"	0.222417	0.570782	0.889665
SJS	MDE	Blood	CD4+ Naive	"SEPT1"	-0.316154	0.451214	0.996693
MDE	Ctrl	Blood	CD8+ CD56+ T cells	"SEPT1"	0.425379	0.444418	0.872718
SJS	Ctrl	Blood	CD8+ CD56+ T cells	"SEPT1"	0.468866	0.267899	0.835001
SJS	MDE	Blood	CD8+ CD56+ T cells	"SEPT1"	0.154834	0.748367	0.956904
MDE	Ctrl	Blood	CD8+ T Effector	"SEPT1"	0.577583	0.289981	0.727175
SJS	Ctrl	Blood	CD8+ T Effector	"SEPT1"	0.560273	0.149058	0.617285
SJS	MDE	Blood	CD8+ T Effector	"SEPT1"	0.00758515	0.987361	0.99916
MDE	Ctrl	Blood	CD8+ TMM	"SEPT1"	0.814	0.0562785	0.302108
SJS	Ctrl	Blood	CD8+ TMM	"SEPT1"	0.496718	0.233968	0.650522
SJS	MDE	Blood	CD8+ TMM	"SEPT1"	-0.288404	0.452205	0.983853
MDE	Ctrl	Blood	CD8+ CD103- CD69+ TRM (nf)	"SEPT1"	0.673377	0.294248	0.899151
SJS	Ctrl	Blood	CD8+ CD103- CD69+ TRM (nf)	"SEPT1"	1.21292	0.0157071	0.093877
SJS	MDE	Blood	CD8+ CD103- CD69+ TRM (nf)	"SEPT1"	0.565925	0.372525	0.81611
MDE	Ctrl	Blood	CD4+ Treg 1	"SEPT1"	0.598779	0.319523	0.711854
SJS	Ctrl	Blood	CD4+ Treg 1	"SEPT1"	0.0995539	0.882192	0.98526
SJS	MDE	Blood	CD4+ Treg 1	"SEPT1"	-0.600869	0.251177	0.978528
MDE	Ctrl	Blood	CD8+ CD103+ TEMRA	"SEPT1"	0.915233	0.258118	0.568503
SJS	Ctrl	Blood	CD8+ CD103+ TEMRA	"SEPT1"	0.387307	0.513329	0.951797
SJS	MDE	Blood	CD8+ CD103+ TEMRA	"SEPT1"	-0.569761	0.439517	0.759358
MDE	Ctrl	Blood	CD4+ CD103+ CD69+ TRM	"SEPT1"	0.663307	0.1489	0.575982
SJS	Ctrl	Blood	CD4+ CD103+ CD69+ TRM	"SEPT1"	0.499005	0.259592	0.660038
SJS	MDE	Blood	CD4+ CD103+ CD69+ TRM	"SEPT1"	-0.136046	0.747106	0.99513
MDE	Ctrl	Blood	CD4+ CD103- CD69+ TRM	"SEPT1"	0.316107	0.598285	0.929617
SJS	Ctrl	Blood	CD4+ CD103- CD69+ TRM	"SEPT1"	0.108355	0.869218	0.955458
SJS	MDE	Blood	CD4+ CD103- CD69+ TRM	"SEPT1"	-0.193609	0.728647	0.995984
SJS	Ctrl	Blood	CD8+ CD103+ CD69+ TRM	"SEPT1"	-0.1429	0.842366	0.994028
SJS	MDE	Blood	CD8+ CD103+ CD69+ TRM	"SEPT1"	0.393832	0.612252	0.970894
MDE	Ctrl	Blood	CD8+ CD103- CD69+ TRM	"SEPT1"	1.07104	0.122697	0.655041
SJS	Ctrl	Blood	CD8+ CD103- CD69+ TRM	"SEPT1"	0.807091	0.156182	0.571852
SJS	MDE	Blood	CD8+ CD103- CD69+ TRM	"SEPT1"	-0.198729	0.757494	0.961567
MDE	Ctrl	Blood	CD4+ Treg 2	"MARCH2"	1.34176	0.106423	0.49249
SJS	MDE	Blood	CD4+ Treg 2	"MARCH2"	-0.621217	0.294785	0.957895
MDE	Ctrl	Blood	CD4+ T Effector	"MARCH2"	0.765216	0.297999	0.645469
SJS	Ctrl	Blood	CD4+ T Effector	"MARCH2"	0.443473	0.560894	0.893239
MDE	Ctrl	Blood	CD4+ TCM	"MARCH2"	1.75064	0.0132789	0.25521
SJS	MDE	Blood	CD4+ TCM	"MARCH2"	-1.00029	0.0667172	0.77692
SJS	Ctrl	Skin	CD8+ Naive	"SEPT2"	-0.590408	0.615056	0.941552
SJS	MDE	Skin	CD8+ Naive	"SEPT2"	-1.35792	0.0589221	0.642093
MDE	Ctrl	Skin	CD4+ CD45RA- CD62L-low	"SEPT2"	0.137796	0.844054	0.969369
SJS	MDE	Skin	CD4+ CD45RA- CD62L-low	"SEPT2"	-0.419349	0.531959	0.967144
SJS	Ctrl	Skin	CD8+ TCM	"SEPT2"	-0.106139	0.912397	0.975371
SJS	MDE	Skin	CD8+ TCM	"SEPT2"	-0.0991385	0.865685	0.975968
MDE	Ctrl	Skin	CD8+ CD103- TEMRA	"SEPT2"	0.245619	0.62153	0.919193
SJS	Ctrl	Skin	CD8+ CD103- TEMRA	"SEPT2"	-0.175751	0.721012	0.961151
SJS	MDE	Skin	CD8+ CD103- TEMRA	"SEPT2"	-0.433064	0.318267	0.817927
MDE	Ctrl	Skin	CD4+ CD45RA+ CD62L-low	"SEPT2"	-0.179826	0.720643	0.948132
SJS	Ctrl	Skin	CD4+ CD45RA+ CD62L-low	"SEPT2"	-0.287453	0.576917	0.895805
SJS	MDE	Skin	CD4+ CD45RA+ CD62L-low	"SEPT2"	-0.112135	0.795226	0.992859
MDE	Ctrl	Skin	CD4+ Treg 2	"SEPT2"	-0.816266	0.0575333	0.376253
SJS	Ctrl	Skin	CD4+ Treg 2	"SEPT2"	-0.402396	0.346732	0.79362
SJS	MDE	Skin	CD4+ Treg 2	"SEPT2"	0.454603	0.277121	0.887743
MDE	Ctrl	Skin	CD4+ T Effector	"SEPT2"	0.12918	0.821566	0.961783
SJS	Ctrl	Skin	CD4+ T Effector	"SEPT2"	0.192966	0.792161	0.985165
SJS	MDE	Skin	CD4+ T Effector	"SEPT2"	0.104882	0.846015	0.999098
MDE	Ctrl	Skin	CD4+ TCM	"SEPT2"	0.304821	0.452742	0.880543
SJS	Ctrl	Skin	CD4+ TCM	"SEPT2"	-0.0792283	0.858341	0.979134
SJS	MDE	Skin	CD4+ TCM	"SEPT2"	-0.400468	0.304708	0.881678
MDE	Ctrl	Skin	CD8+ TEM	"SEPT2"	-0.659427	0.416313	0.858637
SJS	Ctrl	Skin	CD8+ TEM	"SEPT2"	-0.618395	0.426367	0.927183
SJS	MDE	Skin	CD8+ TEM	"SEPT2"	0.062223	0.922739	0.997722
MDE	Ctrl	Skin	CD4+ Naive	"SEPT2"	0.639095	0.37881	0.886153
SJS	Ctrl	Skin	CD4+ Naive	"SEPT2"	0.485478	0.507198	0.932106
SJS	MDE	Skin	CD4+ Naive	"SEPT2"	-0.170861	0.749211	0.948881
MDE	Ctrl	Skin	CD8+ CD56+ T cells	"SEPT2"	0.359071	0.650493	0.909734
SJS	Ctrl	Skin	CD8+ CD56+ T cells	"SEPT2"	-0.47429	0.528695	0.904504
SJS	MDE	Skin	CD8+ CD56+ T cells	"SEPT2"	-0.970464	0.165228	0.73208
MDE	Ctrl	Skin	CD8+ T Effector	"SEPT2"	0.20452	0.785325	0.964292
SJS	Ctrl	Skin	CD8+ T Effector	"SEPT2"	0.219313	0.769224	0.963631
SJS	MDE	Skin	CD8+ T Effector	"SEPT2"	-0.165756	0.763314	0.995641
MDE	Ctrl	Skin	CD8+ TMM	"SEPT2"	0.634309	0.350615	0.876325
SJS	Ctrl	Skin	CD8+ TMM	"SEPT2"	0.219418	0.774865	0.950135
SJS	MDE	Skin	CD8+ TMM	"SEPT2"	-0.409459	0.438739	0.882625
MDE	Ctrl	Skin	CD4+ Treg 1	"SEPT2"	0.458601	0.443497	0.912576
SJS	Ctrl	Skin	CD4+ Treg 1	"SEPT2"	0.556216	0.431447	0.924755
SJS	MDE	Skin	CD4+ Treg 1	"SEPT2"	-0.0243002	0.961985	0.999009
MDE	Ctrl	Skin	CD8+ CD103+ TEMRA	"SEPT2"	5.68648	0.0388198	0.426757
SJS	MDE	Skin	CD8+ CD103+ TEMRA	"SEPT2"	-0.129603	0.887108	0.979264
MDE	Ctrl	Skin	CD4+ CD103+ CD69+ TRM	"SEPT2"	1.0299	0.0835729	0.455661
SJS	Ctrl	Skin	CD4+ CD103+ CD69+ TRM	"SEPT2"	0.896491	0.107307	0.570178
SJS	MDE	Skin	CD4+ CD103+ CD69+ TRM	"SEPT2"	-0.131638	0.803059	0.968356
MDE	Ctrl	Skin	CD4+ CD103- CD69+ TRM	"SEPT2"	1.30173	0.158466	0.927821
SJS	Ctrl	Skin	CD4+ CD103- CD69+ TRM	"SEPT2"	1.26779	0.168918	0.769167
SJS	MDE	Skin	CD4+ CD103- CD69+ TRM	"SEPT2"	0.00185553	0.999932	0.999932
MDE	Ctrl	Skin	CD8+ CD103+ CD69+ TRM	"SEPT2"	-0.159639	0.87206	0.980367
SJS	MDE	Skin	CD8+ CD103+ CD69+ TRM	"SEPT2"	-0.496624	0.50532	0.966765
MDE	Ctrl	Skin	CD8+ CD103- CD69+ TRM	"SEPT2"	-0.18638	0.87603	0.972237
SJS	Ctrl	Skin	CD8+ CD103- CD69+ TRM	"SEPT2"	0.797791	0.478802	0.82169
SJS	MDE	Skin	CD8+ CD103- CD69+ TRM	"SEPT2"	0.801466	0.367063	0.937551
MDE	Ctrl	Blood	CD8+ Naive	"SEPT2"	0.260143	0.617061	0.985419
SJS	Ctrl	Blood	CD8+ Naive	"SEPT2"	0.134221	0.708038	0.919873
SJS	MDE	Blood	CD8+ Naive	"SEPT2"	-0.258782	0.530764	0.933434
MDE	Ctrl	Blood	CD4+ CD45RA- CD62L-low	"SEPT2"	0.764996	0.178395	0.941299
SJS	Ctrl	Blood	CD4+ CD45RA- CD62L-low	"SEPT2"	0.318799	0.557167	0.905916
SJS	MDE	Blood	CD4+ CD45RA- CD62L-low	"SEPT2"	-0.398245	0.405699	0.992215
MDE	Ctrl	Blood	CD8+ TCM	"SEPT2"	-0.174734	0.77616	0.938648
SJS	Ctrl	Blood	CD8+ TCM	"SEPT2"	0.0764614	0.874973	0.985411
SJS	MDE	Blood	CD8+ TCM	"SEPT2"	0.539742	0.407466	0.912611
MDE	Ctrl	Blood	CD8+ CD103- TEMRA	"SEPT2"	0.0384709	0.924025	0.978721
SJS	Ctrl	Blood	CD8+ CD103- TEMRA	"SEPT2"	0.182849	0.607857	0.919071
SJS	MDE	Blood	CD8+ CD103- TEMRA	"SEPT2"	0.198103	0.59796	0.917466
MDE	Ctrl	Blood	CD4+ CD45RA+ CD62L-low	"SEPT2"	0.516237	0.168934	0.958819
SJS	Ctrl	Blood	CD4+ CD45RA+ CD62L-low	"SEPT2"	-0.0038353	0.990643	0.999032
SJS	MDE	Blood	CD4+ CD45RA+ CD62L-low	"SEPT2"	-0.515624	0.14564	0.959131
MDE	Ctrl	Blood	CD4+ Treg 2	"SEPT2"	0.486226	0.268253	0.668997
SJS	Ctrl	Blood	CD4+ Treg 2	"SEPT2"	0.303762	0.47581	0.824287
SJS	MDE	Blood	CD4+ Treg 2	"SEPT2"	-0.193277	0.568482	0.980732
MDE	Ctrl	Blood	CD4+ T Effector	"SEPT2"	0.055079	0.87914	0.962336
SJS	Ctrl	Blood	CD4+ T Effector	"SEPT2"	0.123493	0.719107	0.943078
SJS	MDE	Blood	CD4+ T Effector	"SEPT2"	0.111933	0.785373	0.972353
MDE	Ctrl	Blood	CD4+ TCM	"SEPT2"	-0.187075	0.653813	0.924133
SJS	Ctrl	Blood	CD4+ TCM	"SEPT2"	-0.275325	0.34316	0.682839
SJS	MDE	Blood	CD4+ TCM	"SEPT2"	-0.0735164	0.864335	0.991823
MDE	Ctrl	Blood	CD8+ TEM	"SEPT2"	-0.022108	0.965484	0.987917
SJS	Ctrl	Blood	CD8+ TEM	"SEPT2"	-0.334996	0.382821	0.790329
SJS	MDE	Blood	CD8+ TEM	"SEPT2"	-0.27359	0.55744	0.873604
MDE	Ctrl	Blood	CD4+ Naive	"SEPT2"	0.606676	0.257299	0.996845
SJS	Ctrl	Blood	CD4+ Naive	"SEPT2"	0.180732	0.675686	0.923886
SJS	MDE	Blood	CD4+ Naive	"SEPT2"	-0.42703	0.328403	0.996693
MDE	Ctrl	Blood	CD8+ CD56+ T cells	"SEPT2"	0.243176	0.706515	0.963104
SJS	Ctrl	Blood	CD8+ CD56+ T cells	"SEPT2"	0.48472	0.251312	0.817213
SJS	MDE	Blood	CD8+ CD56+ T cells	"SEPT2"	0.315245	0.601935	0.926762
MDE	Ctrl	Blood	CD8+ T Effector	"SEPT2"	-0.411771	0.408375	0.804022
SJS	Ctrl	Blood	CD8+ T Effector	"SEPT2"	-0.140188	0.719632	0.930263
SJS	MDE	Blood	CD8+ T Effector	"SEPT2"	0.309729	0.517138	0.905882
MDE	Ctrl	Blood	CD8+ TMM	"SEPT2"	-0.445145	0.477983	0.766379
SJS	Ctrl	Blood	CD8+ TMM	"SEPT2"	-0.129182	0.814641	0.947625
SJS	MDE	Blood	CD8+ TMM	"SEPT2"	0.346519	0.440065	0.983853
MDE	Ctrl	Blood	CD8+ CD103- CD69+ TRM (nf)	"SEPT2"	-0.262198	0.76046	0.984482
SJS	MDE	Blood	CD8+ CD103- CD69+ TRM (nf)	"SEPT2"	0.314352	0.695903	0.928645
MDE	Ctrl	Blood	CD4+ Treg 1	"SEPT2"	0.198303	0.674904	0.904133
SJS	Ctrl	Blood	CD4+ Treg 1	"SEPT2"	-0.012112	0.979289	0.998148
SJS	MDE	Blood	CD4+ Treg 1	"SEPT2"	-0.275257	0.54224	0.978528
MDE	Ctrl	Blood	CD8+ CD103- CD69+ TRM	"SEPT2"	0.303567	0.748244	0.95574
SJS	Ctrl	Blood	CD8+ CD103- CD69+ TRM	"SEPT2"	0.13817	0.825796	0.936525
SJS	MDE	Blood	CD8+ CD103- CD69+ TRM	"SEPT2"	0.0142996	0.988405	0.995186
MDE	Ctrl	Skin	CD4+ CD45RA- CD62L-low	"MARCH3"	0.617011	0.468825	0.870377
SJS	MDE	Skin	CD4+ CD45RA- CD62L-low	"MARCH3"	-0.894133	0.266658	0.87188
SJS	Ctrl	Skin	CD8+ CD103- TEMRA	"MARCH3"	1.34599	0.160644	0.699334
SJS	MDE	Skin	CD8+ CD103- TEMRA	"MARCH3"	1.32953	0.0804081	0.504428
MDE	Ctrl	Skin	CD4+ CD45RA+ CD62L-low	"MARCH3"	1.93677	0.0173805	0.251828
SJS	MDE	Skin	CD4+ CD45RA+ CD62L-low	"MARCH3"	-1.35242	0.0517469	0.601252
MDE	Ctrl	Skin	CD4+ Treg 2	"MARCH3"	1.26572	0.0244479	0.261716
SJS	Ctrl	Skin	CD4+ Treg 2	"MARCH3"	0.24338	0.720803	0.943728
SJS	MDE	Skin	CD4+ Treg 2	"MARCH3"	-0.944075	0.0574324	0.605477
MDE	Ctrl	Skin	CD4+ T Effector	"MARCH3"	1.43648	0.285706	0.738916
SJS	MDE	Skin	CD4+ T Effector	"MARCH3"	0.134564	0.862052	0.999098
MDE	Ctrl	Skin	CD4+ TCM	"MARCH3"	1.19645	0.13986	0.627836
SJS	Ctrl	Skin	CD4+ TCM	"MARCH3"	0.379736	0.574089	0.917928
SJS	MDE	Skin	CD4+ TCM	"MARCH3"	-0.855857	0.185526	0.781563
MDE	Ctrl	Skin	CD4+ Naive	"MARCH3"	-0.903256	0.258216	0.818563
SJS	MDE	Skin	CD4+ Naive	"MARCH3"	-0.559922	0.391901	0.866478
SJS	Ctrl	Skin	CD8+ T Effector	"MARCH3"	1.03172	0.46324	0.901736
SJS	MDE	Skin	CD8+ T Effector	"MARCH3"	0.129886	0.865463	0.998445
MDE	Ctrl	Skin	CD8+ TMM	"MARCH3"	0.691688	0.507	0.915489
SJS	MDE	Skin	CD8+ TMM	"MARCH3"	-1.04393	0.188409	0.69609
MDE	Ctrl	Blood	CD4+ CD45RA+ CD62L-low	"MARCH3"	-1.15837	0.0343164	0.676271
SJS	Ctrl	Blood	CD4+ CD45RA+ CD62L-low	"MARCH3"	-1.1301	0.0179935	0.260253
SJS	MDE	Blood	CD4+ CD45RA+ CD62L-low	"MARCH3"	0.0462439	0.936214	0.999934
MDE	Ctrl	Blood	CD4+ Treg 2	"MARCH3"	-1.02966	0.0840712	0.451938
SJS	Ctrl	Blood	CD4+ Treg 2	"MARCH3"	-0.937814	0.1652	0.569924
SJS	MDE	Blood	CD4+ Treg 2	"MARCH3"	0.117045	0.808639	0.99037
MDE	Ctrl	Blood	CD4+ TCM	"MARCH3"	0.602878	0.432451	0.83628
SJS	MDE	Blood	CD4+ TCM	"MARCH3"	-1.27038	0.127847	0.8512
MDE	Ctrl	Blood	CD4+ Naive	"MARCH3"	-1.05737	0.171621	0.996845
SJS	Ctrl	Blood	CD4+ Naive	"MARCH3"	-1.15753	0.109242	0.578373
SJS	MDE	Blood	CD4+ Naive	"MARCH3"	-0.316419	0.703661	0.996693
SJS	Ctrl	Skin	CD8+ Naive	"MARCH5"	4.38604	0.144708	0.614373
SJS	MDE	Skin	CD8+ Naive	"MARCH5"	-0.537193	0.507044	0.991896
MDE	Ctrl	Skin	CD8+ CD103- TEMRA	"MARCH5"	-0.389978	0.535271	0.887649
SJS	Ctrl	Skin	CD8+ CD103- TEMRA	"MARCH5"	-0.571212	0.432089	0.897135
SJS	MDE	Skin	CD8+ CD103- TEMRA	"MARCH5"	-0.207775	0.726605	0.958576
MDE	Ctrl	Skin	CD4+ CD45RA+ CD62L-low	"MARCH5"	0.183113	0.748177	0.958004
SJS	Ctrl	Skin	CD4+ CD45RA+ CD62L-low	"MARCH5"	-0.377586	0.535568	0.88708
SJS	MDE	Skin	CD4+ CD45RA+ CD62L-low	"MARCH5"	-0.573162	0.262097	0.907965
MDE	Ctrl	Skin	CD4+ Treg 2	"MARCH5"	0.509819	0.463355	0.829948
SJS	Ctrl	Skin	CD4+ Treg 2	"MARCH5"	1.25111	0.0599411	0.425663
SJS	MDE	Skin	CD4+ Treg 2	"MARCH5"	0.800377	0.0882888	0.67297
MDE	Ctrl	Skin	CD4+ T Effector	"MARCH5"	0.688167	0.429474	0.826583
SJS	MDE	Skin	CD4+ T Effector	"MARCH5"	0.177912	0.753611	0.99501
MDE	Ctrl	Skin	CD4+ TCM	"MARCH5"	-0.0715055	0.894249	0.985871
SJS	Ctrl	Skin	CD4+ TCM	"MARCH5"	-1.06565	0.0924597	0.522437
SJS	MDE	Skin	CD4+ TCM	"MARCH5"	-1.0154	0.053391	0.521416
MDE	Ctrl	Skin	CD8+ TEM	"MARCH5"	0.777014	0.57084	0.875905
SJS	MDE	Skin	CD8+ TEM	"MARCH5"	-1.43908	0.17554	0.844177
MDE	Ctrl	Skin	CD8+ T Effector	"MARCH5"	1.50732	0.23362	0.790679
SJS	Ctrl	Skin	CD8+ T Effector	"MARCH5"	1.13793	0.428501	0.892491
SJS	MDE	Skin	CD8+ T Effector	"MARCH5"	-0.694571	0.365688	0.992893
SJS	Ctrl	Skin	CD8+ TMM	"MARCH5"	-0.828957	0.313682	0.791281
SJS	MDE	Skin	CD8+ TMM	"MARCH5"	-0.314435	0.624299	0.941798
SJS	Ctrl	Skin	CD4+ Treg 1	"MARCH5"	0.0335502	0.976708	0.998031
SJS	MDE	Skin	CD4+ Treg 1	"MARCH5"	0.664404	0.471234	0.99258
SJS	Ctrl	Skin	CD8+ CD103- CD69+ TRM	"MARCH5"	4.90129	0.100824	0.430553
SJS	MDE	Skin	CD8+ CD103- CD69+ TRM	"MARCH5"	0.217686	0.762804	0.986809
MDE	Ctrl	Blood	CD8+ Naive	"MARCH5"	-0.27034	0.670643	0.985419
SJS	Ctrl	Blood	CD8+ Naive	"MARCH5"	-0.592126	0.275424	0.709851
SJS	MDE	Blood	CD8+ Naive	"MARCH5"	-0.308308	0.64282	0.951673
MDE	Ctrl	Blood	CD4+ CD45RA- CD62L-low	"MARCH5"	0.145097	0.830999	0.999768
SJS	Ctrl	Blood	CD4+ CD45RA- CD62L-low	"MARCH5"	-0.171111	0.793814	0.975861
SJS	MDE	Blood	CD4+ CD45RA- CD62L-low	"MARCH5"	-0.219057	0.68695	0.99979
SJS	Ctrl	Blood	CD8+ TCM	"MARCH5"	0.0959032	0.881731	0.987398
SJS	MDE	Blood	CD8+ TCM	"MARCH5"	1.75282	0.0825555	0.605341
MDE	Ctrl	Blood	CD8+ CD103- TEMRA	"MARCH5"	0.326605	0.580515	0.849862
SJS	Ctrl	Blood	CD8+ CD103- TEMRA	"MARCH5"	0.0970663	0.874129	0.977806
SJS	MDE	Blood	CD8+ CD103- TEMRA	"MARCH5"	-0.212179	0.723224	0.947765
MDE	Ctrl	Blood	CD4+ CD45RA+ CD62L-low	"MARCH5"	-0.799469	0.0921526	0.878976
SJS	Ctrl	Blood	CD4+ CD45RA+ CD62L-low	"MARCH5"	-0.318186	0.451321	0.842803
SJS	MDE	Blood	CD4+ CD45RA+ CD62L-low	"MARCH5"	0.561675	0.234493	0.999934
MDE	Ctrl	Blood	CD4+ Treg 2	"MARCH5"	0.492536	0.261372	0.664339
SJS	Ctrl	Blood	CD4+ Treg 2	"MARCH5"	0.0847324	0.864454	0.967622
SJS	MDE	Blood	CD4+ Treg 2	"MARCH5"	-0.423552	0.257906	0.94556
MDE	Ctrl	Blood	CD4+ T Effector	"MARCH5"	-0.270521	0.555936	0.829979
SJS	Ctrl	Blood	CD4+ T Effector	"MARCH5"	-0.945508	0.168932	0.690965
SJS	MDE	Blood	CD4+ T Effector	"MARCH5"	-0.543678	0.513547	0.933107
MDE	Ctrl	Blood	CD4+ TCM	"MARCH5"	-0.234994	0.635457	0.917503
SJS	Ctrl	Blood	CD4+ TCM	"MARCH5"	-0.551224	0.25866	0.602377
SJS	MDE	Blood	CD4+ TCM	"MARCH5"	-0.332037	0.392014	0.955123
SJS	Ctrl	Blood	CD8+ TEM	"MARCH5"	-0.304407	0.549554	0.86796
SJS	MDE	Blood	CD8+ TEM	"MARCH5"	-0.00429478	0.994349	0.997495
MDE	Ctrl	Blood	CD4+ Naive	"MARCH5"	0.284233	0.661738	0.996845
SJS	Ctrl	Blood	CD4+ Naive	"MARCH5"	-0.448595	0.472606	0.852329
SJS	MDE	Blood	CD4+ Naive	"MARCH5"	-0.757007	0.163057	0.996693
SJS	Ctrl	Blood	CD8+ CD56+ T cells	"MARCH5"	0.00603625	0.99273	0.999544
SJS	MDE	Blood	CD8+ CD56+ T cells	"MARCH5"	-1.21792	0.155171	0.712515
MDE	Ctrl	Blood	CD8+ T Effector	"MARCH5"	0.0711952	0.899408	0.977809
SJS	Ctrl	Blood	CD8+ T Effector	"MARCH5"	-0.59229	0.223852	0.690864
SJS	MDE	Blood	CD8+ T Effector	"MARCH5"	-0.615541	0.286341	0.824099
SJS	Ctrl	Skin	CD8+ Naive	"MARCH6"	4.77109	0.0934928	0.542572
SJS	MDE	Skin	CD8+ Naive	"MARCH6"	0.266606	0.750391	0.991896
MDE	Ctrl	Skin	CD4+ CD45RA- CD62L-low	"MARCH6"	-0.27937	0.69044	0.938402
SJS	Ctrl	Skin	CD4+ CD45RA- CD62L-low	"MARCH6"	0.118885	0.882531	0.958455
SJS	MDE	Skin	CD4+ CD45RA- CD62L-low	"MARCH6"	0.390732	0.532192	0.967144
MDE	Ctrl	Skin	CD8+ CD103- TEMRA	"MARCH6"	-0.807165	0.194755	0.720052
SJS	Ctrl	Skin	CD8+ CD103- TEMRA	"MARCH6"	-0.403201	0.492534	0.916574
SJS	MDE	Skin	CD8+ CD103- TEMRA	"MARCH6"	0.408423	0.417616	0.862549
MDE	Ctrl	Skin	CD4+ CD45RA+ CD62L-low	"MARCH6"	-0.650918	0.351487	0.819474
SJS	Ctrl	Skin	CD4+ CD45RA+ CD62L-low	"MARCH6"	0.376579	0.524979	0.88708
SJS	MDE	Skin	CD4+ CD45RA+ CD62L-low	"MARCH6"	1.04052	0.105948	0.739977
MDE	Ctrl	Skin	CD4+ Treg 2	"MARCH6"	-0.615548	0.184217	0.599375
SJS	Ctrl	Skin	CD4+ Treg 2	"MARCH6"	-0.6704	0.196374	0.662837
SJS	MDE	Skin	CD4+ Treg 2	"MARCH6"	-0.0042435	0.993153	0.999905
MDE	Ctrl	Skin	CD4+ T Effector	"MARCH6"	1.17911	0.256688	0.716025
SJS	MDE	Skin	CD4+ T Effector	"MARCH6"	-0.111492	0.869217	0.999098
MDE	Ctrl	Skin	CD4+ TCM	"MARCH6"	-0.604493	0.184759	0.683222
SJS	Ctrl	Skin	CD4+ TCM	"MARCH6"	-0.745701	0.130142	0.585899
SJS	MDE	Skin	CD4+ TCM	"MARCH6"	-0.17441	0.707758	0.973162
SJS	Ctrl	Skin	CD8+ TEM	"MARCH6"	-0.218526	0.83477	0.985991
SJS	MDE	Skin	CD8+ TEM	"MARCH6"	0.79276	0.300856	0.904864
MDE	Ctrl	Skin	CD4+ Naive	"MARCH6"	-1.33204	0.0506749	0.500606
SJS	Ctrl	Skin	CD4+ Naive	"MARCH6"	-0.723206	0.250338	0.839843
SJS	MDE	Skin	CD4+ Naive	"MARCH6"	0.588673	0.321354	0.829337
SJS	Ctrl	Skin	CD8+ CD56+ T cells	"MARCH6"	-0.492089	0.560883	0.912526
SJS	MDE	Skin	CD8+ CD56+ T cells	"MARCH6"	0.0193967	0.977644	0.997735
MDE	Ctrl	Skin	CD8+ T Effector	"MARCH6"	5.3893	0.0100987	0.37266
SJS	Ctrl	Skin	CD8+ T Effector	"MARCH6"	6.1365	0.0143224	0.35692
SJS	MDE	Skin	CD8+ T Effector	"MARCH6"	0.0453912	0.947202	0.998445
MDE	Ctrl	Skin	CD8+ TMM	"MARCH6"	0.331606	0.67579	0.960615
SJS	MDE	Skin	CD8+ TMM	"MARCH6"	-0.324605	0.602324	0.939084
MDE	Ctrl	Skin	CD4+ Treg 1	"MARCH6"	0.672037	0.44002	0.911406
SJS	MDE	Skin	CD4+ Treg 1	"MARCH6"	-1.11406	0.160972	0.860541
MDE	Ctrl	Skin	CD4+ CD103+ CD69+ TRM	"MARCH6"	-1.19567	0.0562715	0.403001
SJS	Ctrl	Skin	CD4+ CD103+ CD69+ TRM	"MARCH6"	-0.24573	0.649743	0.936983
SJS	MDE	Skin	CD4+ CD103+ CD69+ TRM	"MARCH6"	1.00248	0.106198	0.63904
MDE	Ctrl	Blood	CD8+ Naive	"MARCH6"	-0.327403	0.508507	0.98253
SJS	Ctrl	Blood	CD8+ Naive	"MARCH6"	-0.477935	0.27094	0.70612
SJS	MDE	Blood	CD8+ Naive	"MARCH6"	-0.12332	0.808087	0.983545
MDE	Ctrl	Blood	CD4+ CD45RA- CD62L-low	"MARCH6"	0.444251	0.556828	0.999768
SJS	Ctrl	Blood	CD4+ CD45RA- CD62L-low	"MARCH6"	0.808616	0.257877	0.794073
SJS	MDE	Blood	CD4+ CD45RA- CD62L-low	"MARCH6"	0.547595	0.338658	0.992215
SJS	Ctrl	Blood	CD8+ TCM	"MARCH6"	-0.658491	0.341547	0.895836
SJS	MDE	Blood	CD8+ TCM	"MARCH6"	0.251114	0.78154	0.97834
MDE	Ctrl	Blood	CD8+ CD103- TEMRA	"MARCH6"	-0.969881	0.0978134	0.45338
SJS	Ctrl	Blood	CD8+ CD103- TEMRA	"MARCH6"	-0.375795	0.385425	0.849578
SJS	MDE	Blood	CD8+ CD103- TEMRA	"MARCH6"	0.650214	0.271408	0.800693
MDE	Ctrl	Blood	CD4+ CD45RA+ CD62L-low	"MARCH6"	-0.847994	0.0648868	0.805029
SJS	Ctrl	Blood	CD4+ CD45RA+ CD62L-low	"MARCH6"	-0.456451	0.237784	0.691285
SJS	MDE	Blood	CD4+ CD45RA+ CD62L-low	"MARCH6"	0.410446	0.391975	0.999934
MDE	Ctrl	Blood	CD4+ Treg 2	"MARCH6"	-0.449213	0.333159	0.712073
SJS	Ctrl	Blood	CD4+ Treg 2	"MARCH6"	-0.101289	0.832821	0.961595
SJS	MDE	Blood	CD4+ Treg 2	"MARCH6"	0.329354	0.4462	0.971878
MDE	Ctrl	Blood	CD4+ T Effector	"MARCH6"	-0.58605	0.255994	0.602088
SJS	Ctrl	Blood	CD4+ T Effector	"MARCH6"	-0.274687	0.531179	0.883151
MDE	Ctrl	Blood	CD4+ TCM	"MARCH6"	-0.490725	0.32487	0.792585
SJS	Ctrl	Blood	CD4+ TCM	"MARCH6"	-0.210506	0.606712	0.843785
SJS	MDE	Blood	CD4+ TCM	"MARCH6"	0.230195	0.656835	0.976892
MDE	Ctrl	Blood	CD8+ TEM	"MARCH6"	-1.10007	0.063113	0.33121
SJS	Ctrl	Blood	CD8+ TEM	"MARCH6"	-0.170255	0.696592	0.918865
SJS	MDE	Blood	CD8+ TEM	"MARCH6"	0.920394	0.097733	0.528921
MDE	Ctrl	Blood	CD4+ Naive	"MARCH6"	0.521607	0.443412	0.996845
SJS	Ctrl	Blood	CD4+ Naive	"MARCH6"	0.457771	0.432553	0.84007
SJS	MDE	Blood	CD4+ Naive	"MARCH6"	-0.209997	0.721999	0.996693
SJS	Ctrl	Blood	CD8+ CD56+ T cells	"MARCH6"	0.576594	0.304212	0.85571
SJS	MDE	Blood	CD8+ CD56+ T cells	"MARCH6"	1.36926	0.152346	0.711315
MDE	Ctrl	Blood	CD8+ T Effector	"MARCH6"	-0.252217	0.693282	0.92429
SJS	Ctrl	Blood	CD8+ T Effector	"MARCH6"	-0.270511	0.58423	0.884345
SJS	MDE	Blood	CD8+ T Effector	"MARCH6"	0.00203766	0.995557	0.999696
MDE	Ctrl	Skin	CD8+ Naive	"SEPT6"	-0.681402	0.385645	0.937266
SJS	Ctrl	Skin	CD8+ Naive	"SEPT6"	0.17524	0.841232	0.973984
SJS	MDE	Skin	CD8+ Naive	"SEPT6"	0.522735	0.420335	0.991896
MDE	Ctrl	Skin	CD4+ CD45RA- CD62L-low	"SEPT6"	0.3773	0.498163	0.880254
SJS	Ctrl	Skin	CD4+ CD45RA- CD62L-low	"SEPT6"	0.901093	0.15137	0.493567
SJS	MDE	Skin	CD4+ CD45RA- CD62L-low	"SEPT6"	0.41065	0.399437	0.916996
MDE	Ctrl	Skin	CD8+ TCM	"SEPT6"	2.53586	0.0467406	0.404281
SJS	Ctrl	Skin	CD8+ TCM	"SEPT6"	2.71263	0.0276014	0.342049
SJS	MDE	Skin	CD8+ TCM	"SEPT6"	-0.0465632	0.943888	0.994344
MDE	Ctrl	Skin	CD8+ CD103- TEMRA	"SEPT6"	0.169108	0.75605	0.952671
SJS	Ctrl	Skin	CD8+ CD103- TEMRA	"SEPT6"	0.536271	0.364528	0.873207
SJS	MDE	Skin	CD8+ CD103- TEMRA	"SEPT6"	0.367181	0.458696	0.881616
MDE	Ctrl	Skin	CD4+ CD45RA+ CD62L-low	"SEPT6"	0.0587121	0.907823	0.99358
SJS	Ctrl	Skin	CD4+ CD45RA+ CD62L-low	"SEPT6"	0.887694	0.120792	0.526561
SJS	MDE	Skin	CD4+ CD45RA+ CD62L-low	"SEPT6"	0.796213	0.110852	0.745748
MDE	Ctrl	Skin	CD4+ Treg 2	"SEPT6"	0.460186	0.238195	0.664864
SJS	Ctrl	Skin	CD4+ Treg 2	"SEPT6"	1.09108	0.019363	0.240749
SJS	MDE	Skin	CD4+ Treg 2	"SEPT6"	0.649306	0.0740056	0.633435
MDE	Ctrl	Skin	CD4+ T Effector	"SEPT6"	0.227029	0.655989	0.931599
SJS	Ctrl	Skin	CD4+ T Effector	"SEPT6"	0.323318	0.61623	0.972482
SJS	MDE	Skin	CD4+ T Effector	"SEPT6"	0.208881	0.690826	0.992107
MDE	Ctrl	Skin	CD4+ TCM	"SEPT6"	0.111085	0.76718	0.964489
SJS	Ctrl	Skin	CD4+ TCM	"SEPT6"	0.337214	0.423578	0.8575
SJS	MDE	Skin	CD4+ TCM	"SEPT6"	0.205803	0.600333	0.962318
MDE	Ctrl	Skin	CD8+ TEM	"SEPT6"	0.409131	0.625568	0.904698
SJS	Ctrl	Skin	CD8+ TEM	"SEPT6"	0.990535	0.222669	0.830804
SJS	MDE	Skin	CD8+ TEM	"SEPT6"	0.62094	0.322317	0.91204
MDE	Ctrl	Skin	CD4+ Naive	"SEPT6"	0.657944	0.261116	0.818563
SJS	Ctrl	Skin	CD4+ Naive	"SEPT6"	0.400719	0.472059	0.918338
SJS	MDE	Skin	CD4+ Naive	"SEPT6"	-0.275587	0.565798	0.920545
SJS	Ctrl	Skin	CD8+ CD56+ T cells	"SEPT6"	0.946935	0.241382	0.754934
SJS	MDE	Skin	CD8+ CD56+ T cells	"SEPT6"	0.554422	0.419991	0.915572
MDE	Ctrl	Skin	CD8+ T Effector	"SEPT6"	-0.722437	0.240409	0.796703
SJS	Ctrl	Skin	CD8+ T Effector	"SEPT6"	0.0748492	0.909249	0.983788
SJS	MDE	Skin	CD8+ T Effector	"SEPT6"	0.646948	0.252154	0.983267
MDE	Ctrl	Skin	CD8+ TMM	"SEPT6"	1.45588	0.0542487	0.532936
SJS	Ctrl	Skin	CD8+ TMM	"SEPT6"	2.00355	0.013435	0.20562
SJS	MDE	Skin	CD8+ TMM	"SEPT6"	0.571352	0.268163	0.779022
MDE	Ctrl	Skin	CD4+ Treg 1	"SEPT6"	-0.166573	0.816794	0.975114
SJS	Ctrl	Skin	CD4+ Treg 1	"SEPT6"	0.168533	0.814772	0.975284
SJS	MDE	Skin	CD4+ Treg 1	"SEPT6"	0.213221	0.742352	0.99258
MDE	Ctrl	Skin	CD4+ CD103+ CD69+ TRM	"SEPT6"	1.1769	0.046353	0.367344
SJS	Ctrl	Skin	CD4+ CD103+ CD69+ TRM	"SEPT6"	1.89214	0.00165149	0.0620341
SJS	MDE	Skin	CD4+ CD103+ CD69+ TRM	"SEPT6"	0.754188	0.110786	0.640997
MDE	Ctrl	Skin	CD4+ CD103- CD69+ TRM	"SEPT6"	0.198538	0.806153	0.97973
SJS	Ctrl	Skin	CD4+ CD103- CD69+ TRM	"SEPT6"	0.42202	0.546618	0.900997
SJS	MDE	Skin	CD4+ CD103- CD69+ TRM	"SEPT6"	0.24388	0.698922	0.950712
MDE	Ctrl	Skin	CD8+ CD103+ CD69+ TRM	"SEPT6"	-0.755079	0.441042	0.911511
SJS	MDE	Skin	CD8+ CD103+ CD69+ TRM	"SEPT6"	1.19305	0.123579	0.82991
MDE	Ctrl	Skin	CD8+ CD103- CD69+ TRM	"SEPT6"	1.06025	0.41117	0.85614
SJS	Ctrl	Skin	CD8+ CD103- CD69+ TRM	"SEPT6"	1.49188	0.16032	0.487401
SJS	MDE	Skin	CD8+ CD103- CD69+ TRM	"SEPT6"	0.331301	0.699778	0.986809
MDE	Ctrl	Blood	CD8+ Naive	"SEPT6"	-0.445056	0.209071	0.949408
SJS	Ctrl	Blood	CD8+ Naive	"SEPT6"	-0.206762	0.491166	0.830171
SJS	MDE	Blood	CD8+ Naive	"SEPT6"	0.263925	0.448818	0.914241
MDE	Ctrl	Blood	CD4+ CD45RA- CD62L-low	"SEPT6"	-0.293115	0.540839	0.999768
SJS	Ctrl	Blood	CD4+ CD45RA- CD62L-low	"SEPT6"	-0.350718	0.447017	0.871344
SJS	MDE	Blood	CD4+ CD45RA- CD62L-low	"SEPT6"	0.018356	0.96713	0.99988
MDE	Ctrl	Blood	CD8+ TCM	"SEPT6"	-0.0743215	0.885061	0.964582
SJS	Ctrl	Blood	CD8+ TCM	"SEPT6"	0.0319712	0.941133	0.99153
SJS	MDE	Blood	CD8+ TCM	"SEPT6"	0.45755	0.422721	0.913638
MDE	Ctrl	Blood	CD8+ CD103- TEMRA	"SEPT6"	0.497541	0.128233	0.509812
SJS	Ctrl	Blood	CD8+ CD103- TEMRA	"SEPT6"	0.176367	0.653483	0.929822
SJS	MDE	Blood	CD8+ CD103- TEMRA	"SEPT6"	-0.262455	0.530075	0.899883
MDE	Ctrl	Blood	CD4+ CD45RA+ CD62L-low	"SEPT6"	-0.273897	0.400183	0.996013
SJS	Ctrl	Blood	CD4+ CD45RA+ CD62L-low	"SEPT6"	-0.199673	0.532093	0.872909
SJS	MDE	Blood	CD4+ CD45RA+ CD62L-low	"SEPT6"	0.0965773	0.763532	0.999934
MDE	Ctrl	Blood	CD4+ Treg 2	"SEPT6"	-0.149762	0.602659	0.87255
SJS	Ctrl	Blood	CD4+ Treg 2	"SEPT6"	0.0787776	0.804549	0.954943
SJS	MDE	Blood	CD4+ Treg 2	"SEPT6"	0.215348	0.453776	0.972588
MDE	Ctrl	Blood	CD4+ T Effector	"SEPT6"	0.188479	0.579531	0.840024
SJS	Ctrl	Blood	CD4+ T Effector	"SEPT6"	-0.00952375	0.982562	0.995983
SJS	MDE	Blood	CD4+ T Effector	"SEPT6"	-0.133044	0.795399	0.972436
MDE	Ctrl	Blood	CD4+ TCM	"SEPT6"	-0.240383	0.445784	0.844101
SJS	Ctrl	Blood	CD4+ TCM	"SEPT6"	-0.0828833	0.794213	0.925767
SJS	MDE	Blood	CD4+ TCM	"SEPT6"	0.153986	0.668441	0.976892
MDE	Ctrl	Blood	CD8+ TEM	"SEPT6"	-0.314668	0.359932	0.690289
SJS	Ctrl	Blood	CD8+ TEM	"SEPT6"	-0.244604	0.565838	0.874902
SJS	MDE	Blood	CD8+ TEM	"SEPT6"	0.063543	0.894025	0.980057
MDE	Ctrl	Blood	CD4+ Naive	"SEPT6"	0.0490133	0.91593	0.996845
SJS	Ctrl	Blood	CD4+ Naive	"SEPT6"	-0.099003	0.794195	0.958447
SJS	MDE	Blood	CD4+ Naive	"SEPT6"	-0.18116	0.661791	0.996693
MDE	Ctrl	Blood	CD8+ CD56+ T cells	"SEPT6"	0.00969752	0.982717	0.998359
SJS	Ctrl	Blood	CD8+ CD56+ T cells	"SEPT6"	-0.381989	0.325717	0.867792
SJS	MDE	Blood	CD8+ CD56+ T cells	"SEPT6"	-0.285252	0.574924	0.91646
MDE	Ctrl	Blood	CD8+ T Effector	"SEPT6"	0.176684	0.663738	0.913413
SJS	Ctrl	Blood	CD8+ T Effector	"SEPT6"	0.0265731	0.950747	0.990224
SJS	MDE	Blood	CD8+ T Effector	"SEPT6"	-0.08856	0.857528	0.986383
MDE	Ctrl	Blood	CD8+ TMM	"SEPT6"	0.0202143	0.961202	0.982692
SJS	Ctrl	Blood	CD8+ TMM	"SEPT6"	-0.309024	0.395799	0.781078
SJS	MDE	Blood	CD8+ TMM	"SEPT6"	-0.284659	0.502269	0.983853
MDE	Ctrl	Blood	CD8+ CD103- CD69+ TRM (nf)	"SEPT6"	-0.0210574	0.971833	0.995403
SJS	Ctrl	Blood	CD8+ CD103- CD69+ TRM (nf)	"SEPT6"	0.603248	0.209054	0.419196
SJS	MDE	Blood	CD8+ CD103- CD69+ TRM (nf)	"SEPT6"	0.681231	0.309548	0.789091
MDE	Ctrl	Blood	CD4+ Treg 1	"SEPT6"	0.0225864	0.961005	0.989903
SJS	Ctrl	Blood	CD4+ Treg 1	"SEPT6"	-0.280614	0.513684	0.908239
SJS	MDE	Blood	CD4+ Treg 1	"SEPT6"	-0.357321	0.476015	0.978528
MDE	Ctrl	Blood	CD8+ CD103+ TEMRA	"SEPT6"	1.23093	0.0657221	0.287587
SJS	Ctrl	Blood	CD8+ CD103+ TEMRA	"SEPT6"	-0.0611503	0.90509	0.989668
SJS	MDE	Blood	CD8+ CD103+ TEMRA	"SEPT6"	-1.3708	0.0257637	0.190908
MDE	Ctrl	Blood	CD4+ CD103+ CD69+ TRM	"SEPT6"	0.29822	0.511214	0.871399
SJS	Ctrl	Blood	CD4+ CD103+ CD69+ TRM	"SEPT6"	0.325522	0.505376	0.840456
SJS	MDE	Blood	CD4+ CD103+ CD69+ TRM	"SEPT6"	0.0499901	0.914343	0.99513
MDE	Ctrl	Blood	CD4+ CD103- CD69+ TRM	"SEPT6"	0.132414	0.828501	0.991009
SJS	Ctrl	Blood	CD4+ CD103- CD69+ TRM	"SEPT6"	0.615608	0.325968	0.804373
SJS	MDE	Blood	CD4+ CD103- CD69+ TRM	"SEPT6"	0.519656	0.306102	0.995984
MDE	Ctrl	Blood	CD8+ CD103+ CD69+ TRM	"SEPT6"	1.17589	0.240152	0.860189
SJS	MDE	Blood	CD8+ CD103+ CD69+ TRM	"SEPT6"	-1.18396	0.0505724	0.556297
MDE	Ctrl	Blood	CD8+ CD103- CD69+ TRM	"SEPT6"	0.139671	0.823518	0.97632
SJS	Ctrl	Blood	CD8+ CD103- CD69+ TRM	"SEPT6"	-0.388183	0.442886	0.783774
SJS	MDE	Blood	CD8+ CD103- CD69+ TRM	"SEPT6"	-0.289598	0.683085	0.961567
SJS	Ctrl	Skin	CD8+ Naive	"MARCH7"	4.77109	0.0934928	0.542572
SJS	MDE	Skin	CD8+ Naive	"MARCH7"	0.31059	0.711692	0.991896
MDE	Ctrl	Skin	CD4+ CD45RA- CD62L-low	"MARCH7"	-0.0159519	0.985636	0.998512
SJS	MDE	Skin	CD4+ CD45RA- CD62L-low	"MARCH7"	0.662303	0.350028	0.916781
MDE	Ctrl	Skin	CD8+ CD103- TEMRA	"MARCH7"	-0.221983	0.726119	0.945427
SJS	Ctrl	Skin	CD8+ CD103- TEMRA	"MARCH7"	-0.918029	0.0986313	0.611272
SJS	MDE	Skin	CD8+ CD103- TEMRA	"MARCH7"	-0.701519	0.199055	0.704833
MDE	Ctrl	Skin	CD4+ CD45RA+ CD62L-low	"MARCH7"	-0.422432	0.475335	0.878519
SJS	Ctrl	Skin	CD4+ CD45RA+ CD62L-low	"MARCH7"	-0.5295	0.351068	0.804957
SJS	MDE	Skin	CD4+ CD45RA+ CD62L-low	"MARCH7"	-0.0875754	0.873318	0.998814
MDE	Ctrl	Skin	CD4+ Treg 2	"MARCH7"	-0.11678	0.817419	0.962189
SJS	Ctrl	Skin	CD4+ Treg 2	"MARCH7"	-0.0143542	0.978393	0.993651
SJS	MDE	Skin	CD4+ Treg 2	"MARCH7"	0.144828	0.729936	0.980504
MDE	Ctrl	Skin	CD4+ T Effector	"MARCH7"	-0.483038	0.569452	0.898246
SJS	MDE	Skin	CD4+ T Effector	"MARCH7"	0.489534	0.44576	0.96354
MDE	Ctrl	Skin	CD4+ TCM	"MARCH7"	-0.109646	0.851712	0.976477
SJS	Ctrl	Skin	CD4+ TCM	"MARCH7"	-0.238555	0.663848	0.937275
SJS	MDE	Skin	CD4+ TCM	"MARCH7"	-0.149445	0.758734	0.976493
SJS	Ctrl	Skin	CD4+ Naive	"MARCH7"	0.161287	0.847128	0.987709
SJS	MDE	Skin	CD4+ Naive	"MARCH7"	0.252807	0.710655	0.948881
MDE	Ctrl	Skin	CD8+ T Effector	"MARCH7"	-0.563099	0.463379	0.899189
SJS	Ctrl	Skin	CD8+ T Effector	"MARCH7"	-1.0804	0.201589	0.71669
SJS	MDE	Skin	CD8+ T Effector	"MARCH7"	-0.654763	0.320545	0.992893
MDE	Ctrl	Skin	CD8+ TMM	"MARCH7"	0.510795	0.539799	0.927023
SJS	MDE	Skin	CD8+ TMM	"MARCH7"	-0.863936	0.173038	0.674117
MDE	Ctrl	Blood	CD8+ Naive	"MARCH7"	0.189006	0.737194	0.992842
SJS	Ctrl	Blood	CD8+ Naive	"MARCH7"	-0.147808	0.70102	0.919052
SJS	MDE	Blood	CD8+ Naive	"MARCH7"	-0.337249	0.501178	0.924836
MDE	Ctrl	Blood	CD4+ CD45RA- CD62L-low	"MARCH7"	0.109831	0.859998	0.999768
SJS	Ctrl	Blood	CD4+ CD45RA- CD62L-low	"MARCH7"	-0.003074	0.995401	0.999055
SJS	MDE	Blood	CD4+ CD45RA- CD62L-low	"MARCH7"	-0.0308549	0.952931	0.99988
SJS	Ctrl	Blood	CD8+ TCM	"MARCH7"	0.251109	0.681511	0.960544
SJS	MDE	Blood	CD8+ TCM	"MARCH7"	0.527552	0.514108	0.944654
MDE	Ctrl	Blood	CD8+ CD103- TEMRA	"MARCH7"	-0.251343	0.666732	0.887244
SJS	Ctrl	Blood	CD8+ CD103- TEMRA	"MARCH7"	0.620463	0.106712	0.638491
SJS	MDE	Blood	CD8+ CD103- TEMRA	"MARCH7"	0.919073	0.085873	0.578609
MDE	Ctrl	Blood	CD4+ CD45RA+ CD62L-low	"MARCH7"	0.196568	0.664315	0.997383
SJS	Ctrl	Blood	CD4+ CD45RA+ CD62L-low	"MARCH7"	0.322973	0.443214	0.841078
SJS	MDE	Blood	CD4+ CD45RA+ CD62L-low	"MARCH7"	0.16816	0.710063	0.999934
MDE	Ctrl	Blood	CD4+ Treg 2	"MARCH7"	0.352967	0.470872	0.806967
SJS	Ctrl	Blood	CD4+ Treg 2	"MARCH7"	0.931472	0.0571982	0.387861
SJS	MDE	Blood	CD4+ Treg 2	"MARCH7"	0.545743	0.219175	0.93923
MDE	Ctrl	Blood	CD4+ T Effector	"MARCH7"	-0.0375408	0.946212	0.984707
SJS	Ctrl	Blood	CD4+ T Effector	"MARCH7"	1.37517	0.0113373	0.267333
SJS	MDE	Blood	CD4+ T Effector	"MARCH7"	1.40036	0.0350928	0.447005
MDE	Ctrl	Blood	CD4+ TCM	"MARCH7"	0.158054	0.735132	0.949847
SJS	Ctrl	Blood	CD4+ TCM	"MARCH7"	0.365371	0.359019	0.699113
SJS	MDE	Blood	CD4+ TCM	"MARCH7"	0.196833	0.678598	0.976892
SJS	Ctrl	Blood	CD8+ TEM	"MARCH7"	1.09483	0.0206756	0.284993
SJS	MDE	Blood	CD8+ TEM	"MARCH7"	0.645785	0.249141	0.711563
MDE	Ctrl	Blood	CD4+ Naive	"MARCH7"	0.127116	0.834937	0.996845
SJS	Ctrl	Blood	CD4+ Naive	"MARCH7"	-0.0925926	0.864415	0.974168
SJS	MDE	Blood	CD4+ Naive	"MARCH7"	-0.317784	0.531517	0.996693
MDE	Ctrl	Blood	CD8+ CD56+ T cells	"MARCH7"	0.64653	0.367501	0.845445
SJS	Ctrl	Blood	CD8+ CD56+ T cells	"MARCH7"	0.184732	0.719857	0.959655
SJS	MDE	Blood	CD8+ CD56+ T cells	"MARCH7"	-0.371341	0.59216	0.923911
MDE	Ctrl	Blood	CD8+ T Effector	"MARCH7"	-0.885462	0.191084	0.636124
SJS	Ctrl	Blood	CD8+ T Effector	"MARCH7"	-0.201914	0.675979	0.916354
SJS	MDE	Blood	CD8+ T Effector	"MARCH7"	0.693342	0.266618	0.816887
SJS	Ctrl	Blood	CD8+ TMM	"MARCH7"	0.495645	0.454924	0.811023
SJS	MDE	Blood	CD8+ TMM	"MARCH7"	0.434281	0.461207	0.983853
MDE	Ctrl	Blood	CD4+ Treg 1	"MARCH7"	-0.127618	0.878351	0.965759
SJS	Ctrl	Blood	CD4+ Treg 1	"MARCH7"	0.627539	0.332965	0.822055
SJS	MDE	Blood	CD4+ Treg 1	"MARCH7"	0.645982	0.247812	0.978528
SJS	Ctrl	Skin	CD8+ Naive	"SEPT7"	0.20658	0.81412	0.972999
SJS	MDE	Skin	CD8+ Naive	"SEPT7"	0.735282	0.26952	0.978661
MDE	Ctrl	Skin	CD4+ CD45RA- CD62L-low	"SEPT7"	0.28814	0.598099	0.912888
SJS	Ctrl	Skin	CD4+ CD45RA- CD62L-low	"SEPT7"	0.868711	0.141088	0.481055
SJS	MDE	Skin	CD4+ CD45RA- CD62L-low	"SEPT7"	0.492264	0.305829	0.901722
MDE	Ctrl	Skin	CD8+ TCM	"SEPT7"	0.640985	0.447601	0.8101
SJS	Ctrl	Skin	CD8+ TCM	"SEPT7"	0.272326	0.74357	0.938355
SJS	MDE	Skin	CD8+ TCM	"SEPT7"	-0.553558	0.252044	0.711297
MDE	Ctrl	Skin	CD8+ CD103- TEMRA	"SEPT7"	-0.188701	0.669576	0.935081
SJS	Ctrl	Skin	CD8+ CD103- TEMRA	"SEPT7"	0.0315035	0.943106	0.992356
SJS	MDE	Skin	CD8+ CD103- TEMRA	"SEPT7"	0.201167	0.631768	0.936598
MDE	Ctrl	Skin	CD4+ CD45RA+ CD62L-low	"SEPT7"	-0.0595084	0.898477	0.99358
SJS	Ctrl	Skin	CD4+ CD45RA+ CD62L-low	"SEPT7"	0.27849	0.594649	0.903149
SJS	MDE	Skin	CD4+ CD45RA+ CD62L-low	"SEPT7"	0.306958	0.499477	0.980516
MDE	Ctrl	Skin	CD4+ Treg 2	"SEPT7"	-0.113379	0.757745	0.943642
SJS	Ctrl	Skin	CD4+ Treg 2	"SEPT7"	0.234128	0.586906	0.898919
SJS	MDE	Skin	CD4+ Treg 2	"SEPT7"	0.380987	0.28677	0.889693
MDE	Ctrl	Skin	CD4+ T Effector	"SEPT7"	0.758104	0.176173	0.622478
SJS	Ctrl	Skin	CD4+ T Effector	"SEPT7"	0.835035	0.234947	0.841849
SJS	MDE	Skin	CD4+ T Effector	"SEPT7"	0.16286	0.768703	0.99501
MDE	Ctrl	Skin	CD4+ TCM	"SEPT7"	-0.348583	0.353949	0.834179
SJS	Ctrl	Skin	CD4+ TCM	"SEPT7"	-0.0518969	0.89929	0.981027
SJS	MDE	Skin	CD4+ TCM	"SEPT7"	0.263802	0.4925	0.931809
MDE	Ctrl	Skin	CD8+ TEM	"SEPT7"	0.429178	0.590942	0.886145
SJS	Ctrl	Skin	CD8+ TEM	"SEPT7"	0.798704	0.306964	0.875262
SJS	MDE	Skin	CD8+ TEM	"SEPT7"	0.41056	0.506137	0.947186
MDE	Ctrl	Skin	CD4+ Naive	"SEPT7"	0.367822	0.559007	0.939365
SJS	Ctrl	Skin	CD4+ Naive	"SEPT7"	0.630405	0.310711	0.878154
SJS	MDE	Skin	CD4+ Naive	"SEPT7"	0.2434	0.622769	0.93335
MDE	Ctrl	Skin	CD8+ CD56+ T cells	"SEPT7"	0.732601	0.347405	0.864176
SJS	Ctrl	Skin	CD8+ CD56+ T cells	"SEPT7"	0.636116	0.391808	0.841251
SJS	MDE	Skin	CD8+ CD56+ T cells	"SEPT7"	-0.160587	0.800682	0.992062
MDE	Ctrl	Skin	CD8+ T Effector	"SEPT7"	0.204674	0.755535	0.956099
SJS	Ctrl	Skin	CD8+ T Effector	"SEPT7"	0.943853	0.155287	0.650907
SJS	MDE	Skin	CD8+ T Effector	"SEPT7"	0.585578	0.28635	0.992893
MDE	Ctrl	Skin	CD8+ TMM	"SEPT7"	-0.247506	0.664814	0.960615
SJS	Ctrl	Skin	CD8+ TMM	"SEPT7"	0.164847	0.803258	0.956218
SJS	MDE	Skin	CD8+ TMM	"SEPT7"	0.421285	0.409522	0.866907
SJS	Ctrl	Skin	CD8+ CD103- CD69+ TRM (nf)	"SEPT7"	1.99898	0.00304399	0.0623257
SJS	MDE	Skin	CD8+ CD103- CD69+ TRM (nf)	"SEPT7"	0.499975	0.426944	0.824677
MDE	Ctrl	Skin	CD4+ Treg 1	"SEPT7"	-0.176492	0.776837	0.975013
SJS	Ctrl	Skin	CD4+ Treg 1	"SEPT7"	0.730987	0.316078	0.869039
SJS	MDE	Skin	CD4+ Treg 1	"SEPT7"	0.766162	0.177023	0.8822
MDE	Ctrl	Skin	CD8+ CD103+ TEMRA	"SEPT7"	-0.830747	0.366461	0.710349
SJS	MDE	Skin	CD8+ CD103+ TEMRA	"SEPT7"	-0.000860876	0.998823	0.999465
MDE	Ctrl	Skin	CD4+ CD103+ CD69+ TRM	"SEPT7"	0.379037	0.424979	0.792271
SJS	Ctrl	Skin	CD4+ CD103+ CD69+ TRM	"SEPT7"	0.401951	0.442408	0.875427
SJS	MDE	Skin	CD4+ CD103+ CD69+ TRM	"SEPT7"	0.0469912	0.923351	0.985261
MDE	Ctrl	Skin	CD4+ CD103- CD69+ TRM	"SEPT7"	0.255097	0.716368	0.97973
SJS	Ctrl	Skin	CD4+ CD103- CD69+ TRM	"SEPT7"	-0.102081	0.883317	0.98441
SJS	MDE	Skin	CD4+ CD103- CD69+ TRM	"SEPT7"	-0.333876	0.549348	0.905
MDE	Ctrl	Skin	CD8+ CD103+ CD69+ TRM	"SEPT7"	1.64555	0.20192	0.732509
SJS	Ctrl	Skin	CD8+ CD103+ CD69+ TRM	"SEPT7"	2.98928	0.0229179	0.264027
SJS	MDE	Skin	CD8+ CD103+ CD69+ TRM	"SEPT7"	1.66673	0.0344446	0.585559
MDE	Ctrl	Skin	CD8+ CD103- CD69+ TRM	"SEPT7"	-0.391221	0.730487	0.926754
SJS	Ctrl	Skin	CD8+ CD103- CD69+ TRM	"SEPT7"	0.728802	0.418325	0.778423
SJS	MDE	Skin	CD8+ CD103- CD69+ TRM	"SEPT7"	0.957151	0.263292	0.891472
MDE	Ctrl	Blood	CD8+ Naive	"SEPT7"	-0.206744	0.597267	0.985419
SJS	Ctrl	Blood	CD8+ Naive	"SEPT7"	0.0853061	0.782862	0.94528
SJS	MDE	Blood	CD8+ Naive	"SEPT7"	0.331453	0.371133	0.892806
MDE	Ctrl	Blood	CD4+ CD45RA- CD62L-low	"SEPT7"	-0.164741	0.736578	0.999768
SJS	Ctrl	Blood	CD4+ CD45RA- CD62L-low	"SEPT7"	-0.427408	0.34456	0.840616
SJS	MDE	Blood	CD4+ CD45RA- CD62L-low	"SEPT7"	-0.191868	0.660786	0.999158
MDE	Ctrl	Blood	CD8+ TCM	"SEPT7"	-0.709806	0.142508	0.501164
SJS	Ctrl	Blood	CD8+ TCM	"SEPT7"	-0.213275	0.606712	0.947298
SJS	MDE	Blood	CD8+ TCM	"SEPT7"	0.82234	0.146342	0.737792
MDE	Ctrl	Blood	CD8+ CD103- TEMRA	"SEPT7"	-0.70861	0.0331866	0.264568
SJS	Ctrl	Blood	CD8+ CD103- TEMRA	"SEPT7"	-0.106138	0.724359	0.946897
SJS	MDE	Blood	CD8+ CD103- TEMRA	"SEPT7"	0.650121	0.0411615	0.449461
MDE	Ctrl	Blood	CD4+ CD45RA+ CD62L-low	"SEPT7"	-0.343255	0.280521	0.995526
SJS	Ctrl	Blood	CD4+ CD45RA+ CD62L-low	"SEPT7"	-0.460427	0.131474	0.576808
SJS	MDE	Blood	CD4+ CD45RA+ CD62L-low	"SEPT7"	-0.0981282	0.744287	0.999934
MDE	Ctrl	Blood	CD4+ Treg 2	"SEPT7"	-0.373652	0.181456	0.578609
SJS	Ctrl	Blood	CD4+ Treg 2	"SEPT7"	-0.31352	0.268344	0.691024
SJS	MDE	Blood	CD4+ Treg 2	"SEPT7"	0.0458718	0.865987	0.991229
MDE	Ctrl	Blood	CD4+ T Effector	"SEPT7"	-0.630268	0.0652065	0.312965
SJS	Ctrl	Blood	CD4+ T Effector	"SEPT7"	-0.0927576	0.771538	0.960215
SJS	MDE	Blood	CD4+ T Effector	"SEPT7"	0.585147	0.12378	0.730788
MDE	Ctrl	Blood	CD4+ TCM	"SEPT7"	-0.357749	0.251159	0.730463
SJS	Ctrl	Blood	CD4+ TCM	"SEPT7"	-0.114331	0.709373	0.891049
SJS	MDE	Blood	CD4+ TCM	"SEPT7"	0.247933	0.489157	0.956318
MDE	Ctrl	Blood	CD8+ TEM	"SEPT7"	-0.519551	0.16217	0.498728
SJS	Ctrl	Blood	CD8+ TEM	"SEPT7"	-0.189439	0.523252	0.857085
SJS	MDE	Blood	CD8+ TEM	"SEPT7"	0.331849	0.333706	0.765398
MDE	Ctrl	Blood	CD4+ Naive	"SEPT7"	-0.236217	0.610068	0.996845
SJS	Ctrl	Blood	CD4+ Naive	"SEPT7"	-0.0949839	0.80294	0.960512
SJS	MDE	Blood	CD4+ Naive	"SEPT7"	0.105324	0.792406	0.996693
MDE	Ctrl	Blood	CD8+ CD56+ T cells	"SEPT7"	-0.672593	0.133075	0.681498
SJS	Ctrl	Blood	CD8+ CD56+ T cells	"SEPT7"	-0.0235848	0.937896	0.992513
SJS	MDE	Blood	CD8+ CD56+ T cells	"SEPT7"	0.755479	0.0930815	0.618377
MDE	Ctrl	Blood	CD8+ T Effector	"SEPT7"	-0.406707	0.278286	0.714761
SJS	Ctrl	Blood	CD8+ T Effector	"SEPT7"	-0.0755152	0.794492	0.956592
SJS	MDE	Blood	CD8+ T Effector	"SEPT7"	0.366479	0.32697	0.838741
MDE	Ctrl	Blood	CD8+ TMM	"SEPT7"	-0.525141	0.178337	0.536232
SJS	Ctrl	Blood	CD8+ TMM	"SEPT7"	-0.279694	0.47629	0.818071
SJS	MDE	Blood	CD8+ TMM	"SEPT7"	0.290324	0.495269	0.983853
MDE	Ctrl	Blood	CD8+ CD103- CD69+ TRM (nf)	"SEPT7"	-0.0544371	0.927169	0.988425
SJS	Ctrl	Blood	CD8+ CD103- CD69+ TRM (nf)	"SEPT7"	0.484173	0.197252	0.409923
SJS	MDE	Blood	CD8+ CD103- CD69+ TRM (nf)	"SEPT7"	0.653453	0.360906	0.811647
MDE	Ctrl	Blood	CD4+ Treg 1	"SEPT7"	-0.749634	0.0546227	0.379034
SJS	Ctrl	Blood	CD4+ Treg 1	"SEPT7"	-0.0324156	0.932446	0.991866
SJS	MDE	Blood	CD4+ Treg 1	"SEPT7"	0.655372	0.12121	0.882799
MDE	Ctrl	Blood	CD8+ CD103+ TEMRA	"SEPT7"	-0.88557	0.245313	0.552447
SJS	Ctrl	Blood	CD8+ CD103+ TEMRA	"SEPT7"	-0.612342	0.214242	0.931274
SJS	MDE	Blood	CD8+ CD103+ TEMRA	"SEPT7"	0.21751	0.780021	0.931463
MDE	Ctrl	Blood	CD4+ CD103+ CD69+ TRM	"SEPT7"	-0.564958	0.208505	0.651416
SJS	Ctrl	Blood	CD4+ CD103+ CD69+ TRM	"SEPT7"	-0.0068874	0.985569	0.997028
SJS	MDE	Blood	CD4+ CD103+ CD69+ TRM	"SEPT7"	0.588999	0.204814	0.99513
MDE	Ctrl	Blood	CD4+ CD103- CD69+ TRM	"SEPT7"	-0.370058	0.55112	0.925248
SJS	Ctrl	Blood	CD4+ CD103- CD69+ TRM	"SEPT7"	-0.148299	0.797596	0.946099
SJS	MDE	Blood	CD4+ CD103- CD69+ TRM	"SEPT7"	0.247093	0.665221	0.995984
SJS	Ctrl	Blood	CD8+ CD103+ CD69+ TRM	"SEPT7"	0.442455	0.404026	0.980385
SJS	MDE	Blood	CD8+ CD103+ CD69+ TRM	"SEPT7"	-0.00959263	0.985505	0.999463
MDE	Ctrl	Blood	CD8+ CD103- CD69+ TRM	"SEPT7"	-0.88187	0.176284	0.708412
SJS	Ctrl	Blood	CD8+ CD103- CD69+ TRM	"SEPT7"	-0.557499	0.24301	0.6354
SJS	MDE	Blood	CD8+ CD103- CD69+ TRM	"SEPT7"	0.363768	0.560854	0.961567
SJS	Ctrl	Blood	CD8+ Naive	"MARCH8"	0.844269	0.238357	0.677389
SJS	MDE	Blood	CD8+ Naive	"MARCH8"	0.327832	0.651926	0.951673
SJS	Ctrl	Blood	CD8+ TCM	"MARCH8"	0.49839	0.567682	0.939957
SJS	MDE	Blood	CD8+ TCM	"MARCH8"	4.61868	0.0482059	0.528638
SJS	Ctrl	Blood	CD8+ CD103- TEMRA	"MARCH8"	1.31357	0.126238	0.659344
SJS	MDE	Blood	CD8+ CD103- TEMRA	"MARCH8"	0.67089	0.429305	0.871795
MDE	Ctrl	Blood	CD4+ CD45RA+ CD62L-low	"MARCH8"	0.0619649	0.920935	0.997383
SJS	Ctrl	Blood	CD4+ CD45RA+ CD62L-low	"MARCH8"	0.470582	0.378585	0.795906
SJS	MDE	Blood	CD4+ CD45RA+ CD62L-low	"MARCH8"	0.434532	0.378461	0.999934
MDE	Ctrl	Blood	CD4+ T Effector	"MARCH8"	0.343212	0.651111	0.87256
SJS	Ctrl	Blood	CD4+ T Effector	"MARCH8"	0.5441	0.41306	0.83924
MDE	Ctrl	Blood	CD4+ TCM	"MARCH8"	-0.823458	0.165551	0.659377
SJS	Ctrl	Blood	CD4+ TCM	"MARCH8"	-0.498903	0.328239	0.67066
SJS	MDE	Blood	CD4+ TCM	"MARCH8"	0.292162	0.642666	0.97446
MDE	Ctrl	Blood	CD4+ Naive	"MARCH8"	0.903203	0.312882	0.996845
SJS	Ctrl	Blood	CD4+ Naive	"MARCH8"	1.0944	0.180019	0.671264
SJS	MDE	Blood	CD4+ Naive	"MARCH8"	0.153442	0.773755	0.996693
SJS	Ctrl	Blood	CD4+ TCM	"MARCH9"	1.4648	0.0311769	0.229879
SJS	MDE	Blood	CD4+ TCM	"MARCH9"	1.40328	0.032232	0.653495
SJS	Ctrl	Skin	CD8+ Naive	"SEPT9"	0.284067	0.761111	0.967569
SJS	MDE	Skin	CD8+ Naive	"SEPT9"	0.100019	0.881892	0.992809
MDE	Ctrl	Skin	CD4+ CD45RA- CD62L-low	"SEPT9"	-0.521115	0.294105	0.775017
SJS	Ctrl	Skin	CD4+ CD45RA- CD62L-low	"SEPT9"	-0.130772	0.82617	0.940516
SJS	MDE	Skin	CD4+ CD45RA- CD62L-low	"SEPT9"	0.2939	0.55103	0.968359
MDE	Ctrl	Skin	CD8+ TCM	"SEPT9"	0.284457	0.783288	0.918248
SJS	Ctrl	Skin	CD8+ TCM	"SEPT9"	0.237403	0.761312	0.943114
SJS	MDE	Skin	CD8+ TCM	"SEPT9"	-0.135695	0.83463	0.962819
MDE	Ctrl	Skin	CD8+ CD103- TEMRA	"SEPT9"	-0.798568	0.0730799	0.527813
SJS	Ctrl	Skin	CD8+ CD103- TEMRA	"SEPT9"	0.163041	0.743245	0.966266
SJS	MDE	Skin	CD8+ CD103- TEMRA	"SEPT9"	0.9344	0.041331	0.379087
MDE	Ctrl	Skin	CD4+ CD45RA+ CD62L-low	"SEPT9"	-0.806066	0.0553162	0.43426
SJS	Ctrl	Skin	CD4+ CD45RA+ CD62L-low	"SEPT9"	-0.511896	0.253553	0.719415
SJS	MDE	Skin	CD4+ CD45RA+ CD62L-low	"SEPT9"	0.280408	0.496105	0.980516
MDE	Ctrl	Skin	CD4+ Treg 2	"SEPT9"	-0.461815	0.215731	0.637678
SJS	Ctrl	Skin	CD4+ Treg 2	"SEPT9"	0.103221	0.813903	0.957979
SJS	MDE	Skin	CD4+ Treg 2	"SEPT9"	0.584987	0.128951	0.754218
MDE	Ctrl	Skin	CD4+ T Effector	"SEPT9"	-0.935257	0.0627571	0.419848
SJS	Ctrl	Skin	CD4+ T Effector	"SEPT9"	-0.273939	0.64028	0.973072
SJS	MDE	Skin	CD4+ T Effector	"SEPT9"	0.730416	0.145724	0.801036
MDE	Ctrl	Skin	CD4+ TCM	"SEPT9"	-1.07635	0.00342084	0.103485
SJS	Ctrl	Skin	CD4+ TCM	"SEPT9"	-0.422896	0.314298	0.790552
SJS	MDE	Skin	CD4+ TCM	"SEPT9"	0.634479	0.118668	0.684205
MDE	Ctrl	Skin	CD8+ TEM	"SEPT9"	-1.6927	0.0241519	0.366958
SJS	Ctrl	Skin	CD8+ TEM	"SEPT9"	-0.94431	0.173224	0.763107
SJS	MDE	Skin	CD8+ TEM	"SEPT9"	0.769712	0.236448	0.868621
MDE	Ctrl	Skin	CD4+ Naive	"SEPT9"	-0.436963	0.422715	0.905663
SJS	Ctrl	Skin	CD4+ Naive	"SEPT9"	-0.404294	0.435126	0.917856
SJS	MDE	Skin	CD4+ Naive	"SEPT9"	0.00763867	0.986846	0.997617
SJS	Ctrl	Skin	CD8+ CD56+ T cells	"SEPT9"	-0.14343	0.848627	0.964123
SJS	MDE	Skin	CD8+ CD56+ T cells	"SEPT9"	0.818562	0.269338	0.834441
MDE	Ctrl	Skin	CD8+ T Effector	"SEPT9"	-0.912423	0.162288	0.707202
SJS	Ctrl	Skin	CD8+ T Effector	"SEPT9"	0.291024	0.657831	0.942985
SJS	MDE	Skin	CD8+ T Effector	"SEPT9"	1.05627	0.0624669	0.741376
MDE	Ctrl	Skin	CD8+ TMM	"SEPT9"	-0.110171	0.850508	0.978795
SJS	Ctrl	Skin	CD8+ TMM	"SEPT9"	-0.209476	0.752591	0.943923
SJS	MDE	Skin	CD8+ TMM	"SEPT9"	-0.0987983	0.849794	0.978153
SJS	Ctrl	Skin	CD8+ CD103- CD69+ TRM (nf)	"SEPT9"	-0.453957	0.528577	0.859362
SJS	MDE	Skin	CD8+ CD103- CD69+ TRM (nf)	"SEPT9"	0.601618	0.525926	0.867913
MDE	Ctrl	Skin	CD4+ Treg 1	"SEPT9"	-0.763092	0.130075	0.673127
SJS	Ctrl	Skin	CD4+ Treg 1	"SEPT9"	-0.143544	0.832128	0.97686
SJS	MDE	Skin	CD4+ Treg 1	"SEPT9"	0.532245	0.344977	0.99258
MDE	Ctrl	Skin	CD8+ CD103+ TEMRA	"SEPT9"	5.31933	0.0644094	0.426757
SJS	MDE	Skin	CD8+ CD103+ TEMRA	"SEPT9"	-0.750787	0.508086	0.886966
MDE	Ctrl	Skin	CD4+ CD103+ CD69+ TRM	"SEPT9"	-0.878028	0.0513664	0.38838
SJS	Ctrl	Skin	CD4+ CD103+ CD69+ TRM	"SEPT9"	-0.511791	0.298004	0.802064
SJS	MDE	Skin	CD4+ CD103+ CD69+ TRM	"SEPT9"	0.394186	0.411733	0.863509
MDE	Ctrl	Skin	CD4+ CD103- CD69+ TRM	"SEPT9"	-0.877822	0.211157	0.947586
SJS	Ctrl	Skin	CD4+ CD103- CD69+ TRM	"SEPT9"	-1.367	0.04425	0.538272
SJS	MDE	Skin	CD4+ CD103- CD69+ TRM	"SEPT9"	-0.517942	0.460418	0.889663
MDE	Ctrl	Skin	CD8+ CD103+ CD69+ TRM	"SEPT9"	-1.12065	0.230185	0.784184
SJS	Ctrl	Skin	CD8+ CD103+ CD69+ TRM	"SEPT9"	0.17883	0.840686	0.959156
SJS	MDE	Skin	CD8+ CD103+ CD69+ TRM	"SEPT9"	1.50082	0.0647459	0.733787
MDE	Ctrl	Skin	CD8+ CD103- CD69+ TRM	"SEPT9"	-1.49647	0.185448	0.636503
SJS	Ctrl	Skin	CD8+ CD103- CD69+ TRM	"SEPT9"	0.0501274	0.951611	0.989337
SJS	MDE	Skin	CD8+ CD103- CD69+ TRM	"SEPT9"	1.33733	0.129903	0.731142
MDE	Ctrl	Blood	CD8+ Naive	"SEPT9"	-0.196333	0.553969	0.985419
SJS	Ctrl	Blood	CD8+ Naive	"SEPT9"	-0.648763	0.024248	0.27828
SJS	MDE	Blood	CD8+ Naive	"SEPT9"	-0.42953	0.16604	0.782271
MDE	Ctrl	Blood	CD4+ CD45RA- CD62L-low	"SEPT9"	-0.370172	0.437988	0.994634
SJS	Ctrl	Blood	CD4+ CD45RA- CD62L-low	"SEPT9"	-0.884885	0.0563253	0.514784
SJS	MDE	Blood	CD4+ CD45RA- CD62L-low	"SEPT9"	-0.440047	0.323793	0.992215
MDE	Ctrl	Blood	CD8+ TCM	"SEPT9"	-0.623163	0.181144	0.567268
SJS	Ctrl	Blood	CD8+ TCM	"SEPT9"	-0.365111	0.347579	0.895836
SJS	MDE	Blood	CD8+ TCM	"SEPT9"	0.601065	0.278504	0.851689
MDE	Ctrl	Blood	CD8+ CD103- TEMRA	"SEPT9"	0.0804588	0.824075	0.941394
SJS	Ctrl	Blood	CD8+ CD103- TEMRA	"SEPT9"	-0.182834	0.532754	0.9028
SJS	MDE	Blood	CD8+ CD103- TEMRA	"SEPT9"	-0.214837	0.525076	0.898735
MDE	Ctrl	Blood	CD4+ CD45RA+ CD62L-low	"SEPT9"	-0.391062	0.21804	0.977015
SJS	Ctrl	Blood	CD4+ CD45RA+ CD62L-low	"SEPT9"	-0.475303	0.120154	0.555936
SJS	MDE	Blood	CD4+ CD45RA+ CD62L-low	"SEPT9"	-0.0618262	0.839403	0.999934
MDE	Ctrl	Blood	CD4+ Treg 2	"SEPT9"	-0.208871	0.48883	0.819681
SJS	Ctrl	Blood	CD4+ Treg 2	"SEPT9"	-0.290939	0.299169	0.713794
SJS	MDE	Blood	CD4+ Treg 2	"SEPT9"	-0.0973185	0.744091	0.989302
MDE	Ctrl	Blood	CD4+ T Effector	"SEPT9"	-0.402957	0.260224	0.605944
SJS	Ctrl	Blood	CD4+ T Effector	"SEPT9"	-0.442187	0.174843	0.694683
SJS	MDE	Blood	CD4+ T Effector	"SEPT9"	-0.0127034	0.976854	0.998056
MDE	Ctrl	Blood	CD4+ TCM	"SEPT9"	-0.56075	0.0797296	0.530863
SJS	Ctrl	Blood	CD4+ TCM	"SEPT9"	-0.583213	0.0425207	0.266091
SJS	MDE	Blood	CD4+ TCM	"SEPT9"	-0.025168	0.940498	0.99685
MDE	Ctrl	Blood	CD8+ TEM	"SEPT9"	-0.73653	0.0868646	0.374858
SJS	Ctrl	Blood	CD8+ TEM	"SEPT9"	-0.535276	0.107041	0.553907
SJS	MDE	Blood	CD8+ TEM	"SEPT9"	0.206066	0.606988	0.895508
MDE	Ctrl	Blood	CD4+ Naive	"SEPT9"	-0.460812	0.335646	0.996845
SJS	Ctrl	Blood	CD4+ Naive	"SEPT9"	-0.567462	0.126189	0.606986
SJS	MDE	Blood	CD4+ Naive	"SEPT9"	-0.152003	0.718108	0.996693
MDE	Ctrl	Blood	CD8+ CD56+ T cells	"SEPT9"	-0.82534	0.099946	0.630186
SJS	Ctrl	Blood	CD8+ CD56+ T cells	"SEPT9"	-0.453708	0.186079	0.796573
SJS	MDE	Blood	CD8+ CD56+ T cells	"SEPT9"	0.442332	0.326755	0.820641
MDE	Ctrl	Blood	CD8+ T Effector	"SEPT9"	-0.375107	0.342986	0.761058
SJS	Ctrl	Blood	CD8+ T Effector	"SEPT9"	-0.430633	0.218447	0.687933
SJS	MDE	Blood	CD8+ T Effector	"SEPT9"	-0.00430401	0.990465	0.99916
MDE	Ctrl	Blood	CD8+ TMM	"SEPT9"	-0.109173	0.771848	0.896963
SJS	Ctrl	Blood	CD8+ TMM	"SEPT9"	-0.259853	0.4281	0.799658
SJS	MDE	Blood	CD8+ TMM	"SEPT9"	-0.111713	0.761154	0.988431
MDE	Ctrl	Blood	CD8+ CD103- CD69+ TRM (nf)	"SEPT9"	-0.524608	0.40733	0.920184
SJS	Ctrl	Blood	CD8+ CD103- CD69+ TRM (nf)	"SEPT9"	-0.107079	0.811586	0.899688
SJS	MDE	Blood	CD8+ CD103- CD69+ TRM (nf)	"SEPT9"	0.47823	0.459368	0.863461
MDE	Ctrl	Blood	CD4+ Treg 1	"SEPT9"	-0.370096	0.325628	0.713131
SJS	Ctrl	Blood	CD4+ Treg 1	"SEPT9"	-0.487465	0.226752	0.766658
SJS	MDE	Blood	CD4+ Treg 1	"SEPT9"	-0.175137	0.686557	0.993223
MDE	Ctrl	Blood	CD8+ CD103+ TEMRA	"SEPT9"	1.4049	0.0257016	0.185097
SJS	Ctrl	Blood	CD8+ CD103+ TEMRA	"SEPT9"	-0.270195	0.559138	0.951797
SJS	MDE	Blood	CD8+ CD103+ TEMRA	"SEPT9"	-1.75327	0.00804241	0.106196
MDE	Ctrl	Blood	CD4+ CD103+ CD69+ TRM	"SEPT9"	-0.688904	0.0700902	0.432749
SJS	Ctrl	Blood	CD4+ CD103+ CD69+ TRM	"SEPT9"	-0.666727	0.0683816	0.393481
SJS	MDE	Blood	CD4+ CD103+ CD69+ TRM	"SEPT9"	0.0472293	0.907695	0.99513
MDE	Ctrl	Blood	CD4+ CD103- CD69+ TRM	"SEPT9"	-0.684288	0.215221	0.744118
SJS	Ctrl	Blood	CD4+ CD103- CD69+ TRM	"SEPT9"	-0.156686	0.778288	0.937573
SJS	MDE	Blood	CD4+ CD103- CD69+ TRM	"SEPT9"	0.563218	0.273295	0.978444
MDE	Ctrl	Blood	CD8+ CD103+ CD69+ TRM	"SEPT9"	-1.2513	0.200427	0.804493
SJS	Ctrl	Blood	CD8+ CD103+ CD69+ TRM	"SEPT9"	-0.606787	0.303113	0.95343
SJS	MDE	Blood	CD8+ CD103+ CD69+ TRM	"SEPT9"	0.783577	0.211547	0.793209
MDE	Ctrl	Blood	CD8+ CD103- CD69+ TRM	"SEPT9"	-0.222357	0.672064	0.95574
SJS	Ctrl	Blood	CD8+ CD103- CD69+ TRM	"SEPT9"	-0.347652	0.422294	0.77188
SJS	MDE	Blood	CD8+ CD103- CD69+ TRM	"SEPT9"	0.0312939	0.957488	0.984963
MDE	Ctrl	Skin	CD8+ CD103- TEMRA	"SEPT10"	-0.769338	0.447632	0.854475
SJS	MDE	Skin	CD8+ CD103- TEMRA	"SEPT10"	-3.08956	0.0252782	0.292439
MDE	Ctrl	Skin	CD8+ TCM	"SEPT11"	0.0961407	0.932662	0.976129
SJS	MDE	Skin	CD8+ TCM	"SEPT11"	-1.58525	0.0402047	0.39248
MDE	Ctrl	Skin	CD8+ CD103- TEMRA	"SEPT11"	-0.540019	0.254371	0.764761
SJS	Ctrl	Skin	CD8+ CD103- TEMRA	"SEPT11"	-1.73581	0.000430467	0.0355099
SJS	MDE	Skin	CD8+ CD103- TEMRA	"SEPT11"	-1.21899	0.0134987	0.210009
MDE	Ctrl	Skin	CD4+ CD45RA+ CD62L-low	"SEPT11"	-1.00411	0.135893	0.611287
SJS	Ctrl	Skin	CD4+ CD45RA+ CD62L-low	"SEPT11"	-2.1839	0.00104015	0.0382731
SJS	MDE	Skin	CD4+ CD45RA+ CD62L-low	"SEPT11"	-1.08029	0.202624	0.883311
MDE	Ctrl	Skin	CD4+ Treg 2	"SEPT11"	-0.998557	0.0811364	0.431173
SJS	Ctrl	Skin	CD4+ Treg 2	"SEPT11"	-2.19152	0.000159171	0.0123374
SJS	MDE	Skin	CD4+ Treg 2	"SEPT11"	-1.1655	0.0758173	0.640541
MDE	Ctrl	Skin	CD4+ T Effector	"SEPT11"	-1.17368	0.0659725	0.427011
SJS	MDE	Skin	CD4+ T Effector	"SEPT11"	-1.1639	0.116663	0.739376
MDE	Ctrl	Skin	CD4+ TCM	"SEPT11"	-0.786059	0.0995427	0.550896
SJS	Ctrl	Skin	CD4+ TCM	"SEPT11"	-1.92919	0.000136415	0.0096246
SJS	MDE	Skin	CD4+ TCM	"SEPT11"	-1.15241	0.0305374	0.412599
MDE	Ctrl	Skin	CD8+ TEM	"SEPT11"	0.91559	0.373812	0.831299
SJS	MDE	Skin	CD8+ TEM	"SEPT11"	-0.743084	0.269627	0.876602
MDE	Ctrl	Skin	CD8+ T Effector	"SEPT11"	-0.186778	0.785532	0.964292
SJS	Ctrl	Skin	CD8+ T Effector	"SEPT11"	-0.76373	0.331806	0.850357
SJS	MDE	Skin	CD8+ T Effector	"SEPT11"	-0.732067	0.21138	0.979785
MDE	Ctrl	Skin	CD8+ TMM	"SEPT11"	-0.131974	0.846311	0.978795
SJS	Ctrl	Skin	CD8+ TMM	"SEPT11"	-2.26382	0.00291754	0.0958578
SJS	MDE	Skin	CD8+ TMM	"SEPT11"	-2.09682	0.000855179	0.0256298
MDE	Ctrl	Skin	CD4+ Treg 1	"SEPT11"	-0.612974	0.372425	0.882783
SJS	MDE	Skin	CD4+ Treg 1	"SEPT11"	-1.10392	0.130609	0.805588
MDE	Ctrl	Skin	CD8+ CD103+ TEMRA	"SEPT11"	-0.960628	0.370309	0.713971
SJS	MDE	Skin	CD8+ CD103+ TEMRA	"SEPT11"	-4.99399	0.0409491	0.37018
MDE	Ctrl	Skin	CD4+ CD103+ CD69+ TRM	"SEPT11"	-0.697245	0.184264	0.610462
SJS	Ctrl	Skin	CD4+ CD103+ CD69+ TRM	"SEPT11"	-0.275321	0.624098	0.92385
SJS	MDE	Skin	CD4+ CD103+ CD69+ TRM	"SEPT11"	0.459677	0.421715	0.865012
MDE	Ctrl	Skin	CD8+ CD103+ CD69+ TRM	"SEPT11"	-0.430945	0.683021	0.964342
SJS	MDE	Skin	CD8+ CD103+ CD69+ TRM	"SEPT11"	0.625295	0.421773	0.966765
MDE	Ctrl	Skin	CD8+ CD103- CD69+ TRM	"SEPT11"	-1.33785	0.232526	0.702848
SJS	Ctrl	Skin	CD8+ CD103- CD69+ TRM	"SEPT11"	-1.85096	0.049459	0.421318
SJS	MDE	Skin	CD8+ CD103- CD69+ TRM	"SEPT11"	-0.779251	0.26741	0.894018
MDE	Ctrl	Blood	CD8+ Naive	"SEPT11"	-1.13828	0.122349	0.906378
SJS	Ctrl	Blood	CD8+ Naive	"SEPT11"	-0.479414	0.310896	0.73613
SJS	MDE	Blood	CD8+ Naive	"SEPT11"	0.75583	0.256623	0.841477
SJS	Ctrl	Blood	CD8+ TCM	"SEPT11"	1.25966	0.104061	0.691462
SJS	MDE	Blood	CD8+ TCM	"SEPT11"	-0.460054	0.577526	0.953201
SJS	Ctrl	Blood	CD8+ CD103- TEMRA	"SEPT11"	0.979127	0.0709167	0.569669
SJS	MDE	Blood	CD8+ CD103- TEMRA	"SEPT11"	0.659107	0.239473	0.769532
MDE	Ctrl	Blood	CD4+ Treg 2	"SEPT11"	-0.934733	0.0691236	0.419628
SJS	Ctrl	Blood	CD4+ Treg 2	"SEPT11"	-0.173616	0.746122	0.939519
SJS	MDE	Blood	CD4+ Treg 2	"SEPT11"	0.75649	0.0934007	0.857265
MDE	Ctrl	Blood	CD4+ T Effector	"SEPT11"	-0.117465	0.848504	0.950205
SJS	Ctrl	Blood	CD4+ T Effector	"SEPT11"	-0.42201	0.506519	0.877239
MDE	Ctrl	Blood	CD4+ TCM	"SEPT11"	0.382785	0.557714	0.894667
SJS	Ctrl	Blood	CD4+ TCM	"SEPT11"	-0.3511	0.41508	0.732987
SJS	MDE	Blood	CD4+ TCM	"SEPT11"	-0.674913	0.310249	0.937619
MDE	Ctrl	Blood	CD8+ TEM	"SEPT11"	1.07998	0.0620189	0.33091
SJS	Ctrl	Blood	CD8+ TEM	"SEPT11"	0.457259	0.438973	0.817649
SJS	MDE	Blood	CD8+ TEM	"SEPT11"	-0.603417	0.3125	0.749672
SJS	Ctrl	Blood	CD4+ Naive	"SEPT11"	0.144575	0.85577	0.972355
SJS	MDE	Blood	CD4+ Naive	"SEPT11"	1.62914	0.0244195	0.928348
SJS	Ctrl	Blood	CD8+ CD56+ T cells	"SEPT11"	0.954711	0.0825613	0.655303
SJS	MDE	Blood	CD8+ CD56+ T cells	"SEPT11"	1.34432	0.147487	0.705575
MDE	Ctrl	Blood	CD8+ T Effector	"SEPT11"	0.184807	0.775167	0.946321
SJS	Ctrl	Blood	CD8+ T Effector	"SEPT11"	0.179217	0.747067	0.941773
SJS	MDE	Blood	CD8+ T Effector	"SEPT11"	0.0398691	0.949821	0.993098
SJS	Ctrl	Blood	CD4+ Treg 1	"SEPT11"	0.965319	0.348292	0.829942
SJS	MDE	Blood	CD4+ Treg 1	"SEPT11"	1.40783	0.264098	0.978528
MDE	Ctrl	Skin	CD8+ CD103- TEMRA	A1BG	0.783924	0.277644	0.771459
SJS	Ctrl	Skin	CD8+ CD103- TEMRA	A1BG	-0.730963	0.38929	0.881357
SJS	MDE	Skin	CD8+ CD103- TEMRA	A1BG	-1.53608	0.0332824	0.343338
MDE	Ctrl	Skin	CD4+ CD45RA+ CD62L-low	A1BG	-0.478358	0.359127	0.822926
SJS	Ctrl	Skin	CD4+ CD45RA+ CD62L-low	A1BG	-0.997979	0.123682	0.527197
SJS	MDE	Skin	CD4+ CD45RA+ CD62L-low	A1BG	-0.580523	0.327374	0.951528
MDE	Ctrl	Skin	CD4+ Treg 2	A1BG	-0.972713	0.0410628	0.324286
SJS	Ctrl	Skin	CD4+ Treg 2	A1BG	-1.49379	0.0046251	0.0996877
SJS	MDE	Skin	CD4+ Treg 2	A1BG	-0.485103	0.337881	0.916935
MDE	Ctrl	Skin	CD4+ T Effector	A1BG	-0.398323	0.634212	0.922972
SJS	MDE	Skin	CD4+ T Effector	A1BG	-1.98676	0.042985	0.543557
MDE	Ctrl	Skin	CD4+ TCM	A1BG	-0.426409	0.323724	0.818834
SJS	Ctrl	Skin	CD4+ TCM	A1BG	-1.51997	0.0120148	0.208404
SJS	MDE	Skin	CD4+ TCM	A1BG	-1.09924	0.0447345	0.48402
MDE	Ctrl	Skin	CD8+ TEM	A1BG	0.88692	0.510391	0.866107
SJS	MDE	Skin	CD8+ TEM	A1BG	-1.05181	0.291551	0.894079
MDE	Ctrl	Skin	CD8+ T Effector	A1BG	-1.14722	0.170675	0.719979
SJS	MDE	Skin	CD8+ T Effector	A1BG	-1.45824	0.0715554	0.77288
MDE	Ctrl	Skin	CD8+ TMM	A1BG	-0.329962	0.610387	0.945
SJS	MDE	Skin	CD8+ TMM	A1BG	-1.6985	0.00941693	0.136528
MDE	Ctrl	Skin	CD4+ Treg 1	A1BG	-0.242399	0.708587	0.972349
SJS	MDE	Skin	CD4+ Treg 1	A1BG	-0.172588	0.789597	0.99258
MDE	Ctrl	Skin	CD4+ CD103+ CD69+ TRM	A1BG	-0.644606	0.302216	0.712027
SJS	Ctrl	Skin	CD4+ CD103+ CD69+ TRM	A1BG	-0.675177	0.316274	0.804575
MDE	Ctrl	Skin	CD8+ CD103+ CD69+ TRM	A1BG	0.551612	0.621155	0.960066
SJS	MDE	Skin	CD8+ CD103+ CD69+ TRM	A1BG	-1.62173	0.0692231	0.742121
MDE	Ctrl	Skin	CD8+ CD103- CD69+ TRM	A1BG	-1.40054	0.196023	0.6609
SJS	MDE	Skin	CD8+ CD103- CD69+ TRM	A1BG	-1.13024	0.14753	0.766209
MDE	Ctrl	Blood	CD8+ Naive	A1BG	-0.186437	0.698416	0.985419
SJS	Ctrl	Blood	CD8+ Naive	A1BG	-0.965553	0.128887	0.543332
SJS	MDE	Blood	CD8+ Naive	A1BG	-0.714447	0.354642	0.885048
MDE	Ctrl	Blood	CD4+ CD45RA- CD62L-low	A1BG	0.492191	0.450501	0.994634
SJS	Ctrl	Blood	CD4+ CD45RA- CD62L-low	A1BG	-0.816152	0.225918	0.766391
SJS	MDE	Blood	CD4+ CD45RA- CD62L-low	A1BG	-1.33476	0.0374072	0.709175
MDE	Ctrl	Blood	CD4+ CD45RA+ CD62L-low	A1BG	-0.539913	0.309888	0.996013
SJS	Ctrl	Blood	CD4+ CD45RA+ CD62L-low	A1BG	-1.77511	0.000126397	0.0220752
SJS	MDE	Blood	CD4+ CD45RA+ CD62L-low	A1BG	-1.32645	0.0554561	0.847958
MDE	Ctrl	Blood	CD4+ Treg 2	A1BG	0.25161	0.573776	0.86319
SJS	Ctrl	Blood	CD4+ Treg 2	A1BG	-1.65029	0.0307869	0.299128
SJS	MDE	Blood	CD4+ Treg 2	A1BG	-1.91205	0.00199963	0.197504
MDE	Ctrl	Blood	CD4+ T Effector	A1BG	0.962803	0.222038	0.562685
SJS	Ctrl	Blood	CD4+ T Effector	A1BG	-1.59741	0.0755196	0.540168
SJS	MDE	Blood	CD4+ T Effector	A1BG	-2.26517	0.0876172	0.652751
MDE	Ctrl	Blood	CD4+ TCM	A1BG	-0.641296	0.183051	0.675949
SJS	Ctrl	Blood	CD4+ TCM	A1BG	-2.45187	6.2593e-05	0.00787718
SJS	MDE	Blood	CD4+ TCM	A1BG	-1.90566	0.0123449	0.485389
SJS	Ctrl	Blood	CD8+ TEM	A1BG	-1.24815	0.176225	0.643258
SJS	MDE	Blood	CD8+ TEM	A1BG	-1.05135	0.314304	0.751036
MDE	Ctrl	Blood	CD4+ Naive	A1BG	0.265937	0.667838	0.996845
SJS	Ctrl	Blood	CD4+ Naive	A1BG	-1.0803	0.0723839	0.509778
SJS	MDE	Blood	CD4+ Naive	A1BG	-1.37772	0.0251692	0.928348
SJS	Ctrl	Skin	CD4+ Treg 1	A2M	5.16535	0.018184	0.269453
SJS	MDE	Skin	CD4+ Treg 1	A2M	5.45665	0.00280778	0.113832
SJS	Ctrl	Skin	CD4+ Treg 2	AAAS	1.15932	0.266174	0.727902
SJS	MDE	Skin	CD4+ Treg 2	AAAS	1.19633	0.0806746	0.653285
MDE	Ctrl	Blood	CD8+ Naive	AAAS	-0.251673	0.712999	0.985419
SJS	Ctrl	Blood	CD8+ Naive	AAAS	0.392715	0.496694	0.834084
SJS	MDE	Blood	CD8+ Naive	AAAS	0.706218	0.300058	0.86583
SJS	Ctrl	Blood	CD8+ TCM	AAAS	-0.344265	0.622812	0.951453
SJS	MDE	Blood	CD8+ TCM	AAAS	-0.731025	0.365415	0.892917
MDE	Ctrl	Blood	CD8+ CD103- TEMRA	AAAS	0.0784644	0.911252	0.974273
SJS	Ctrl	Blood	CD8+ CD103- TEMRA	AAAS	-0.495225	0.353897	0.833851
SJS	MDE	Blood	CD8+ CD103- TEMRA	AAAS	-0.512038	0.401651	0.865947
MDE	Ctrl	Blood	CD4+ CD45RA+ CD62L-low	AAAS	-0.615327	0.292622	0.996013
SJS	Ctrl	Blood	CD4+ CD45RA+ CD62L-low	AAAS	0.275985	0.623179	0.90341
SJS	MDE	Blood	CD4+ CD45RA+ CD62L-low	AAAS	0.908613	0.0629077	0.86908
MDE	Ctrl	Blood	CD4+ Treg 2	AAAS	0.464168	0.422801	0.777671
SJS	Ctrl	Blood	CD4+ Treg 2	AAAS	0.590008	0.369196	0.758811
SJS	MDE	Blood	CD4+ Treg 2	AAAS	0.113317	0.805477	0.99037
MDE	Ctrl	Blood	CD4+ T Effector	AAAS	0.018084	0.977496	0.993504
SJS	Ctrl	Blood	CD4+ T Effector	AAAS	-0.268131	0.714323	0.942571
MDE	Ctrl	Blood	CD4+ TCM	AAAS	0.532762	0.477439	0.860998
SJS	Ctrl	Blood	CD4+ TCM	AAAS	1.10309	0.0287614	0.221758
SJS	MDE	Blood	CD4+ TCM	AAAS	0.595781	0.307425	0.937619
MDE	Ctrl	Blood	CD4+ Naive	AAAS	0.383893	0.693825	0.996845
SJS	Ctrl	Blood	CD4+ Naive	AAAS	0.835994	0.273525	0.751693
SJS	MDE	Blood	CD4+ Naive	AAAS	0.350843	0.607794	0.996693
MDE	Ctrl	Skin	CD8+ CD103- TEMRA	AACS	0.517583	0.577661	0.905902
SJS	MDE	Skin	CD8+ CD103- TEMRA	AACS	-0.496412	0.492408	0.892804
MDE	Ctrl	Skin	CD4+ CD45RA- CD62L-low	AAED1	-0.914032	0.125787	0.607359
SJS	MDE	Skin	CD4+ CD45RA- CD62L-low	AAED1	-0.445249	0.48526	0.959287
MDE	Ctrl	Skin	CD8+ CD103- TEMRA	AAED1	-0.626664	0.213472	0.738834
SJS	Ctrl	Skin	CD8+ CD103- TEMRA	AAED1	-1.7999	0.000126294	0.0139699
SJS	MDE	Skin	CD8+ CD103- TEMRA	AAED1	-1.17158	0.0225747	0.275084
MDE	Ctrl	Skin	CD4+ CD45RA+ CD62L-low	AAED1	-0.484086	0.344854	0.816017
SJS	Ctrl	Skin	CD4+ CD45RA+ CD62L-low	AAED1	-0.712272	0.255467	0.719529
SJS	MDE	Skin	CD4+ CD45RA+ CD62L-low	AAED1	-0.229272	0.69575	0.98987
MDE	Ctrl	Skin	CD4+ Treg 2	AAED1	-0.72995	0.168649	0.581816
SJS	Ctrl	Skin	CD4+ Treg 2	AAED1	-1.21851	0.0142845	0.199381
SJS	MDE	Skin	CD4+ Treg 2	AAED1	-0.448653	0.416947	0.93618
MDE	Ctrl	Skin	CD4+ T Effector	AAED1	-0.227936	0.715868	0.945442
SJS	MDE	Skin	CD4+ T Effector	AAED1	-1.25283	0.0433934	0.546873
MDE	Ctrl	Skin	CD4+ TCM	AAED1	-0.377596	0.40879	0.859124
SJS	Ctrl	Skin	CD4+ TCM	AAED1	-1.16179	0.026537	0.308757
SJS	MDE	Skin	CD4+ TCM	AAED1	-0.828843	0.102354	0.656272
MDE	Ctrl	Skin	CD8+ TEM	AAED1	-1.37797	0.0968955	0.506072
SJS	MDE	Skin	CD8+ TEM	AAED1	-0.778429	0.32205	0.91204
MDE	Ctrl	Skin	CD4+ Naive	AAED1	-1.91458	0.00488553	0.201126
SJS	Ctrl	Skin	CD4+ Naive	AAED1	-2.22965	0.000975066	0.0619663
SJS	MDE	Skin	CD4+ Naive	AAED1	-0.305935	0.654292	0.940671
MDE	Ctrl	Skin	CD8+ T Effector	AAED1	-0.82287	0.281032	0.821727
SJS	Ctrl	Skin	CD8+ T Effector	AAED1	-1.9104	0.0159939	0.372698
SJS	MDE	Skin	CD8+ T Effector	AAED1	-1.25802	0.050063	0.691028
MDE	Ctrl	Skin	CD8+ TMM	AAED1	-0.838692	0.167282	0.739116
SJS	Ctrl	Skin	CD8+ TMM	AAED1	-1.83404	0.0115668	0.195045
SJS	MDE	Skin	CD8+ TMM	AAED1	-0.957899	0.09314	0.528102
MDE	Ctrl	Skin	CD4+ CD103+ CD69+ TRM	AAED1	-0.0865017	0.87475	0.97344
SJS	Ctrl	Skin	CD4+ CD103+ CD69+ TRM	AAED1	-0.0367628	0.945784	0.994746
SJS	MDE	Skin	CD4+ CD103+ CD69+ TRM	AAED1	0.0790269	0.880527	0.973821
MDE	Ctrl	Skin	CD8+ CD103+ CD69+ TRM	AAED1	-0.399597	0.702373	0.966849
SJS	MDE	Skin	CD8+ CD103+ CD69+ TRM	AAED1	-0.0917953	0.901573	0.985386
MDE	Ctrl	Skin	CD8+ CD103- CD69+ TRM	AAED1	-0.200443	0.864334	0.971669
SJS	Ctrl	Skin	CD8+ CD103- CD69+ TRM	AAED1	-0.436402	0.701046	0.909817
SJS	MDE	Skin	CD8+ CD103- CD69+ TRM	AAED1	-0.424326	0.557693	0.963392
MDE	Ctrl	Blood	CD4+ CD45RA- CD62L-low	AAED1	-0.989972	0.238955	0.993297
SJS	MDE	Blood	CD4+ CD45RA- CD62L-low	AAED1	0.897855	0.22235	0.96892
MDE	Ctrl	Blood	CD8+ TCM	AAED1	-0.436835	0.628824	0.877092
SJS	Ctrl	Blood	CD8+ TCM	AAED1	-1.30386	0.0394606	0.53587
SJS	MDE	Blood	CD8+ TCM	AAED1	-0.411334	0.639335	0.963601
MDE	Ctrl	Blood	CD8+ CD103- TEMRA	AAED1	-0.500935	0.423396	0.770362
SJS	Ctrl	Blood	CD8+ CD103- TEMRA	AAED1	-0.156756	0.757867	0.955316
SJS	MDE	Blood	CD8+ CD103- TEMRA	AAED1	0.422415	0.482464	0.889128
MDE	Ctrl	Blood	CD4+ CD45RA+ CD62L-low	AAED1	-0.555892	0.301135	0.996013
SJS	MDE	Blood	CD4+ CD45RA+ CD62L-low	AAED1	-0.10295	0.865571	0.999934
MDE	Ctrl	Blood	CD4+ Treg 2	AAED1	-0.337427	0.540083	0.846004
SJS	MDE	Blood	CD4+ Treg 2	AAED1	-0.785205	0.149083	0.893299
MDE	Ctrl	Blood	CD4+ T Effector	AAED1	-0.990434	0.100416	0.387999
SJS	Ctrl	Blood	CD4+ T Effector	AAED1	0.18344	0.718095	0.942994
SJS	MDE	Blood	CD4+ T Effector	AAED1	1.23891	0.0492384	0.512921
MDE	Ctrl	Blood	CD4+ TCM	AAED1	-0.573783	0.188324	0.677215
SJS	Ctrl	Blood	CD4+ TCM	AAED1	-0.902045	0.0531717	0.292763
SJS	MDE	Blood	CD4+ TCM	AAED1	-0.319849	0.503565	0.957116
MDE	Ctrl	Blood	CD8+ TEM	AAED1	-0.577572	0.363172	0.691643
SJS	MDE	Blood	CD8+ TEM	AAED1	-0.185645	0.801872	0.956782
MDE	Ctrl	Blood	CD4+ Naive	AAED1	-0.707568	0.343099	0.996845
SJS	MDE	Blood	CD4+ Naive	AAED1	-0.361802	0.610907	0.996693
SJS	Ctrl	Blood	CD8+ CD56+ T cells	AAED1	-0.45034	0.513923	0.926817
SJS	MDE	Blood	CD8+ CD56+ T cells	AAED1	1.20098	0.379198	0.854773
MDE	Ctrl	Skin	CD4+ Treg 2	AAGAB	-0.0404041	0.950153	0.990528
SJS	MDE	Skin	CD4+ Treg 2	AAGAB	0.238109	0.675642	0.974256
SJS	Ctrl	Blood	CD8+ Naive	AAGAB	0.262292	0.609227	0.88613
SJS	MDE	Blood	CD8+ Naive	AAGAB	0.556338	0.375372	0.898314
MDE	Ctrl	Blood	CD4+ CD45RA- CD62L-low	AAGAB	0.345606	0.72078	0.999768
SJS	Ctrl	Blood	CD4+ CD45RA- CD62L-low	AAGAB	1.02855	0.206351	0.739999
SJS	MDE	Blood	CD4+ CD45RA- CD62L-low	AAGAB	0.737148	0.252348	0.972018
SJS	Ctrl	Blood	CD8+ TCM	AAGAB	-0.757352	0.202793	0.791825
SJS	MDE	Blood	CD8+ TCM	AAGAB	0.806885	0.447894	0.925777
SJS	Ctrl	Blood	CD8+ CD103- TEMRA	AAGAB	0.470636	0.321486	0.815059
SJS	MDE	Blood	CD8+ CD103- TEMRA	AAGAB	-0.199236	0.690021	0.940739
MDE	Ctrl	Blood	CD4+ CD45RA+ CD62L-low	AAGAB	0.799002	0.143063	0.936919
SJS	Ctrl	Blood	CD4+ CD45RA+ CD62L-low	AAGAB	0.799996	0.164726	0.622715
SJS	MDE	Blood	CD4+ CD45RA+ CD62L-low	AAGAB	0.0192576	0.967435	0.999934
MDE	Ctrl	Blood	CD4+ Treg 2	AAGAB	0.696082	0.154558	0.54626
SJS	Ctrl	Blood	CD4+ Treg 2	AAGAB	0.662827	0.228692	0.645826
SJS	MDE	Blood	CD4+ Treg 2	AAGAB	-0.0836585	0.823595	0.991229
MDE	Ctrl	Blood	CD4+ T Effector	AAGAB	0.559822	0.276478	0.625126
SJS	Ctrl	Blood	CD4+ T Effector	AAGAB	0.804623	0.0898431	0.574119
SJS	MDE	Blood	CD4+ T Effector	AAGAB	0.285996	0.572999	0.935435
MDE	Ctrl	Blood	CD4+ TCM	AAGAB	0.478367	0.366932	0.80852
SJS	Ctrl	Blood	CD4+ TCM	AAGAB	-0.0184197	0.968394	0.989177
SJS	MDE	Blood	CD4+ TCM	AAGAB	-0.491024	0.370328	0.951585
MDE	Ctrl	Blood	CD8+ TEM	AAGAB	1.49472	0.0120057	0.15434
SJS	Ctrl	Blood	CD8+ TEM	AAGAB	0.473403	0.442	0.819463
SJS	MDE	Blood	CD8+ TEM	AAGAB	-1.03137	0.0301704	0.34617
MDE	Ctrl	Blood	CD4+ Naive	AAGAB	1.16366	0.148207	0.996845
SJS	Ctrl	Blood	CD4+ Naive	AAGAB	1.02871	0.168224	0.660872
SJS	MDE	Blood	CD4+ Naive	AAGAB	-0.157552	0.768962	0.996693
SJS	Ctrl	Blood	CD8+ TMM	AAGAB	0.325302	0.700054	0.911307
SJS	MDE	Blood	CD8+ TMM	AAGAB	0.0926333	0.921716	0.994849
MDE	Ctrl	Blood	CD4+ Treg 1	AAGAB	0.675555	0.532371	0.848467
SJS	MDE	Blood	CD4+ Treg 1	AAGAB	-0.778493	0.260611	0.978528
SJS	Ctrl	Skin	CD8+ Naive	AAK1	0.244169	0.826019	0.972999
SJS	MDE	Skin	CD8+ Naive	AAK1	1.46012	0.100819	0.780405
MDE	Ctrl	Skin	CD8+ CD103- TEMRA	AAK1	-0.300775	0.616383	0.919193
SJS	Ctrl	Skin	CD8+ CD103- TEMRA	AAK1	0.883521	0.142893	0.672357
SJS	MDE	Skin	CD8+ CD103- TEMRA	AAK1	1.18383	0.0193136	0.250857
MDE	Ctrl	Skin	CD4+ CD45RA+ CD62L-low	AAK1	-1.14901	0.0290655	0.321098
SJS	Ctrl	Skin	CD4+ CD45RA+ CD62L-low	AAK1	-0.794788	0.113446	0.512153
SJS	MDE	Skin	CD4+ CD45RA+ CD62L-low	AAK1	0.358812	0.468058	0.980516
MDE	Ctrl	Skin	CD4+ Treg 2	AAK1	-0.622955	0.184799	0.600178
SJS	Ctrl	Skin	CD4+ Treg 2	AAK1	0.184544	0.731581	0.943728
SJS	MDE	Skin	CD4+ Treg 2	AAK1	0.832702	0.0537096	0.586608
MDE	Ctrl	Skin	CD4+ T Effector	AAK1	0.183205	0.80418	0.961783
SJS	Ctrl	Skin	CD4+ T Effector	AAK1	1.08232	0.183389	0.781021
SJS	MDE	Skin	CD4+ T Effector	AAK1	0.988653	0.0369672	0.516605
MDE	Ctrl	Skin	CD4+ TCM	AAK1	-0.779084	0.0726578	0.495684
SJS	Ctrl	Skin	CD4+ TCM	AAK1	-0.662981	0.158149	0.626002
SJS	MDE	Skin	CD4+ TCM	AAK1	0.103373	0.803328	0.981452
MDE	Ctrl	Skin	CD8+ TEM	AAK1	-0.886874	0.321315	0.810543
SJS	Ctrl	Skin	CD8+ TEM	AAK1	-0.0837832	0.922133	0.985991
SJS	MDE	Skin	CD8+ TEM	AAK1	0.81225	0.255443	0.875899
MDE	Ctrl	Skin	CD4+ Naive	AAK1	-1.13764	0.0860489	0.596786
SJS	Ctrl	Skin	CD4+ Naive	AAK1	-0.696035	0.256499	0.843254
SJS	MDE	Skin	CD4+ Naive	AAK1	0.444686	0.428403	0.875303
SJS	Ctrl	Skin	CD8+ CD56+ T cells	AAK1	-1.03429	0.167929	0.672742
SJS	MDE	Skin	CD8+ CD56+ T cells	AAK1	1.96543	0.065597	0.490343
SJS	Ctrl	Skin	CD8+ T Effector	AAK1	-0.222172	0.778791	0.964848
SJS	MDE	Skin	CD8+ T Effector	AAK1	1.00546	0.140228	0.911835
MDE	Ctrl	Skin	CD8+ TMM	AAK1	-0.864304	0.234152	0.792097
SJS	Ctrl	Skin	CD8+ TMM	AAK1	-0.0987449	0.895374	0.979278
SJS	MDE	Skin	CD8+ TMM	AAK1	0.783868	0.172161	0.672697
MDE	Ctrl	Skin	CD4+ Treg 1	AAK1	-0.764408	0.347546	0.875972
SJS	MDE	Skin	CD4+ Treg 1	AAK1	-0.370656	0.645587	0.99258
SJS	Ctrl	Skin	CD8+ CD103- CD69+ TRM	AAK1	-0.731317	0.484669	0.82375
SJS	MDE	Skin	CD8+ CD103- CD69+ TRM	AAK1	0.736958	0.317406	0.928144
MDE	Ctrl	Blood	CD8+ Naive	AAK1	-0.880281	0.0522625	0.791165
SJS	Ctrl	Blood	CD8+ Naive	AAK1	-1.03103	0.0024468	0.0918822
SJS	MDE	Blood	CD8+ Naive	AAK1	-0.170789	0.678352	0.960781
MDE	Ctrl	Blood	CD4+ CD45RA- CD62L-low	AAK1	-0.376629	0.467974	0.994634
SJS	Ctrl	Blood	CD4+ CD45RA- CD62L-low	AAK1	-1.12744	0.0252868	0.382485
SJS	MDE	Blood	CD4+ CD45RA- CD62L-low	AAK1	-0.676194	0.169984	0.949663
MDE	Ctrl	Blood	CD8+ TCM	AAK1	-1.09044	0.104867	0.445684
SJS	Ctrl	Blood	CD8+ TCM	AAK1	-0.247371	0.600381	0.947298
SJS	MDE	Blood	CD8+ TCM	AAK1	1.20418	0.0908539	0.626739
MDE	Ctrl	Blood	CD8+ CD103- TEMRA	AAK1	-0.568593	0.146098	0.533363
SJS	Ctrl	Blood	CD8+ CD103- TEMRA	AAK1	-0.694894	0.0302371	0.473922
SJS	MDE	Blood	CD8+ CD103- TEMRA	AAK1	-0.0680199	0.85964	0.982249
MDE	Ctrl	Blood	CD4+ CD45RA+ CD62L-low	AAK1	-0.438459	0.222458	0.977015
SJS	Ctrl	Blood	CD4+ CD45RA+ CD62L-low	AAK1	-0.607317	0.0732239	0.465674
SJS	MDE	Blood	CD4+ CD45RA+ CD62L-low	AAK1	-0.150162	0.659973	0.999934
MDE	Ctrl	Blood	CD4+ Treg 2	AAK1	-1.28363	0.000109405	0.0142326
SJS	Ctrl	Blood	CD4+ Treg 2	AAK1	-0.934506	0.00433881	0.121731
SJS	MDE	Blood	CD4+ Treg 2	AAK1	0.337171	0.280653	0.950324
MDE	Ctrl	Blood	CD4+ T Effector	AAK1	-0.384737	0.306892	0.651853
SJS	Ctrl	Blood	CD4+ T Effector	AAK1	-0.714434	0.103894	0.602418
SJS	MDE	Blood	CD4+ T Effector	AAK1	-0.281777	0.588881	0.936015
MDE	Ctrl	Blood	CD4+ TCM	AAK1	-0.839044	0.0176371	0.295653
SJS	Ctrl	Blood	CD4+ TCM	AAK1	-0.807892	0.00754339	0.114073
SJS	MDE	Blood	CD4+ TCM	AAK1	0.00778286	0.983832	0.998126
MDE	Ctrl	Blood	CD8+ TEM	AAK1	-0.366689	0.531911	0.792508
SJS	Ctrl	Blood	CD8+ TEM	AAK1	-0.40685	0.275051	0.721755
SJS	MDE	Blood	CD8+ TEM	AAK1	-0.0313262	0.954456	0.993917
MDE	Ctrl	Blood	CD4+ Naive	AAK1	-0.0332024	0.947232	0.996845
SJS	Ctrl	Blood	CD4+ Naive	AAK1	-0.189289	0.656671	0.917525
SJS	MDE	Blood	CD4+ Naive	AAK1	-0.194403	0.667968	0.996693
MDE	Ctrl	Blood	CD8+ CD56+ T cells	AAK1	-0.199997	0.742005	0.969484
SJS	Ctrl	Blood	CD8+ CD56+ T cells	AAK1	-0.437301	0.301664	0.85571
SJS	MDE	Blood	CD8+ CD56+ T cells	AAK1	-0.160604	0.784364	0.964657
MDE	Ctrl	Blood	CD8+ T Effector	AAK1	-0.592235	0.217558	0.659715
SJS	Ctrl	Blood	CD8+ T Effector	AAK1	-0.305538	0.463087	0.841412
SJS	MDE	Blood	CD8+ T Effector	AAK1	0.342865	0.524987	0.908797
MDE	Ctrl	Blood	CD8+ TMM	AAK1	-1.39075	0.0134344	0.16609
SJS	Ctrl	Blood	CD8+ TMM	AAK1	-0.407125	0.371844	0.765013
SJS	MDE	Blood	CD8+ TMM	AAK1	1.04813	0.0610248	0.8164
MDE	Ctrl	Blood	CD8+ CD103- CD69+ TRM (nf)	AAK1	-0.60041	0.331566	0.899822
SJS	Ctrl	Blood	CD8+ CD103- CD69+ TRM (nf)	AAK1	-1.06975	0.0285211	0.134084
SJS	MDE	Blood	CD8+ CD103- CD69+ TRM (nf)	AAK1	-0.422914	0.503641	0.884433
MDE	Ctrl	Blood	CD4+ Treg 1	AAK1	-0.167037	0.762451	0.921916
SJS	Ctrl	Blood	CD4+ Treg 1	AAK1	-0.644765	0.227343	0.766658
SJS	MDE	Blood	CD4+ Treg 1	AAK1	-0.533514	0.268474	0.978528
MDE	Ctrl	Blood	CD8+ CD103- CD69+ TRM	AAK1	-0.513714	0.554744	0.946376
SJS	Ctrl	Blood	CD8+ CD103- CD69+ TRM	AAK1	-0.57702	0.410206	0.76321
MDE	Ctrl	Skin	CD8+ CD103- TEMRA	AAMDC	-0.452729	0.631725	0.921349
SJS	MDE	Skin	CD8+ CD103- TEMRA	AAMDC	0.131414	0.885602	0.981456
MDE	Ctrl	Blood	CD4+ Treg 2	AAMDC	0.610149	0.394381	0.760386
SJS	MDE	Blood	CD4+ Treg 2	AAMDC	-0.25607	0.636856	0.983248
SJS	Ctrl	Blood	CD4+ TCM	AAMDC	0.778132	0.153741	0.481899
SJS	MDE	Blood	CD4+ TCM	AAMDC	0.943441	0.050073	0.731311
MDE	Ctrl	Skin	CD4+ CD45RA- CD62L-low	AAMP	-1.27776	0.0943548	0.555486
SJS	MDE	Skin	CD4+ CD45RA- CD62L-low	AAMP	0.937261	0.188887	0.811989
MDE	Ctrl	Skin	CD8+ CD103- TEMRA	AAMP	-0.741089	0.268444	0.768664
SJS	Ctrl	Skin	CD8+ CD103- TEMRA	AAMP	-0.66268	0.283415	0.818095
SJS	MDE	Skin	CD8+ CD103- TEMRA	AAMP	0.0540255	0.921944	0.985028
MDE	Ctrl	Skin	CD4+ CD45RA+ CD62L-low	AAMP	0.258118	0.664467	0.935736
SJS	Ctrl	Skin	CD4+ CD45RA+ CD62L-low	AAMP	0.291332	0.600495	0.906957
SJS	MDE	Skin	CD4+ CD45RA+ CD62L-low	AAMP	0.0110218	0.982238	0.998935
MDE	Ctrl	Skin	CD4+ Treg 2	AAMP	-0.192213	0.746744	0.939412
SJS	Ctrl	Skin	CD4+ Treg 2	AAMP	0.516227	0.410498	0.828501
SJS	MDE	Skin	CD4+ Treg 2	AAMP	0.783328	0.0723741	0.633187
MDE	Ctrl	Skin	CD4+ T Effector	AAMP	0.827711	0.304615	0.758357
SJS	MDE	Skin	CD4+ T Effector	AAMP	0.102562	0.842401	0.999098
MDE	Ctrl	Skin	CD4+ TCM	AAMP	0.452316	0.408961	0.859143
SJS	Ctrl	Skin	CD4+ TCM	AAMP	0.875986	0.119872	0.576947
SJS	MDE	Skin	CD4+ TCM	AAMP	0.423946	0.348191	0.894723
MDE	Ctrl	Skin	CD8+ TEM	AAMP	-0.933891	0.276188	0.779267
SJS	Ctrl	Skin	CD8+ TEM	AAMP	-0.71253	0.395906	0.92086
SJS	MDE	Skin	CD8+ TEM	AAMP	0.265474	0.69647	0.967196
MDE	Ctrl	Skin	CD4+ Naive	AAMP	-0.973744	0.210246	0.770332
SJS	Ctrl	Skin	CD4+ Naive	AAMP	-0.572349	0.418526	0.917736
SJS	MDE	Skin	CD4+ Naive	AAMP	0.336643	0.600999	0.926399
SJS	Ctrl	Skin	CD8+ CD56+ T cells	AAMP	4.71624	0.0376187	0.364385
SJS	MDE	Skin	CD8+ CD56+ T cells	AAMP	-0.400128	0.63033	0.966194
MDE	Ctrl	Skin	CD8+ T Effector	AAMP	-0.273651	0.731895	0.951682
SJS	Ctrl	Skin	CD8+ T Effector	AAMP	-0.342744	0.675595	0.947342
SJS	MDE	Skin	CD8+ T Effector	AAMP	-0.253874	0.681329	0.992893
MDE	Ctrl	Skin	CD8+ TMM	AAMP	0.273526	0.721625	0.962105
SJS	Ctrl	Skin	CD8+ TMM	AAMP	0.227575	0.780086	0.951101
SJS	MDE	Skin	CD8+ TMM	AAMP	-0.0496228	0.933901	0.994805
SJS	Ctrl	Skin	CD4+ Treg 1	AAMP	0.92575	0.258968	0.833501
SJS	MDE	Skin	CD4+ Treg 1	AAMP	1.13155	0.0859528	0.701554
MDE	Ctrl	Skin	CD4+ CD103+ CD69+ TRM	AAMP	0.835959	0.17826	0.60536
SJS	Ctrl	Skin	CD4+ CD103+ CD69+ TRM	AAMP	0.922921	0.150565	0.642912
SJS	MDE	Skin	CD4+ CD103+ CD69+ TRM	AAMP	0.121499	0.81792	0.971281
SJS	Ctrl	Skin	CD4+ CD103- CD69+ TRM	AAMP	0.0753649	0.918951	0.992187
SJS	MDE	Skin	CD4+ CD103- CD69+ TRM	AAMP	0.783159	0.213458	0.775401
MDE	Ctrl	Skin	CD8+ CD103+ CD69+ TRM	AAMP	1.12826	0.407651	0.904654
SJS	MDE	Skin	CD8+ CD103+ CD69+ TRM	AAMP	-0.481171	0.572924	0.966765
SJS	Ctrl	Skin	CD8+ CD103- CD69+ TRM	AAMP	0.924203	0.493745	0.826724
SJS	MDE	Skin	CD8+ CD103- CD69+ TRM	AAMP	0.483116	0.529927	0.951403
MDE	Ctrl	Blood	CD8+ Naive	AAMP	0.3494	0.500915	0.98253
SJS	Ctrl	Blood	CD8+ Naive	AAMP	0.435343	0.318479	0.739984
SJS	MDE	Blood	CD8+ Naive	AAMP	0.111993	0.819247	0.986273
MDE	Ctrl	Blood	CD4+ CD45RA- CD62L-low	AAMP	1.09659	0.131502	0.914281
SJS	Ctrl	Blood	CD4+ CD45RA- CD62L-low	AAMP	0.931791	0.178198	0.709889
SJS	MDE	Blood	CD4+ CD45RA- CD62L-low	AAMP	-0.138461	0.7957	0.99988
SJS	Ctrl	Blood	CD8+ TCM	AAMP	0.0927284	0.867242	0.984286
SJS	MDE	Blood	CD8+ TCM	AAMP	0.190056	0.794075	0.979763
MDE	Ctrl	Blood	CD8+ CD103- TEMRA	AAMP	0.187735	0.710934	0.900051
SJS	Ctrl	Blood	CD8+ CD103- TEMRA	AAMP	-0.00328022	0.993236	0.999135
SJS	MDE	Blood	CD8+ CD103- TEMRA	AAMP	-0.13855	0.766348	0.958471
MDE	Ctrl	Blood	CD4+ CD45RA+ CD62L-low	AAMP	0.0074337	0.986409	0.998269
SJS	Ctrl	Blood	CD4+ CD45RA+ CD62L-low	AAMP	0.357661	0.316929	0.757065
SJS	MDE	Blood	CD4+ CD45RA+ CD62L-low	AAMP	0.368709	0.325192	0.999934
MDE	Ctrl	Blood	CD4+ Treg 2	AAMP	0.446402	0.293907	0.683978
SJS	Ctrl	Blood	CD4+ Treg 2	AAMP	0.451063	0.294138	0.711531
SJS	MDE	Blood	CD4+ Treg 2	AAMP	-0.00597028	0.986233	0.996604
MDE	Ctrl	Blood	CD4+ T Effector	AAMP	-0.117009	0.821779	0.940745
SJS	Ctrl	Blood	CD4+ T Effector	AAMP	-0.0476493	0.922104	0.987134
SJS	MDE	Blood	CD4+ T Effector	AAMP	0.12441	0.839114	0.979146
MDE	Ctrl	Blood	CD4+ TCM	AAMP	0.100551	0.80278	0.964582
SJS	Ctrl	Blood	CD4+ TCM	AAMP	0.328533	0.358848	0.699094
SJS	MDE	Blood	CD4+ TCM	AAMP	0.195654	0.608945	0.972748
MDE	Ctrl	Blood	CD8+ TEM	AAMP	0.481166	0.32826	0.670317
SJS	Ctrl	Blood	CD8+ TEM	AAMP	-0.021852	0.959104	0.995366
SJS	MDE	Blood	CD8+ TEM	AAMP	-0.536843	0.233579	0.700209
MDE	Ctrl	Blood	CD4+ Naive	AAMP	1.49004	0.0433524	0.884415
SJS	Ctrl	Blood	CD4+ Naive	AAMP	1.9229	0.00279058	0.139756
SJS	MDE	Blood	CD4+ Naive	AAMP	0.374297	0.439198	0.996693
MDE	Ctrl	Blood	CD8+ CD56+ T cells	AAMP	-0.811134	0.376656	0.84923
SJS	Ctrl	Blood	CD8+ CD56+ T cells	AAMP	-0.0415039	0.939685	0.992513
SJS	MDE	Blood	CD8+ CD56+ T cells	AAMP	0.884926	0.322114	0.818299
MDE	Ctrl	Blood	CD8+ T Effector	AAMP	0.719946	0.398022	0.797643
SJS	Ctrl	Blood	CD8+ T Effector	AAMP	0.488266	0.491369	0.849601
SJS	MDE	Blood	CD8+ T Effector	AAMP	-0.254163	0.596448	0.919669
SJS	Ctrl	Blood	CD8+ TMM	AAMP	0.263148	0.653214	0.896232
SJS	MDE	Blood	CD8+ TMM	AAMP	0.0668202	0.90884	0.991909
SJS	Ctrl	Blood	CD8+ CD103- CD69+ TRM (nf)	AAMP	0.240556	0.711051	0.835065
SJS	MDE	Blood	CD8+ CD103- CD69+ TRM (nf)	AAMP	0.636789	0.518736	0.884593
SJS	Ctrl	Blood	CD4+ Treg 1	AAMP	-0.0234458	0.971276	0.998148
SJS	MDE	Blood	CD4+ Treg 1	AAMP	-0.081184	0.888436	0.997247
MDE	Ctrl	Blood	CD4+ CD103- CD69+ TRM	AAMP	0.80762	0.35211	0.844102
SJS	MDE	Blood	CD4+ CD103- CD69+ TRM	AAMP	-0.215375	0.779442	0.995984
MDE	Ctrl	Skin	CD8+ CD103- TEMRA	AAR2	0.268084	0.806332	0.965614
SJS	MDE	Skin	CD8+ CD103- TEMRA	AAR2	-0.829574	0.338524	0.827132
MDE	Ctrl	Blood	CD4+ CD45RA- CD62L-low	AAR2	-0.720361	0.310628	0.994634
SJS	Ctrl	Blood	CD4+ CD45RA- CD62L-low	AAR2	-0.5356	0.418983	0.865444
SJS	MDE	Blood	CD4+ CD45RA- CD62L-low	AAR2	0.135385	0.829828	0.99988
SJS	Ctrl	Blood	CD8+ TCM	AAR2	-0.258819	0.707619	0.96643
SJS	MDE	Blood	CD8+ TCM	AAR2	-0.450765	0.600898	0.955489
MDE	Ctrl	Blood	CD8+ CD103- TEMRA	AAR2	0.394636	0.55891	0.837069
SJS	Ctrl	Blood	CD8+ CD103- TEMRA	AAR2	-0.0735866	0.88849	0.979988
SJS	MDE	Blood	CD8+ CD103- TEMRA	AAR2	-0.430543	0.480762	0.88797
MDE	Ctrl	Blood	CD4+ CD45RA+ CD62L-low	AAR2	-0.671512	0.252138	0.98409
SJS	Ctrl	Blood	CD4+ CD45RA+ CD62L-low	AAR2	-0.100859	0.866472	0.974118
SJS	MDE	Blood	CD4+ CD45RA+ CD62L-low	AAR2	0.602972	0.260584	0.999934
MDE	Ctrl	Blood	CD4+ Treg 2	AAR2	-0.523044	0.254377	0.656884
SJS	Ctrl	Blood	CD4+ Treg 2	AAR2	-0.401291	0.385801	0.771738
SJS	MDE	Blood	CD4+ Treg 2	AAR2	0.101923	0.787918	0.99037
MDE	Ctrl	Blood	CD4+ T Effector	AAR2	-0.147801	0.754429	0.91454
SJS	Ctrl	Blood	CD4+ T Effector	AAR2	-0.891484	0.098452	0.59262
MDE	Ctrl	Blood	CD4+ TCM	AAR2	0.594759	0.247361	0.727067
SJS	Ctrl	Blood	CD4+ TCM	AAR2	-0.0183739	0.966899	0.988441
SJS	MDE	Blood	CD4+ TCM	AAR2	-0.641103	0.184509	0.889456
SJS	Ctrl	Blood	CD8+ TEM	AAR2	-0.140524	0.811471	0.956742
SJS	MDE	Blood	CD8+ TEM	AAR2	0.550246	0.44473	0.825597
MDE	Ctrl	Blood	CD4+ Naive	AAR2	0.871826	0.316304	0.996845
SJS	Ctrl	Blood	CD4+ Naive	AAR2	1.026	0.181779	0.671264
SJS	MDE	Blood	CD4+ Naive	AAR2	0.0528512	0.933562	0.998114
SJS	Ctrl	Blood	CD8+ Naive	AARS	1.48603	0.0230648	0.271343
SJS	MDE	Blood	CD8+ Naive	AARS	1.08848	0.122238	0.745925
SJS	Ctrl	Blood	CD8+ TCM	AARS	0.436608	0.647992	0.958016
SJS	MDE	Blood	CD8+ TCM	AARS	-0.307525	0.763631	0.974164
SJS	Ctrl	Blood	CD8+ CD103- TEMRA	AARS	1.70965	0.0340069	0.478581
SJS	MDE	Blood	CD8+ CD103- TEMRA	AARS	0.146936	0.861867	0.982249
MDE	Ctrl	Blood	CD4+ CD45RA+ CD62L-low	AARS	0.397513	0.570069	0.996013
SJS	Ctrl	Blood	CD4+ CD45RA+ CD62L-low	AARS	1.24443	0.028821	0.328993
SJS	MDE	Blood	CD4+ CD45RA+ CD62L-low	AARS	0.871975	0.114634	0.942784
MDE	Ctrl	Blood	CD4+ Treg 2	AARS	1.30927	0.124092	0.515249
SJS	MDE	Blood	CD4+ Treg 2	AARS	0.201254	0.706769	0.985871
SJS	Ctrl	Blood	CD4+ TCM	AARS	1.51736	0.00501817	0.0933833
SJS	MDE	Blood	CD4+ TCM	AARS	1.09899	0.0453213	0.723018
SJS	Ctrl	Blood	CD4+ Naive	AARS	1.04806	0.218351	0.70684
SJS	MDE	Blood	CD4+ Naive	AARS	0.385795	0.604926	0.996693
MDE	Ctrl	Skin	CD4+ Treg 2	AARSD1	0.0528797	0.943767	0.989922
SJS	MDE	Skin	CD4+ Treg 2	AARSD1	-0.277125	0.675379	0.974256
SJS	Ctrl	Skin	CD4+ TCM	AARSD1	-0.127405	0.850168	0.978051
SJS	MDE	Skin	CD4+ TCM	AARSD1	0.212637	0.72187	0.973162
MDE	Ctrl	Blood	CD8+ Naive	AARSD1	-0.335441	0.599893	0.985419
SJS	Ctrl	Blood	CD8+ Naive	AARSD1	0.11457	0.793376	0.948047
SJS	MDE	Blood	CD8+ Naive	AARSD1	0.535823	0.340445	0.881637
MDE	Ctrl	Blood	CD4+ CD45RA- CD62L-low	AARSD1	0.644992	0.425748	0.994634
SJS	MDE	Blood	CD4+ CD45RA- CD62L-low	AARSD1	0.203684	0.744088	0.99988
SJS	Ctrl	Blood	CD8+ TCM	AARSD1	1.28709	0.0769565	0.643569
SJS	MDE	Blood	CD8+ TCM	AARSD1	0.941834	0.318866	0.871446
SJS	Ctrl	Blood	CD8+ CD103- TEMRA	AARSD1	-0.206574	0.753963	0.954193
SJS	MDE	Blood	CD8+ CD103- TEMRA	AARSD1	-0.650789	0.47242	0.886299
MDE	Ctrl	Blood	CD4+ CD45RA+ CD62L-low	AARSD1	-0.0974043	0.83828	0.997383
SJS	Ctrl	Blood	CD4+ CD45RA+ CD62L-low	AARSD1	-0.435615	0.355221	0.780285
SJS	MDE	Blood	CD4+ CD45RA+ CD62L-low	AARSD1	-0.283421	0.555373	0.999934
MDE	Ctrl	Blood	CD4+ Treg 2	AARSD1	-1.03469	0.0316678	0.297715
SJS	Ctrl	Blood	CD4+ Treg 2	AARSD1	-1.04247	0.0426546	0.345848
SJS	MDE	Blood	CD4+ Treg 2	AARSD1	-0.0134701	0.975672	0.99571
MDE	Ctrl	Blood	CD4+ T Effector	AARSD1	-0.595043	0.336667	0.676272
SJS	Ctrl	Blood	CD4+ T Effector	AARSD1	-0.138267	0.80127	0.966937
MDE	Ctrl	Blood	CD4+ TCM	AARSD1	-0.511232	0.41425	0.825789
SJS	Ctrl	Blood	CD4+ TCM	AARSD1	-0.556899	0.246836	0.59102
SJS	MDE	Blood	CD4+ TCM	AARSD1	-0.0947382	0.871479	0.992199
MDE	Ctrl	Blood	CD4+ Naive	AARSD1	0.0843763	0.902192	0.996845
SJS	Ctrl	Blood	CD4+ Naive	AARSD1	-0.363297	0.556334	0.885816
SJS	MDE	Blood	CD4+ Naive	AARSD1	-0.533291	0.350662	0.996693
SJS	Ctrl	Blood	CD8+ T Effector	AARSD1	-0.749494	0.255744	0.717286
SJS	MDE	Blood	CD8+ T Effector	AARSD1	0.517254	0.559162	0.918551
SJS	Ctrl	Blood	CD8+ Naive	AASDH	-0.35009	0.619596	0.890257
SJS	MDE	Blood	CD8+ Naive	AASDH	0.724034	0.449815	0.914241
MDE	Ctrl	Blood	CD4+ CD45RA+ CD62L-low	AASDH	-0.122885	0.86182	0.997383
SJS	Ctrl	Blood	CD4+ CD45RA+ CD62L-low	AASDH	0.374221	0.508942	0.864026
SJS	MDE	Blood	CD4+ CD45RA+ CD62L-low	AASDH	0.589177	0.313077	0.999934
MDE	Ctrl	Blood	CD4+ TCM	AASDH	0.664288	0.351304	0.803089
SJS	Ctrl	Blood	CD4+ TCM	AASDH	0.879635	0.140054	0.464148
SJS	MDE	Blood	CD4+ TCM	AASDH	0.235408	0.682648	0.976892
SJS	Ctrl	Blood	CD4+ Naive	AASDH	1.38172	0.1325	0.612335
SJS	MDE	Blood	CD4+ Naive	AASDH	0.80057	0.201051	0.996693
MDE	Ctrl	Skin	CD4+ CD45RA- CD62L-low	AASDHPPT	-0.646988	0.350964	0.813224
SJS	MDE	Skin	CD4+ CD45RA- CD62L-low	AASDHPPT	-0.765568	0.334206	0.910201
MDE	Ctrl	Skin	CD8+ CD103- TEMRA	AASDHPPT	0.47391	0.489668	0.87143
SJS	Ctrl	Skin	CD8+ CD103- TEMRA	AASDHPPT	1.04201	0.163455	0.702769
SJS	MDE	Skin	CD8+ CD103- TEMRA	AASDHPPT	0.557696	0.308525	0.808156
MDE	Ctrl	Skin	CD4+ Treg 2	AASDHPPT	-0.419927	0.553733	0.867896
SJS	Ctrl	Skin	CD4+ Treg 2	AASDHPPT	0.376831	0.558627	0.884742
SJS	MDE	Skin	CD4+ Treg 2	AASDHPPT	0.828993	0.146649	0.786649
MDE	Ctrl	Skin	CD4+ T Effector	AASDHPPT	0.553047	0.531597	0.885955
SJS	MDE	Skin	CD4+ T Effector	AASDHPPT	-0.0536874	0.929497	0.999098
MDE	Ctrl	Skin	CD4+ TCM	AASDHPPT	-1.48849	0.00470108	0.129592
SJS	Ctrl	Skin	CD4+ TCM	AASDHPPT	-0.614132	0.247136	0.728296
SJS	MDE	Skin	CD4+ TCM	AASDHPPT	0.880554	0.0911783	0.634368
MDE	Ctrl	Skin	CD4+ Naive	AASDHPPT	-0.653928	0.437344	0.912627
SJS	Ctrl	Skin	CD4+ Naive	AASDHPPT	-0.81917	0.326655	0.884427
SJS	MDE	Skin	CD4+ Naive	AASDHPPT	-0.194569	0.786001	0.957667
MDE	Ctrl	Skin	CD8+ T Effector	AASDHPPT	-0.281215	0.758852	0.957588
SJS	Ctrl	Skin	CD8+ T Effector	AASDHPPT	-0.576077	0.549278	0.920398
SJS	MDE	Skin	CD8+ T Effector	AASDHPPT	-0.443819	0.527206	0.992893
MDE	Ctrl	Skin	CD8+ TMM	AASDHPPT	-0.0998051	0.896282	0.984268
SJS	Ctrl	Skin	CD8+ TMM	AASDHPPT	0.119677	0.887221	0.979278
SJS	MDE	Skin	CD8+ TMM	AASDHPPT	0.219029	0.722163	0.960652
MDE	Ctrl	Skin	CD4+ Treg 1	AASDHPPT	0.838377	0.395515	0.901002
SJS	MDE	Skin	CD4+ Treg 1	AASDHPPT	-0.295513	0.735859	0.99258
MDE	Ctrl	Blood	CD8+ Naive	AASDHPPT	0.114179	0.828813	0.992842
SJS	Ctrl	Blood	CD8+ Naive	AASDHPPT	0.239407	0.525487	0.84861
SJS	MDE	Blood	CD8+ Naive	AASDHPPT	0.172693	0.682766	0.960781
MDE	Ctrl	Blood	CD4+ CD45RA- CD62L-low	AASDHPPT	0.00468876	0.993922	0.99984
SJS	Ctrl	Blood	CD4+ CD45RA- CD62L-low	AASDHPPT	0.272761	0.662828	0.940409
SJS	MDE	Blood	CD4+ CD45RA- CD62L-low	AASDHPPT	0.380992	0.47815	0.994555
SJS	Ctrl	Blood	CD8+ TCM	AASDHPPT	0.826074	0.187013	0.78113
SJS	MDE	Blood	CD8+ TCM	AASDHPPT	0.824142	0.300987	0.861266
MDE	Ctrl	Blood	CD8+ CD103- TEMRA	AASDHPPT	0.365719	0.413012	0.763922
SJS	Ctrl	Blood	CD8+ CD103- TEMRA	AASDHPPT	0.337489	0.39132	0.855451
SJS	MDE	Blood	CD8+ CD103- TEMRA	AASDHPPT	0.0205955	0.963125	0.995779
MDE	Ctrl	Blood	CD4+ CD45RA+ CD62L-low	AASDHPPT	-0.184366	0.672701	0.997383
SJS	Ctrl	Blood	CD4+ CD45RA+ CD62L-low	AASDHPPT	0.170975	0.655932	0.914446
SJS	MDE	Blood	CD4+ CD45RA+ CD62L-low	AASDHPPT	0.360575	0.374077	0.999934
MDE	Ctrl	Blood	CD4+ Treg 2	AASDHPPT	-0.201404	0.614883	0.874833
SJS	Ctrl	Blood	CD4+ Treg 2	AASDHPPT	0.090223	0.830555	0.961595
SJS	MDE	Blood	CD4+ Treg 2	AASDHPPT	0.28125	0.402769	0.967467
MDE	Ctrl	Blood	CD4+ T Effector	AASDHPPT	-0.176994	0.694631	0.889571
SJS	Ctrl	Blood	CD4+ T Effector	AASDHPPT	0.972034	0.0123404	0.278901
SJS	MDE	Blood	CD4+ T Effector	AASDHPPT	1.20619	0.0137413	0.279272
MDE	Ctrl	Blood	CD4+ TCM	AASDHPPT	-0.225042	0.56803	0.900902
SJS	Ctrl	Blood	CD4+ TCM	AASDHPPT	0.432232	0.187558	0.527686
SJS	MDE	Blood	CD4+ TCM	AASDHPPT	0.652162	0.0784048	0.810027
MDE	Ctrl	Blood	CD8+ TEM	AASDHPPT	-0.635361	0.327754	0.670317
SJS	Ctrl	Blood	CD8+ TEM	AASDHPPT	-0.00146786	0.997723	0.999732
SJS	MDE	Blood	CD8+ TEM	AASDHPPT	0.587746	0.330253	0.763416
MDE	Ctrl	Blood	CD4+ Naive	AASDHPPT	-0.540659	0.394407	0.996845
SJS	Ctrl	Blood	CD4+ Naive	AASDHPPT	0.0674818	0.893999	0.983523
SJS	MDE	Blood	CD4+ Naive	AASDHPPT	0.626854	0.248887	0.996693
SJS	Ctrl	Blood	CD8+ CD56+ T cells	AASDHPPT	1.89098	0.00130603	0.147177
SJS	MDE	Blood	CD8+ CD56+ T cells	AASDHPPT	0.0915667	0.892085	0.978954
SJS	Ctrl	Blood	CD8+ T Effector	AASDHPPT	0.516559	0.294574	0.740457
SJS	MDE	Blood	CD8+ T Effector	AASDHPPT	0.18262	0.748212	0.957445
SJS	Ctrl	Blood	CD8+ TMM	AASDHPPT	0.380852	0.527084	0.84021
SJS	MDE	Blood	CD8+ TMM	AASDHPPT	0.664806	0.27038	0.949051
MDE	Ctrl	Blood	CD4+ Treg 1	AASDHPPT	0.261279	0.674722	0.904133
SJS	Ctrl	Blood	CD4+ Treg 1	AASDHPPT	0.129877	0.845603	0.978858
SJS	MDE	Blood	CD4+ Treg 1	AASDHPPT	-0.2206	0.719808	0.997247
MDE	Ctrl	Skin	CD8+ CD103- TEMRA	AATF	0.121217	0.840133	0.973219
SJS	Ctrl	Skin	CD8+ CD103- TEMRA	AATF	0.424265	0.482192	0.914846
SJS	MDE	Skin	CD8+ CD103- TEMRA	AATF	0.300867	0.538344	0.908677
MDE	Ctrl	Skin	CD4+ CD45RA+ CD62L-low	AATF	-0.297033	0.65412	0.932436
SJS	Ctrl	Skin	CD4+ CD45RA+ CD62L-low	AATF	-0.308571	0.605626	0.909865
SJS	MDE	Skin	CD4+ CD45RA+ CD62L-low	AATF	-0.102231	0.875358	0.998814
MDE	Ctrl	Skin	CD4+ Treg 2	AATF	0.073748	0.882217	0.979292
SJS	Ctrl	Skin	CD4+ Treg 2	AATF	0.191373	0.729071	0.943728
SJS	MDE	Skin	CD4+ Treg 2	AATF	0.169593	0.685402	0.974256
MDE	Ctrl	Skin	CD4+ T Effector	AATF	2.38852	0.043249	0.355949
SJS	MDE	Skin	CD4+ T Effector	AATF	0.358838	0.523901	0.970357
MDE	Ctrl	Skin	CD4+ TCM	AATF	0.361128	0.493342	0.891139
SJS	Ctrl	Skin	CD4+ TCM	AATF	0.602778	0.297907	0.776522
SJS	MDE	Skin	CD4+ TCM	AATF	0.220307	0.631958	0.962318
MDE	Ctrl	Skin	CD8+ TEM	AATF	0.949652	0.475752	0.863915
SJS	MDE	Skin	CD8+ TEM	AATF	0.105063	0.891252	0.993449
MDE	Ctrl	Skin	CD4+ Naive	AATF	-0.362397	0.657216	0.962319
SJS	Ctrl	Skin	CD4+ Naive	AATF	-0.0664345	0.934049	0.993853
SJS	MDE	Skin	CD4+ Naive	AATF	0.271806	0.673934	0.942607
MDE	Ctrl	Skin	CD8+ T Effector	AATF	0.93409	0.337073	0.854951
SJS	Ctrl	Skin	CD8+ T Effector	AATF	1.20901	0.263435	0.786799
SJS	MDE	Skin	CD8+ T Effector	AATF	0.0896708	0.887165	0.998445
MDE	Ctrl	Skin	CD8+ TMM	AATF	0.0110278	0.989745	0.996227
SJS	Ctrl	Skin	CD8+ TMM	AATF	0.596454	0.530283	0.885274
SJS	MDE	Skin	CD8+ TMM	AATF	0.624841	0.319303	0.812459
MDE	Ctrl	Skin	CD8+ CD103+ TEMRA	AATF	0.291019	0.840867	0.950425
SJS	MDE	Skin	CD8+ CD103+ TEMRA	AATF	-1.05888	0.433077	0.867512
MDE	Ctrl	Blood	CD8+ Naive	AATF	-0.255719	0.572399	0.985419
SJS	Ctrl	Blood	CD8+ Naive	AATF	-0.492193	0.141573	0.555391
SJS	MDE	Blood	CD8+ Naive	AATF	-0.20977	0.581409	0.944761
MDE	Ctrl	Blood	CD4+ CD45RA- CD62L-low	AATF	0.21113	0.744295	0.999768
SJS	Ctrl	Blood	CD4+ CD45RA- CD62L-low	AATF	0.177353	0.771372	0.967154
SJS	MDE	Blood	CD4+ CD45RA- CD62L-low	AATF	0.0701603	0.888846	0.99988
SJS	Ctrl	Blood	CD8+ TCM	AATF	0.109896	0.847656	0.981569
SJS	MDE	Blood	CD8+ TCM	AATF	0.879526	0.231834	0.827843
MDE	Ctrl	Blood	CD8+ CD103- TEMRA	AATF	0.023548	0.955613	0.990587
SJS	Ctrl	Blood	CD8+ CD103- TEMRA	AATF	-0.438879	0.207522	0.74313
SJS	MDE	Blood	CD8+ CD103- TEMRA	AATF	-0.436197	0.328015	0.837124
MDE	Ctrl	Blood	CD4+ CD45RA+ CD62L-low	AATF	-0.0353932	0.925769	0.997383
SJS	Ctrl	Blood	CD4+ CD45RA+ CD62L-low	AATF	-0.294079	0.403363	0.813715
SJS	MDE	Blood	CD4+ CD45RA+ CD62L-low	AATF	-0.247077	0.465373	0.999934
MDE	Ctrl	Blood	CD4+ Treg 2	AATF	-0.246425	0.519703	0.835049
SJS	Ctrl	Blood	CD4+ Treg 2	AATF	-0.381885	0.342784	0.741855
SJS	MDE	Blood	CD4+ Treg 2	AATF	-0.158064	0.609088	0.981722
MDE	Ctrl	Blood	CD4+ T Effector	AATF	-0.457606	0.327476	0.667771
SJS	Ctrl	Blood	CD4+ T Effector	AATF	0.196691	0.626336	0.917329
SJS	MDE	Blood	CD4+ T Effector	AATF	0.70014	0.185775	0.79179
MDE	Ctrl	Blood	CD4+ TCM	AATF	1.75453e-06	0.999968	0.999989
SJS	Ctrl	Blood	CD4+ TCM	AATF	-0.276577	0.482298	0.773263
SJS	MDE	Blood	CD4+ TCM	AATF	-0.262242	0.542355	0.962524
MDE	Ctrl	Blood	CD8+ TEM	AATF	0.239523	0.59191	0.829015
SJS	Ctrl	Blood	CD8+ TEM	AATF	0.111831	0.796005	0.95402
SJS	MDE	Blood	CD8+ TEM	AATF	-0.144265	0.743405	0.939761
MDE	Ctrl	Blood	CD4+ Naive	AATF	0.219591	0.695381	0.996845
SJS	Ctrl	Blood	CD4+ Naive	AATF	-0.093848	0.849234	0.971817
SJS	MDE	Blood	CD4+ Naive	AATF	-0.290878	0.539653	0.996693
MDE	Ctrl	Blood	CD8+ CD56+ T cells	AATF	-0.959865	0.224785	0.742385
SJS	Ctrl	Blood	CD8+ CD56+ T cells	AATF	-0.00146889	0.996837	0.999895
SJS	MDE	Blood	CD8+ CD56+ T cells	AATF	1.08569	0.129181	0.682098
MDE	Ctrl	Blood	CD8+ T Effector	AATF	-0.346936	0.450717	0.828924
SJS	Ctrl	Blood	CD8+ T Effector	AATF	-0.759831	0.0514605	0.467277
SJS	MDE	Blood	CD8+ T Effector	AATF	-0.369534	0.458105	0.888707
SJS	Ctrl	Blood	CD8+ TMM	AATF	0.15373	0.73456	0.922038
SJS	MDE	Blood	CD8+ TMM	AATF	1.07695	0.0498195	0.773288
MDE	Ctrl	Blood	CD4+ Treg 1	AATF	-0.339027	0.619702	0.88987
SJS	Ctrl	Blood	CD4+ Treg 1	AATF	-0.241993	0.715184	0.966182
SJS	MDE	Blood	CD4+ Treg 1	AATF	0.0198911	0.969074	0.997247
MDE	Ctrl	Blood	CD4+ CD45RA- CD62L-low	ABCA1	5.2156	0.0119123	0.491113
SJS	MDE	Blood	CD4+ CD45RA- CD62L-low	ABCA1	-2.27539	0.0460232	0.731261
MDE	Ctrl	Blood	CD4+ CD45RA+ CD62L-low	ABCA1	0.559682	0.463762	0.996013
SJS	MDE	Blood	CD4+ CD45RA+ CD62L-low	ABCA1	-0.629251	0.468939	0.999934
MDE	Ctrl	Blood	CD4+ TCM	ABCA1	0.989547	0.313446	0.785639
SJS	MDE	Blood	CD4+ TCM	ABCA1	-3.1834	0.00790789	0.417523
MDE	Ctrl	Blood	CD4+ Naive	ABCA1	1.39559	0.160154	0.996845
SJS	MDE	Blood	CD4+ Naive	ABCA1	-0.736905	0.391806	0.996693
MDE	Ctrl	Blood	CD8+ CD103- CD69+ TRM (nf)	ABCA1	-0.193284	0.85551	0.984482
SJS	Ctrl	Blood	CD8+ CD103- CD69+ TRM (nf)	ABCA1	-5.5877	0.000833557	0.0163452
SJS	MDE	Blood	CD8+ CD103- CD69+ TRM (nf)	ABCA1	-5.28128	0.000924766	0.0878515
MDE	Ctrl	Blood	CD4+ Treg 1	ABCA1	-0.356224	0.821679	0.942222
SJS	Ctrl	Blood	CD4+ Treg 1	ABCA1	-0.67621	0.582369	0.9266
SJS	MDE	Blood	CD4+ Treg 1	ABCA1	-0.367932	0.851995	0.997247
SJS	Ctrl	Blood	CD8+ CD103- TEMRA	ABCA2	0.976202	0.0924707	0.599949
SJS	MDE	Blood	CD8+ CD103- TEMRA	ABCA2	5.5488	0.000335778	0.0392071
MDE	Ctrl	Blood	CD4+ T Effector	ABCA2	-0.937433	0.177054	0.51535
SJS	Ctrl	Blood	CD4+ T Effector	ABCA2	0.188769	0.745448	0.951173
SJS	Ctrl	Blood	CD8+ CD56+ T cells	ABCA2	0.330472	0.687822	0.957762
SJS	MDE	Blood	CD8+ CD56+ T cells	ABCA2	-0.175907	0.868151	0.977355
SJS	Ctrl	Blood	CD8+ T Effector	ABCA2	0.125786	0.888966	0.974106
SJS	MDE	Blood	CD8+ T Effector	ABCA2	-0.153542	0.867184	0.986545
MDE	Ctrl	Blood	CD4+ CD45RA+ CD62L-low	ABCA5	-0.307508	0.67745	0.997383
SJS	Ctrl	Blood	CD4+ CD45RA+ CD62L-low	ABCA5	-0.160388	0.829654	0.965461
SJS	MDE	Blood	CD4+ CD45RA+ CD62L-low	ABCA5	0.165932	0.772176	0.999934
MDE	Ctrl	Blood	CD4+ T Effector	ABCA5	-2.4895	0.0457215	0.262311
SJS	Ctrl	Blood	CD4+ T Effector	ABCA5	-0.5403	0.574859	0.8973
SJS	Ctrl	Blood	CD4+ Naive	ABCA5	0.0838557	0.92637	0.987078
SJS	MDE	Blood	CD4+ Naive	ABCA5	1.02818	0.229173	0.996693
SJS	Ctrl	Blood	CD8+ Naive	ABCA7	-0.607606	0.50959	0.838983
SJS	MDE	Blood	CD8+ Naive	ABCA7	0.395363	0.755691	0.975016
MDE	Ctrl	Blood	CD4+ CD45RA- CD62L-low	ABCA7	-0.257165	0.75232	0.999768
SJS	MDE	Blood	CD4+ CD45RA- CD62L-low	ABCA7	-0.647648	0.400862	0.992215
MDE	Ctrl	Blood	CD4+ CD45RA+ CD62L-low	ABCA7	1.62485	0.0764778	0.836567
SJS	Ctrl	Blood	CD4+ CD45RA+ CD62L-low	ABCA7	1.05782	0.148876	0.603817
SJS	MDE	Blood	CD4+ CD45RA+ CD62L-low	ABCA7	-0.462	0.525161	0.999934
MDE	Ctrl	Blood	CD4+ T Effector	ABCA7	-0.91795	0.303928	0.650262
SJS	Ctrl	Blood	CD4+ T Effector	ABCA7	-0.115374	0.888968	0.98278
SJS	Ctrl	Blood	CD4+ TCM	ABCA7	0.789677	0.150866	0.478292
SJS	MDE	Blood	CD4+ TCM	ABCA7	1.64461	0.00988607	0.454288
MDE	Ctrl	Blood	CD4+ Naive	ABCA7	2.36416	0.0487035	0.902469
SJS	Ctrl	Blood	CD4+ Naive	ABCA7	1.98076	0.0808325	0.523475
SJS	MDE	Blood	CD4+ Naive	ABCA7	-0.383838	0.542171	0.996693
SJS	Ctrl	Skin	CD8+ Naive	ABCB1	4.7403	0.0972717	0.551408
SJS	MDE	Skin	CD8+ Naive	ABCB1	4.80287	0.00357749	0.14745
SJS	Ctrl	Skin	CD8+ CD103- TEMRA	ABCB1	1.57797	0.247305	0.789348
SJS	MDE	Skin	CD8+ CD103- TEMRA	ABCB1	1.84367	0.132205	0.605409
SJS	Ctrl	Skin	CD4+ TCM	ABCB1	1.66292	0.144202	0.605114
SJS	MDE	Skin	CD4+ TCM	ABCB1	3.88056	0.00185294	0.0989202
SJS	Ctrl	Skin	CD8+ T Effector	ABCB1	5.4402	0.0491361	0.472631
SJS	MDE	Skin	CD8+ T Effector	ABCB1	2.60457	0.0208871	0.455935
SJS	Ctrl	Skin	CD8+ TMM	ABCB1	4.95031	0.0163023	0.222985
SJS	MDE	Skin	CD8+ TMM	ABCB1	5.48714	4.72942e-05	0.00301482
MDE	Ctrl	Blood	CD8+ Naive	ABCB1	-0.0152059	0.990649	0.999069
SJS	MDE	Blood	CD8+ Naive	ABCB1	-1.35339	0.102306	0.719308
MDE	Ctrl	Blood	CD8+ CD103- TEMRA	ABCB1	-2.39154	0.019639	0.190101
SJS	Ctrl	Blood	CD8+ CD103- TEMRA	ABCB1	-0.445467	0.538401	0.903728
SJS	MDE	Blood	CD8+ CD103- TEMRA	ABCB1	2.02652	0.0574426	0.505647
MDE	Ctrl	Blood	CD4+ TCM	ABCB1	-0.758824	0.479924	0.861396
SJS	Ctrl	Blood	CD4+ TCM	ABCB1	-2.45765	0.00399333	0.084201
SJS	MDE	Blood	CD4+ TCM	ABCB1	-1.46742	0.283604	0.929667
SJS	Ctrl	Blood	CD8+ CD56+ T cells	ABCB1	0.653804	0.330511	0.870157
SJS	MDE	Blood	CD8+ CD56+ T cells	ABCB1	1.85308	0.123008	0.674625
MDE	Ctrl	Blood	CD8+ CD103- CD69+ TRM (nf)	ABCB1	0.848057	0.157581	0.846418
SJS	MDE	Blood	CD8+ CD103- CD69+ TRM (nf)	ABCB1	-0.523123	0.513531	0.884433
SJS	Ctrl	Skin	CD8+ CD103- TEMRA	ABCB7	-0.876517	0.262073	0.804838
SJS	MDE	Skin	CD8+ CD103- TEMRA	ABCB7	0.375533	0.633881	0.936598
MDE	Ctrl	Skin	CD4+ Treg 2	ABCB7	-0.293269	0.699679	0.923283
SJS	MDE	Skin	CD4+ Treg 2	ABCB7	1.00542	0.0671234	0.633187
SJS	Ctrl	Skin	CD4+ TCM	ABCB7	0.947455	0.199823	0.682125
SJS	MDE	Skin	CD4+ TCM	ABCB7	1.09342	0.0651324	0.568135
SJS	Ctrl	Skin	CD8+ T Effector	ABCB7	0.287968	0.798743	0.967706
SJS	MDE	Skin	CD8+ T Effector	ABCB7	1.75526	0.0590142	0.71963
MDE	Ctrl	Blood	CD8+ Naive	ABCB7	0.0516827	0.925196	0.999069
SJS	Ctrl	Blood	CD8+ Naive	ABCB7	-0.259467	0.593528	0.879484
SJS	MDE	Blood	CD8+ Naive	ABCB7	-0.280987	0.593371	0.946465
MDE	Ctrl	Blood	CD4+ CD45RA- CD62L-low	ABCB7	-0.329867	0.608057	0.999768
SJS	Ctrl	Blood	CD4+ CD45RA- CD62L-low	ABCB7	-0.931587	0.146984	0.663396
SJS	MDE	Blood	CD4+ CD45RA- CD62L-low	ABCB7	-0.581605	0.336574	0.992215
SJS	Ctrl	Blood	CD8+ TCM	ABCB7	1.23842	0.104015	0.691462
SJS	MDE	Blood	CD8+ TCM	ABCB7	0.913117	0.334919	0.878005
SJS	Ctrl	Blood	CD8+ CD103- TEMRA	ABCB7	0.0179319	0.96882	0.993161
SJS	MDE	Blood	CD8+ CD103- TEMRA	ABCB7	1.28134	0.0726097	0.553004
MDE	Ctrl	Blood	CD4+ CD45RA+ CD62L-low	ABCB7	-0.0812981	0.857337	0.997383
SJS	Ctrl	Blood	CD4+ CD45RA+ CD62L-low	ABCB7	-0.581034	0.19331	0.655843
SJS	MDE	Blood	CD4+ CD45RA+ CD62L-low	ABCB7	-0.482216	0.276089	0.999934
MDE	Ctrl	Blood	CD4+ Treg 2	ABCB7	0.125071	0.759896	0.929194
SJS	Ctrl	Blood	CD4+ Treg 2	ABCB7	-0.0825686	0.843373	0.963081
SJS	MDE	Blood	CD4+ Treg 2	ABCB7	-0.225895	0.505244	0.9767
MDE	Ctrl	Blood	CD4+ T Effector	ABCB7	0.385888	0.540421	0.820364
SJS	Ctrl	Blood	CD4+ T Effector	ABCB7	-0.320036	0.631258	0.92034
SJS	MDE	Blood	CD4+ T Effector	ABCB7	-0.642361	0.294371	0.868125
MDE	Ctrl	Blood	CD4+ TCM	ABCB7	0.63134	0.217215	0.703663
SJS	Ctrl	Blood	CD4+ TCM	ABCB7	0.107575	0.850052	0.947923
SJS	MDE	Blood	CD4+ TCM	ABCB7	-0.529837	0.269471	0.928733
SJS	Ctrl	Blood	CD8+ TEM	ABCB7	0.267482	0.60024	0.889426
SJS	MDE	Blood	CD8+ TEM	ABCB7	1.35244	0.0362117	0.375285
MDE	Ctrl	Blood	CD4+ Naive	ABCB7	0.469187	0.538273	0.996845
SJS	Ctrl	Blood	CD4+ Naive	ABCB7	0.968321	0.110188	0.580092
SJS	MDE	Blood	CD4+ Naive	ABCB7	0.535893	0.33617	0.996693
SJS	Ctrl	Blood	CD8+ CD56+ T cells	ABCB7	0.930995	0.207378	0.801281
SJS	MDE	Blood	CD8+ CD56+ T cells	ABCB7	1.6961	0.168698	0.723373
SJS	Ctrl	Blood	CD8+ T Effector	ABCB7	0.291007	0.600762	0.887685
SJS	MDE	Blood	CD8+ T Effector	ABCB7	0.947005	0.207323	0.778066
MDE	Ctrl	Blood	CD4+ CD45RA+ CD62L-low	ABCB8	1.48307	0.0321964	0.670231
SJS	Ctrl	Blood	CD4+ CD45RA+ CD62L-low	ABCB8	0.984003	0.119939	0.555936
SJS	MDE	Blood	CD4+ CD45RA+ CD62L-low	ABCB8	-0.367748	0.505762	0.999934
MDE	Ctrl	Blood	CD4+ Treg 2	ABCB8	0.118848	0.83244	0.95573
SJS	MDE	Blood	CD4+ Treg 2	ABCB8	-0.140242	0.755175	0.99037
MDE	Ctrl	Blood	CD4+ T Effector	ABCB8	1.36418	0.02851	0.202171
SJS	Ctrl	Blood	CD4+ T Effector	ABCB8	0.691954	0.282127	0.789459
SJS	MDE	Blood	CD4+ T Effector	ABCB8	-0.419588	0.605234	0.93946
MDE	Ctrl	Blood	CD4+ TCM	ABCB8	0.299122	0.623417	0.915494
SJS	Ctrl	Blood	CD4+ TCM	ABCB8	-0.314521	0.559091	0.820595
SJS	MDE	Blood	CD4+ TCM	ABCB8	-0.591758	0.349415	0.947033
MDE	Ctrl	Blood	CD8+ TEM	ABCB8	1.6466	0.0190192	0.195057
SJS	MDE	Blood	CD8+ TEM	ABCB8	-1.95659	0.00125735	0.0899362
MDE	Ctrl	Blood	CD4+ Naive	ABCB8	-0.126697	0.87084	0.996845
SJS	Ctrl	Blood	CD4+ Naive	ABCB8	-0.833653	0.290098	0.758927
SJS	MDE	Blood	CD4+ Naive	ABCB8	-0.834616	0.189177	0.996693
MDE	Ctrl	Skin	CD4+ CD45RA- CD62L-low	ABCC1	0.744337	0.361199	0.82536
SJS	MDE	Skin	CD4+ CD45RA- CD62L-low	ABCC1	-0.971543	0.174839	0.789113
MDE	Ctrl	Skin	CD8+ CD103- TEMRA	ABCC1	0.258418	0.696562	0.939499
SJS	Ctrl	Skin	CD8+ CD103- TEMRA	ABCC1	-0.474412	0.54427	0.92387
SJS	MDE	Skin	CD8+ CD103- TEMRA	ABCC1	-0.713572	0.218163	0.72615
MDE	Ctrl	Skin	CD4+ CD45RA+ CD62L-low	ABCC1	-0.0975549	0.869995	0.991908
SJS	MDE	Skin	CD4+ CD45RA+ CD62L-low	ABCC1	-1.14908	0.0613416	0.617785
MDE	Ctrl	Skin	CD4+ Treg 2	ABCC1	-0.309004	0.593841	0.880967
SJS	Ctrl	Skin	CD4+ Treg 2	ABCC1	-1.07516	0.146021	0.600923
SJS	MDE	Skin	CD4+ Treg 2	ABCC1	-0.688811	0.274246	0.887743
MDE	Ctrl	Skin	CD4+ T Effector	ABCC1	0.144945	0.863839	0.968044
SJS	MDE	Skin	CD4+ T Effector	ABCC1	-0.847513	0.312287	0.945203
MDE	Ctrl	Skin	CD4+ TCM	ABCC1	1.01372	0.043413	0.411692
SJS	Ctrl	Skin	CD4+ TCM	ABCC1	-0.561908	0.417521	0.856406
SJS	MDE	Skin	CD4+ TCM	ABCC1	-1.5803	0.00186368	0.0989202
MDE	Ctrl	Skin	CD4+ Naive	ABCC1	-0.420674	0.514742	0.926987
SJS	Ctrl	Skin	CD4+ Naive	ABCC1	-1.38039	0.0502306	0.505805
SJS	MDE	Skin	CD4+ Naive	ABCC1	-0.985746	0.11349	0.677666
MDE	Ctrl	Skin	CD8+ T Effector	ABCC1	-0.253044	0.785423	0.964292
SJS	Ctrl	Skin	CD8+ T Effector	ABCC1	-0.488595	0.64182	0.940895
SJS	MDE	Skin	CD8+ T Effector	ABCC1	-0.529841	0.473591	0.992893
MDE	Ctrl	Skin	CD8+ TMM	ABCC1	0.716505	0.364093	0.88171
SJS	MDE	Skin	CD8+ TMM	ABCC1	-1.88833	0.00410756	0.0809959
MDE	Ctrl	Skin	CD4+ Treg 1	ABCC1	0.529984	0.476913	0.932772
SJS	MDE	Skin	CD4+ Treg 1	ABCC1	-1.41137	0.0950777	0.729976
MDE	Ctrl	Skin	CD8+ CD103+ CD69+ TRM	ABCC1	4.78313	0.0637676	0.509642
SJS	MDE	Skin	CD8+ CD103+ CD69+ TRM	ABCC1	-1.62168	0.122116	0.829715
MDE	Ctrl	Blood	CD4+ CD45RA- CD62L-low	ABCC1	1.73227	0.0675459	0.8018
SJS	MDE	Blood	CD4+ CD45RA- CD62L-low	ABCC1	-0.773592	0.225642	0.96892
SJS	Ctrl	Blood	CD8+ TCM	ABCC1	-0.22726	0.831922	0.980326
SJS	MDE	Blood	CD8+ TCM	ABCC1	-0.953198	0.32941	0.876266
MDE	Ctrl	Blood	CD4+ CD45RA+ CD62L-low	ABCC1	0.474422	0.299431	0.996013
SJS	Ctrl	Blood	CD4+ CD45RA+ CD62L-low	ABCC1	-0.400806	0.41289	0.818318
SJS	MDE	Blood	CD4+ CD45RA+ CD62L-low	ABCC1	-0.841021	0.056908	0.855721
MDE	Ctrl	Blood	CD4+ Treg 2	ABCC1	0.518405	0.312124	0.697672
SJS	Ctrl	Blood	CD4+ Treg 2	ABCC1	0.00494986	0.992094	0.998886
SJS	MDE	Blood	CD4+ Treg 2	ABCC1	-0.522997	0.250725	0.944641
MDE	Ctrl	Blood	CD4+ T Effector	ABCC1	0.96015	0.232771	0.57464
SJS	Ctrl	Blood	CD4+ T Effector	ABCC1	0.456518	0.532923	0.88324
MDE	Ctrl	Blood	CD4+ TCM	ABCC1	1.31383	0.00583944	0.164443
SJS	Ctrl	Blood	CD4+ TCM	ABCC1	0.157343	0.732953	0.898471
SJS	MDE	Blood	CD4+ TCM	ABCC1	-1.09698	0.0237416	0.598205
MDE	Ctrl	Blood	CD8+ TEM	ABCC1	0.601244	0.457888	0.748466
SJS	MDE	Blood	CD8+ TEM	ABCC1	-1.16503	0.299407	0.741673
MDE	Ctrl	Blood	CD4+ Naive	ABCC1	1.0294	0.165833	0.996845
SJS	Ctrl	Blood	CD4+ Naive	ABCC1	0.205668	0.770993	0.950502
SJS	MDE	Blood	CD4+ Naive	ABCC1	-0.844353	0.140024	0.996693
SJS	Ctrl	Blood	CD8+ T Effector	ABCC1	1.08081	0.208656	0.679715
SJS	MDE	Blood	CD8+ T Effector	ABCC1	0.216459	0.820479	0.975356
MDE	Ctrl	Skin	CD4+ Treg 2	ABCC10	2.38238	0.0323173	0.299276
SJS	MDE	Skin	CD4+ Treg 2	ABCC10	-0.216837	0.725597	0.980392
MDE	Ctrl	Blood	CD4+ CD45RA+ CD62L-low	ABCC10	0.456121	0.615546	0.996713
SJS	Ctrl	Blood	CD4+ CD45RA+ CD62L-low	ABCC10	0.454502	0.525113	0.869028
SJS	MDE	Blood	CD4+ CD45RA+ CD62L-low	ABCC10	-0.0799884	0.923612	0.999934
MDE	Ctrl	Blood	CD4+ Treg 2	ABCC10	0.829801	0.28177	0.674415
SJS	Ctrl	Blood	CD4+ Treg 2	ABCC10	1.07242	0.198335	0.612111
SJS	MDE	Blood	CD4+ Treg 2	ABCC10	0.268492	0.587533	0.981408
SJS	Ctrl	Blood	CD4+ TCM	ABCC10	1.09475	0.0508014	0.286165
SJS	MDE	Blood	CD4+ TCM	ABCC10	0.901502	0.181174	0.888881
SJS	Ctrl	Blood	CD8+ CD103- TEMRA	ABCC5	2.85242	0.0265877	0.447486
SJS	MDE	Blood	CD8+ CD103- TEMRA	ABCC5	-0.31901	0.772815	0.961314
MDE	Ctrl	Blood	CD4+ T Effector	ABCC5	-0.48941	0.538601	0.818917
SJS	Ctrl	Blood	CD4+ T Effector	ABCC5	-1.94005	0.0528379	0.468198
MDE	Ctrl	Blood	CD8+ Naive	ABCD2	-0.773767	0.345112	0.970298
SJS	Ctrl	Blood	CD8+ Naive	ABCD2	0.357498	0.493554	0.832246
SJS	MDE	Blood	CD8+ Naive	ABCD2	1.19235	0.0686248	0.661856
MDE	Ctrl	Blood	CD4+ CD45RA+ CD62L-low	ABCD2	0.225175	0.727407	0.997383
SJS	Ctrl	Blood	CD4+ CD45RA+ CD62L-low	ABCD2	0.39007	0.517937	0.867205
SJS	MDE	Blood	CD4+ CD45RA+ CD62L-low	ABCD2	0.153759	0.78326	0.999934
SJS	Ctrl	Blood	CD4+ Treg 2	ABCD2	1.63244	0.118926	0.504319
SJS	MDE	Blood	CD4+ Treg 2	ABCD2	1.07458	0.124521	0.888436
SJS	Ctrl	Blood	CD4+ TCM	ABCD2	1.80645	0.00312024	0.0737827
SJS	MDE	Blood	CD4+ TCM	ABCD2	1.239	0.0241895	0.602397
SJS	Ctrl	Blood	CD8+ TEM	ABCD2	2.4088	0.0194704	0.278446
SJS	MDE	Blood	CD8+ TEM	ABCD2	0.911665	0.312004	0.749672
SJS	Ctrl	Blood	CD4+ Naive	ABCD2	0.255542	0.728679	0.937507
SJS	MDE	Blood	CD4+ Naive	ABCD2	0.8555	0.149798	0.996693
SJS	Ctrl	Blood	CD8+ TCM	ABCD3	-0.538219	0.626602	0.951673
SJS	MDE	Blood	CD8+ TCM	ABCD3	0.495964	0.725257	0.971863
MDE	Ctrl	Blood	CD4+ CD45RA+ CD62L-low	ABCD3	0.20944	0.740577	0.997383
SJS	Ctrl	Blood	CD4+ CD45RA+ CD62L-low	ABCD3	0.540905	0.367791	0.788639
SJS	MDE	Blood	CD4+ CD45RA+ CD62L-low	ABCD3	0.371603	0.474496	0.999934
MDE	Ctrl	Blood	CD4+ Treg 2	ABCD3	-0.930821	0.151027	0.54626
SJS	Ctrl	Blood	CD4+ Treg 2	ABCD3	-0.249555	0.712717	0.931259
SJS	MDE	Blood	CD4+ Treg 2	ABCD3	0.677393	0.282157	0.950924
MDE	Ctrl	Blood	CD4+ T Effector	ABCD3	0.202754	0.768087	0.918932
SJS	Ctrl	Blood	CD4+ T Effector	ABCD3	-0.336511	0.640971	0.922717
SJS	Ctrl	Blood	CD4+ Naive	ABCD3	2.37432	0.0283011	0.353686
SJS	MDE	Blood	CD4+ Naive	ABCD3	0.935132	0.146794	0.996693
SJS	Ctrl	Skin	CD8+ CD103- TEMRA	ABCD4	0.273144	0.727206	0.962697
SJS	MDE	Skin	CD8+ CD103- TEMRA	ABCD4	1.52015	0.0347621	0.352244
MDE	Ctrl	Skin	CD8+ T Effector	ABCD4	0.0742773	0.943301	0.994081
SJS	MDE	Skin	CD8+ T Effector	ABCD4	-0.681919	0.3852	0.992893
SJS	Ctrl	Blood	CD8+ Naive	ABCD4	0.796937	0.180023	0.607288
SJS	MDE	Blood	CD8+ Naive	ABCD4	-0.118912	0.825623	0.986395
MDE	Ctrl	Blood	CD4+ CD45RA- CD62L-low	ABCD4	-0.0657475	0.933621	0.999768
SJS	MDE	Blood	CD4+ CD45RA- CD62L-low	ABCD4	-0.297509	0.647639	0.99769
SJS	Ctrl	Blood	CD8+ TCM	ABCD4	0.583326	0.411039	0.90713
SJS	MDE	Blood	CD8+ TCM	ABCD4	1.10595	0.294143	0.855686
MDE	Ctrl	Blood	CD8+ CD103- TEMRA	ABCD4	-0.00506924	0.994075	0.998039
SJS	Ctrl	Blood	CD8+ CD103- TEMRA	ABCD4	-0.731373	0.156276	0.686468
MDE	Ctrl	Blood	CD4+ CD45RA+ CD62L-low	ABCD4	0.237381	0.682958	0.997383
SJS	Ctrl	Blood	CD4+ CD45RA+ CD62L-low	ABCD4	0.270103	0.676218	0.920442
SJS	MDE	Blood	CD4+ CD45RA+ CD62L-low	ABCD4	0.0779858	0.879009	0.999934
MDE	Ctrl	Blood	CD4+ Treg 2	ABCD4	0.377708	0.497254	0.824086
SJS	Ctrl	Blood	CD4+ Treg 2	ABCD4	0.096487	0.860673	0.966845
SJS	MDE	Blood	CD4+ Treg 2	ABCD4	-0.318823	0.497224	0.9767
MDE	Ctrl	Blood	CD4+ T Effector	ABCD4	-0.363057	0.585726	0.844511
SJS	Ctrl	Blood	CD4+ T Effector	ABCD4	0.476006	0.464594	0.859088
MDE	Ctrl	Blood	CD4+ TCM	ABCD4	0.307826	0.576269	0.902008
SJS	Ctrl	Blood	CD4+ TCM	ABCD4	0.266413	0.544888	0.811224
SJS	MDE	Blood	CD4+ TCM	ABCD4	-0.0573929	0.909599	0.992804
SJS	Ctrl	Blood	CD8+ TEM	ABCD4	-0.106952	0.889307	0.97386
SJS	MDE	Blood	CD8+ TEM	ABCD4	-0.433956	0.579568	0.880914
MDE	Ctrl	Blood	CD4+ Naive	ABCD4	1.87435	0.0529088	0.920333
SJS	Ctrl	Blood	CD4+ Naive	ABCD4	1.47306	0.104435	0.565775
SJS	MDE	Blood	CD4+ Naive	ABCD4	-0.409861	0.463347	0.996693
MDE	Ctrl	Skin	CD8+ CD103- TEMRA	ABCE1	0.466339	0.505311	0.879207
SJS	Ctrl	Skin	CD8+ CD103- TEMRA	ABCE1	0.42432	0.567524	0.933485
SJS	MDE	Skin	CD8+ CD103- TEMRA	ABCE1	-0.0453863	0.931074	0.98848
MDE	Ctrl	Skin	CD4+ CD45RA+ CD62L-low	ABCE1	1.38916	0.113942	0.574162
SJS	Ctrl	Skin	CD4+ CD45RA+ CD62L-low	ABCE1	1.98626	0.0125201	0.159579
SJS	MDE	Skin	CD4+ CD45RA+ CD62L-low	ABCE1	0.599101	0.285738	0.92109
MDE	Ctrl	Skin	CD4+ Treg 2	ABCE1	0.558085	0.407682	0.797201
SJS	Ctrl	Skin	CD4+ Treg 2	ABCE1	0.839717	0.35077	0.79362
SJS	MDE	Skin	CD4+ Treg 2	ABCE1	0.245743	0.643138	0.974256
MDE	Ctrl	Skin	CD4+ TCM	ABCE1	0.488596	0.407428	0.857965
SJS	Ctrl	Skin	CD4+ TCM	ABCE1	0.530784	0.402787	0.852795
SJS	MDE	Skin	CD4+ TCM	ABCE1	0.0313895	0.950382	0.992964
SJS	Ctrl	Skin	CD4+ Naive	ABCE1	-0.903696	0.187732	0.793249
SJS	MDE	Skin	CD4+ Naive	ABCE1	-0.0841465	0.902556	0.979428
SJS	Ctrl	Skin	CD8+ CD56+ T cells	ABCE1	0.128	0.914221	0.97799
SJS	MDE	Skin	CD8+ CD56+ T cells	ABCE1	0.635258	0.548809	0.953418
SJS	Ctrl	Skin	CD8+ T Effector	ABCE1	0.334267	0.76602	0.963195
SJS	MDE	Skin	CD8+ T Effector	ABCE1	0.757887	0.329684	0.992893
MDE	Ctrl	Blood	CD8+ Naive	ABCE1	-0.348953	0.456226	0.982504
SJS	Ctrl	Blood	CD8+ Naive	ABCE1	-0.149835	0.65489	0.904016
SJS	MDE	Blood	CD8+ Naive	ABCE1	0.196271	0.613897	0.947814
MDE	Ctrl	Blood	CD4+ CD45RA- CD62L-low	ABCE1	-0.513957	0.403179	0.994634
SJS	Ctrl	Blood	CD4+ CD45RA- CD62L-low	ABCE1	-0.659156	0.262302	0.798624
SJS	MDE	Blood	CD4+ CD45RA- CD62L-low	ABCE1	-0.129976	0.818175	0.99988
SJS	Ctrl	Blood	CD8+ TCM	ABCE1	-0.413697	0.49589	0.929848
SJS	MDE	Blood	CD8+ TCM	ABCE1	-0.924212	0.214701	0.813538
MDE	Ctrl	Blood	CD8+ CD103- TEMRA	ABCE1	-0.542887	0.363964	0.735645
SJS	Ctrl	Blood	CD8+ CD103- TEMRA	ABCE1	-0.0310816	0.941448	0.991709
SJS	MDE	Blood	CD8+ CD103- TEMRA	ABCE1	0.563907	0.322378	0.833414
MDE	Ctrl	Blood	CD4+ CD45RA+ CD62L-low	ABCE1	-0.184186	0.642441	0.997383
SJS	Ctrl	Blood	CD4+ CD45RA+ CD62L-low	ABCE1	-0.291001	0.434597	0.83593
SJS	MDE	Blood	CD4+ CD45RA+ CD62L-low	ABCE1	-0.0765175	0.829226	0.999934
MDE	Ctrl	Blood	CD4+ Treg 2	ABCE1	0.368428	0.41639	0.775448
SJS	Ctrl	Blood	CD4+ Treg 2	ABCE1	0.210203	0.674689	0.914069
SJS	MDE	Blood	CD4+ Treg 2	ABCE1	-0.176307	0.658253	0.985871
MDE	Ctrl	Blood	CD4+ T Effector	ABCE1	0.0736593	0.886776	0.963953
SJS	Ctrl	Blood	CD4+ T Effector	ABCE1	0.228044	0.64404	0.923627
MDE	Ctrl	Blood	CD4+ TCM	ABCE1	-0.542735	0.19513	0.682469
SJS	Ctrl	Blood	CD4+ TCM	ABCE1	-0.408532	0.311089	0.656204
SJS	MDE	Blood	CD4+ TCM	ABCE1	0.110343	0.811837	0.988206
MDE	Ctrl	Blood	CD8+ TEM	ABCE1	0.268408	0.682376	0.871436
SJS	Ctrl	Blood	CD8+ TEM	ABCE1	0.160051	0.735655	0.928891
SJS	MDE	Blood	CD8+ TEM	ABCE1	-0.137461	0.786247	0.954646
MDE	Ctrl	Blood	CD4+ Naive	ABCE1	0.617038	0.30859	0.996845
SJS	Ctrl	Blood	CD4+ Naive	ABCE1	0.0922692	0.858755	0.972685
SJS	MDE	Blood	CD4+ Naive	ABCE1	-0.546389	0.26341	0.996693
MDE	Ctrl	Blood	CD8+ T Effector	ABCE1	0.1701	0.782238	0.94875
SJS	Ctrl	Blood	CD8+ T Effector	ABCE1	-0.477061	0.356742	0.77924
SJS	MDE	Blood	CD8+ T Effector	ABCE1	-0.609652	0.289574	0.826019
SJS	Ctrl	Blood	CD4+ Treg 1	ABCE1	0.331916	0.61309	0.938427
SJS	MDE	Blood	CD4+ Treg 1	ABCE1	0.854608	0.247295	0.978528
MDE	Ctrl	Skin	CD8+ CD103- TEMRA	ABCF1	0.489483	0.458891	0.861053
SJS	Ctrl	Skin	CD8+ CD103- TEMRA	ABCF1	0.307111	0.604824	0.937855
SJS	MDE	Skin	CD8+ CD103- TEMRA	ABCF1	-0.194273	0.697721	0.950758
MDE	Ctrl	Skin	CD4+ CD45RA+ CD62L-low	ABCF1	0.342118	0.619797	0.924071
SJS	Ctrl	Skin	CD4+ CD45RA+ CD62L-low	ABCF1	-0.147158	0.844558	0.975087
SJS	MDE	Skin	CD4+ CD45RA+ CD62L-low	ABCF1	-0.520467	0.421196	0.979648
MDE	Ctrl	Skin	CD4+ Treg 2	ABCF1	1.6857	0.00744113	0.143492
SJS	Ctrl	Skin	CD4+ Treg 2	ABCF1	0.747146	0.391085	0.818151
SJS	MDE	Skin	CD4+ Treg 2	ABCF1	-0.788445	0.0863539	0.666613
MDE	Ctrl	Skin	CD4+ T Effector	ABCF1	-0.0804921	0.909804	0.979727
SJS	MDE	Skin	CD4+ T Effector	ABCF1	-0.854557	0.262916	0.920294
MDE	Ctrl	Skin	CD4+ TCM	ABCF1	0.189756	0.71785	0.956097
SJS	Ctrl	Skin	CD4+ TCM	ABCF1	-0.065172	0.92583	0.988438
SJS	MDE	Skin	CD4+ TCM	ABCF1	-0.300026	0.595835	0.961109
MDE	Ctrl	Skin	CD8+ TEM	ABCF1	5.34192	0.0158768	0.357235
SJS	Ctrl	Skin	CD8+ TEM	ABCF1	5.38683	0.0419478	0.579237
SJS	MDE	Skin	CD8+ TEM	ABCF1	-0.328922	0.641443	0.957566
MDE	Ctrl	Skin	CD4+ Naive	ABCF1	1.0796	0.235942	0.799946
SJS	Ctrl	Skin	CD4+ Naive	ABCF1	0.669735	0.443734	0.918338
SJS	MDE	Skin	CD4+ Naive	ABCF1	-0.487192	0.434445	0.880261
MDE	Ctrl	Skin	CD8+ T Effector	ABCF1	1.07035	0.272908	0.821727
SJS	Ctrl	Skin	CD8+ T Effector	ABCF1	0.847439	0.435924	0.894275
SJS	MDE	Skin	CD8+ T Effector	ABCF1	-0.431259	0.496924	0.992893
MDE	Ctrl	Skin	CD8+ TMM	ABCF1	0.586049	0.507817	0.915489
SJS	Ctrl	Skin	CD8+ TMM	ABCF1	0.656752	0.48176	0.875868
SJS	MDE	Skin	CD8+ TMM	ABCF1	0.147992	0.807041	0.973927
SJS	Ctrl	Skin	CD4+ CD103+ CD69+ TRM	ABCF1	2.19118	0.0198011	0.278374
SJS	MDE	Skin	CD4+ CD103+ CD69+ TRM	ABCF1	0.810571	0.270598	0.808388
MDE	Ctrl	Skin	CD8+ CD103+ CD69+ TRM	ABCF1	1.24247	0.350417	0.875638
SJS	MDE	Skin	CD8+ CD103+ CD69+ TRM	ABCF1	-0.279642	0.720344	0.972116
MDE	Ctrl	Skin	CD8+ CD103- CD69+ TRM	ABCF1	5.15374	0.0549852	0.441869
SJS	Ctrl	Skin	CD8+ CD103- CD69+ TRM	ABCF1	4.9613	0.0923185	0.425956
SJS	MDE	Skin	CD8+ CD103- CD69+ TRM	ABCF1	-0.592924	0.462496	0.938482
MDE	Ctrl	Blood	CD8+ Naive	ABCF1	0.503591	0.424561	0.982504
SJS	Ctrl	Blood	CD8+ Naive	ABCF1	0.8822	0.0517713	0.376706
SJS	MDE	Blood	CD8+ Naive	ABCF1	0.403208	0.391161	0.906391
MDE	Ctrl	Blood	CD4+ CD45RA- CD62L-low	ABCF1	0.0305375	0.969057	0.99984
SJS	Ctrl	Blood	CD4+ CD45RA- CD62L-low	ABCF1	0.167908	0.785312	0.975861
SJS	MDE	Blood	CD4+ CD45RA- CD62L-low	ABCF1	-0.119662	0.862738	0.99988
SJS	Ctrl	Blood	CD8+ TCM	ABCF1	1.14326	0.101686	0.689881
SJS	MDE	Blood	CD8+ TCM	ABCF1	0.995628	0.284701	0.851689
MDE	Ctrl	Blood	CD8+ CD103- TEMRA	ABCF1	0.736319	0.186272	0.594672
SJS	Ctrl	Blood	CD8+ CD103- TEMRA	ABCF1	0.797704	0.036227	0.486277
SJS	MDE	Blood	CD8+ CD103- TEMRA	ABCF1	0.132319	0.792309	0.966204
MDE	Ctrl	Blood	CD4+ CD45RA+ CD62L-low	ABCF1	0.177006	0.739654	0.997383
SJS	Ctrl	Blood	CD4+ CD45RA+ CD62L-low	ABCF1	0.372008	0.387753	0.802776
SJS	MDE	Blood	CD4+ CD45RA+ CD62L-low	ABCF1	0.292952	0.503805	0.999934
MDE	Ctrl	Blood	CD4+ Treg 2	ABCF1	0.639239	0.136923	0.529274
SJS	Ctrl	Blood	CD4+ Treg 2	ABCF1	0.423223	0.336611	0.73996
SJS	MDE	Blood	CD4+ Treg 2	ABCF1	-0.239439	0.499461	0.9767
MDE	Ctrl	Blood	CD4+ T Effector	ABCF1	0.463436	0.281421	0.629428
SJS	Ctrl	Blood	CD4+ T Effector	ABCF1	0.934284	0.0187125	0.330105
SJS	MDE	Blood	CD4+ T Effector	ABCF1	0.53921	0.226462	0.831404
MDE	Ctrl	Blood	CD4+ TCM	ABCF1	0.0878514	0.849711	0.973875
SJS	Ctrl	Blood	CD4+ TCM	ABCF1	0.181434	0.606768	0.843785
SJS	MDE	Blood	CD4+ TCM	ABCF1	0.047672	0.914629	0.993738
MDE	Ctrl	Blood	CD8+ TEM	ABCF1	1.36386	0.0108479	0.145518
SJS	Ctrl	Blood	CD8+ TEM	ABCF1	1.03135	0.0383984	0.366121
SJS	MDE	Blood	CD8+ TEM	ABCF1	-0.352141	0.478381	0.842499
MDE	Ctrl	Blood	CD4+ Naive	ABCF1	-0.161784	0.812583	0.996845
SJS	Ctrl	Blood	CD4+ Naive	ABCF1	0.565202	0.317747	0.779487
SJS	MDE	Blood	CD4+ Naive	ABCF1	0.683199	0.200106	0.996693
MDE	Ctrl	Blood	CD8+ CD56+ T cells	ABCF1	0.297034	0.705476	0.963104
SJS	Ctrl	Blood	CD8+ CD56+ T cells	ABCF1	0.017642	0.973549	0.996348
SJS	MDE	Blood	CD8+ CD56+ T cells	ABCF1	-0.133733	0.844387	0.971985
MDE	Ctrl	Blood	CD8+ T Effector	ABCF1	0.235136	0.658971	0.911911
SJS	Ctrl	Blood	CD8+ T Effector	ABCF1	-0.188133	0.67683	0.916354
SJS	MDE	Blood	CD8+ T Effector	ABCF1	-0.402416	0.420186	0.871282
SJS	Ctrl	Blood	CD8+ TMM	ABCF1	0.573552	0.358732	0.759218
SJS	MDE	Blood	CD8+ TMM	ABCF1	0.313646	0.611747	0.983853
MDE	Ctrl	Blood	CD4+ Treg 1	ABCF1	-0.446742	0.593705	0.883076
SJS	Ctrl	Blood	CD4+ Treg 1	ABCF1	-0.0302899	0.963481	0.997837
SJS	MDE	Blood	CD4+ Treg 1	ABCF1	0.251727	0.68507	0.993223
SJS	Ctrl	Skin	CD4+ TCM	ABCF2,1	-0.214247	0.73819	0.950689
SJS	MDE	Skin	CD4+ TCM	ABCF2,1	0.639049	0.261504	0.861821
MDE	Ctrl	Blood	CD8+ Naive	ABCF2,1	0.472025	0.484846	0.98253
SJS	Ctrl	Blood	CD8+ Naive	ABCF2,1	0.0445381	0.931225	0.981397
SJS	MDE	Blood	CD8+ Naive	ABCF2,1	-0.345257	0.515516	0.928941
SJS	Ctrl	Blood	CD8+ TCM	ABCF2,1	1.90487	0.0251592	0.473304
SJS	MDE	Blood	CD8+ TCM	ABCF2,1	0.414226	0.620753	0.96318
MDE	Ctrl	Blood	CD8+ CD103- TEMRA	ABCF2,1	0.889412	0.266744	0.661582
SJS	Ctrl	Blood	CD8+ CD103- TEMRA	ABCF2,1	0.814769	0.176412	0.709019
SJS	MDE	Blood	CD8+ CD103- TEMRA	ABCF2,1	0.0250618	0.961194	0.995779
MDE	Ctrl	Blood	CD4+ CD45RA+ CD62L-low	ABCF2,1	0.972119	0.0894427	0.872654
SJS	Ctrl	Blood	CD4+ CD45RA+ CD62L-low	ABCF2,1	0.825122	0.122489	0.55704
SJS	MDE	Blood	CD4+ CD45RA+ CD62L-low	ABCF2,1	-0.152281	0.754673	0.999934
MDE	Ctrl	Blood	CD4+ Treg 2	ABCF2,1	-0.318742	0.632216	0.879905
SJS	Ctrl	Blood	CD4+ Treg 2	ABCF2,1	-0.203299	0.777241	0.94609
SJS	MDE	Blood	CD4+ Treg 2	ABCF2,1	0.0832081	0.885723	0.991229
MDE	Ctrl	Blood	CD4+ TCM	ABCF2,1	0.169287	0.730074	0.948577
SJS	Ctrl	Blood	CD4+ TCM	ABCF2,1	0.577919	0.186602	0.527416
SJS	MDE	Blood	CD4+ TCM	ABCF2,1	0.384561	0.38285	0.954286
SJS	Ctrl	Blood	CD8+ TEM	ABCF2,1	-0.00805016	0.993361	0.999311
SJS	MDE	Blood	CD8+ TEM	ABCF2,1	-0.270865	0.744378	0.939761
MDE	Ctrl	Blood	CD4+ Naive	ABCF2,1	-0.0904267	0.921456	0.996845
SJS	Ctrl	Blood	CD4+ Naive	ABCF2,1	0.322089	0.654011	0.916048
SJS	MDE	Blood	CD4+ Naive	ABCF2,1	0.318111	0.677144	0.996693
SJS	Ctrl	Blood	CD8+ TMM	ABCF2,1	0.699258	0.394314	0.779742
SJS	MDE	Blood	CD8+ TMM	ABCF2,1	0.335978	0.681078	0.983853
SJS	Ctrl	Skin	CD8+ CD103- TEMRA	ABCF3	1.38444	0.157797	0.69628
SJS	MDE	Skin	CD8+ CD103- TEMRA	ABCF3	0.41911	0.492361	0.892804
MDE	Ctrl	Skin	CD4+ Treg 2	ABCF3	0.0747501	0.919409	0.984465
SJS	MDE	Skin	CD4+ Treg 2	ABCF3	-0.72655	0.288879	0.889693
MDE	Ctrl	Skin	CD4+ TCM	ABCF3	0.108469	0.871699	0.982076
SJS	Ctrl	Skin	CD4+ TCM	ABCF3	-0.0662318	0.920626	0.98609
SJS	MDE	Skin	CD4+ TCM	ABCF3	-0.207697	0.710145	0.973162
SJS	Ctrl	Skin	CD8+ T Effector	ABCF3	4.94409	0.0939585	0.558225
SJS	MDE	Skin	CD8+ T Effector	ABCF3	-0.145865	0.856283	0.998445
SJS	Ctrl	Blood	CD8+ Naive	ABCF3	0.27061	0.584527	0.876361
SJS	MDE	Blood	CD8+ Naive	ABCF3	0.469924	0.397586	0.908611
SJS	Ctrl	Blood	CD8+ TCM	ABCF3	0.419599	0.547529	0.939957
SJS	MDE	Blood	CD8+ TCM	ABCF3	0.345215	0.699438	0.968904
MDE	Ctrl	Blood	CD8+ CD103- TEMRA	ABCF3	-0.533766	0.429431	0.772412
SJS	Ctrl	Blood	CD8+ CD103- TEMRA	ABCF3	-0.413479	0.378898	0.847201
SJS	MDE	Blood	CD8+ CD103- TEMRA	ABCF3	0.209548	0.731547	0.948518
MDE	Ctrl	Blood	CD4+ CD45RA+ CD62L-low	ABCF3	0.118871	0.822272	0.997383
SJS	Ctrl	Blood	CD4+ CD45RA+ CD62L-low	ABCF3	0.492454	0.309099	0.753563
SJS	MDE	Blood	CD4+ CD45RA+ CD62L-low	ABCF3	0.392584	0.379824	0.999934
MDE	Ctrl	Blood	CD4+ Treg 2	ABCF3	-0.425172	0.406318	0.770528
SJS	Ctrl	Blood	CD4+ Treg 2	ABCF3	-0.33191	0.59008	0.878806
SJS	MDE	Blood	CD4+ Treg 2	ABCF3	0.0847328	0.863573	0.991229
MDE	Ctrl	Blood	CD4+ T Effector	ABCF3	-0.920081	0.0985055	0.384802
SJS	Ctrl	Blood	CD4+ T Effector	ABCF3	-0.336528	0.503942	0.877239
MDE	Ctrl	Blood	CD4+ TCM	ABCF3	-0.956872	0.048697	0.443894
SJS	Ctrl	Blood	CD4+ TCM	ABCF3	-0.62167	0.104218	0.404081
SJS	MDE	Blood	CD4+ TCM	ABCF3	0.286095	0.553277	0.963466
MDE	Ctrl	Blood	CD4+ Naive	ABCF3	0.58002	0.497796	0.996845
SJS	Ctrl	Blood	CD4+ Naive	ABCF3	1.24177	0.105665	0.56834
SJS	MDE	Blood	CD4+ Naive	ABCF3	0.69199	0.22424	0.996693
SJS	Ctrl	Blood	CD8+ CD56+ T cells	ABCF3	0.490809	0.453924	0.909651
SJS	MDE	Blood	CD8+ CD56+ T cells	ABCF3	1.00179	0.333961	0.825605
MDE	Ctrl	Skin	CD8+ CD103- TEMRA	ABCG1	-1.55195	0.0177065	0.343409
SJS	Ctrl	Skin	CD8+ CD103- TEMRA	ABCG1	-0.94139	0.0906343	0.595
SJS	MDE	Skin	CD8+ CD103- TEMRA	ABCG1	0.583506	0.287939	0.796773
MDE	Ctrl	Skin	CD4+ CD45RA+ CD62L-low	ABCG1	-0.75078	0.228751	0.720205
SJS	Ctrl	Skin	CD4+ CD45RA+ CD62L-low	ABCG1	-0.516882	0.499953	0.878705
SJS	MDE	Skin	CD4+ CD45RA+ CD62L-low	ABCG1	0.236065	0.747522	0.990938
MDE	Ctrl	Skin	CD4+ Treg 2	ABCG1	-0.848809	0.0559954	0.370676
SJS	Ctrl	Skin	CD4+ Treg 2	ABCG1	-0.719175	0.149947	0.608984
SJS	MDE	Skin	CD4+ Treg 2	ABCG1	0.176819	0.688497	0.974373
MDE	Ctrl	Skin	CD4+ T Effector	ABCG1	0.465472	0.540514	0.888738
SJS	Ctrl	Skin	CD4+ T Effector	ABCG1	0.910263	0.357055	0.931957
SJS	MDE	Skin	CD4+ T Effector	ABCG1	0.478455	0.436946	0.96354
MDE	Ctrl	Skin	CD4+ TCM	ABCG1	0.310288	0.528425	0.899432
SJS	Ctrl	Skin	CD4+ TCM	ABCG1	0.280964	0.583612	0.919684
SJS	MDE	Skin	CD4+ TCM	ABCG1	-0.0469479	0.912605	0.990155
MDE	Ctrl	Skin	CD8+ TEM	ABCG1	-1.71656	0.0340416	0.37667
SJS	MDE	Skin	CD8+ TEM	ABCG1	-0.484094	0.50047	0.947186
MDE	Ctrl	Skin	CD4+ Naive	ABCG1	0.353051	0.691654	0.962319
SJS	Ctrl	Skin	CD4+ Naive	ABCG1	0.682288	0.434378	0.917856
SJS	MDE	Skin	CD4+ Naive	ABCG1	0.29433	0.647126	0.939171
MDE	Ctrl	Skin	CD8+ T Effector	ABCG1	-0.213631	0.818121	0.971714
SJS	Ctrl	Skin	CD8+ T Effector	ABCG1	0.73357	0.455632	0.896861
SJS	MDE	Skin	CD8+ T Effector	ABCG1	0.806916	0.239036	0.983267
MDE	Ctrl	Skin	CD8+ TMM	ABCG1	-0.0663433	0.938865	0.989088
SJS	Ctrl	Skin	CD8+ TMM	ABCG1	0.435112	0.620209	0.917875
SJS	MDE	Skin	CD8+ TMM	ABCG1	0.586531	0.340049	0.826158
MDE	Ctrl	Skin	CD4+ Treg 1	ABCG1	0.908181	0.484447	0.932772
SJS	Ctrl	Skin	CD4+ Treg 1	ABCG1	1.80374	0.0875471	0.593215
SJS	MDE	Skin	CD4+ Treg 1	ABCG1	0.658501	0.402029	0.99258
MDE	Ctrl	Skin	CD8+ CD103+ CD69+ TRM	ABCG1	4.52939	0.0922528	0.53264
SJS	MDE	Skin	CD8+ CD103+ CD69+ TRM	ABCG1	0.107989	0.902821	0.985386
SJS	Ctrl	Skin	CD8+ CD103- CD69+ TRM	ABCG1	0.706455	0.614234	0.870491
SJS	MDE	Skin	CD8+ CD103- CD69+ TRM	ABCG1	-0.00659205	0.990534	0.998487
MDE	Ctrl	Blood	CD8+ CD103- TEMRA	ABCG1	-0.00850076	0.993772	0.998039
SJS	Ctrl	Blood	CD8+ CD103- TEMRA	ABCG1	-0.0650244	0.953009	0.992547
SJS	MDE	Blood	CD8+ CD103- TEMRA	ABCG1	0.133877	0.875555	0.982249
MDE	Ctrl	Blood	CD4+ CD45RA+ CD62L-low	ABCG1	-0.0315896	0.966296	0.997383
SJS	Ctrl	Blood	CD4+ CD45RA+ CD62L-low	ABCG1	0.111898	0.848155	0.969915
SJS	MDE	Blood	CD4+ CD45RA+ CD62L-low	ABCG1	0.0446122	0.936689	0.999934
MDE	Ctrl	Blood	CD4+ Treg 2	ABCG1	-0.392564	0.417227	0.776
SJS	Ctrl	Blood	CD4+ Treg 2	ABCG1	-0.553141	0.296515	0.712504
SJS	MDE	Blood	CD4+ Treg 2	ABCG1	-0.19038	0.649897	0.984787
MDE	Ctrl	Blood	CD4+ TCM	ABCG1	-0.640765	0.202359	0.688184
SJS	Ctrl	Blood	CD4+ TCM	ABCG1	-1.23043	0.0247759	0.205773
SJS	MDE	Blood	CD4+ TCM	ABCG1	-0.573345	0.318134	0.941682
SJS	Ctrl	Blood	CD8+ TEM	ABCG1	0.219097	0.799692	0.954206
SJS	MDE	Blood	CD8+ TEM	ABCG1	0.142426	0.864404	0.97303
MDE	Ctrl	Blood	CD4+ Naive	ABCG1	-1.4345	0.0478634	0.902469
SJS	MDE	Blood	CD4+ Naive	ABCG1	0.101397	0.874137	0.996693
MDE	Ctrl	Blood	CD8+ CD103- CD69+ TRM (nf)	ABCG1	0.165542	0.814025	0.984482
SJS	Ctrl	Blood	CD8+ CD103- CD69+ TRM (nf)	ABCG1	-2.4839	0.00785146	0.063411
SJS	MDE	Blood	CD8+ CD103- CD69+ TRM (nf)	ABCG1	-2.46592	0.0297885	0.34869
MDE	Ctrl	Blood	CD8+ Naive	ABHD10	-0.728378	0.383613	0.978012
SJS	Ctrl	Blood	CD8+ Naive	ABHD10	-0.861331	0.177039	0.605263
SJS	MDE	Blood	CD8+ Naive	ABHD10	-0.066248	0.936102	0.99062
MDE	Ctrl	Blood	CD4+ CD45RA- CD62L-low	ABHD10	-0.702317	0.300823	0.994634
SJS	MDE	Blood	CD4+ CD45RA- CD62L-low	ABHD10	-0.574484	0.399969	0.992215
SJS	Ctrl	Blood	CD8+ CD103- TEMRA	ABHD10	-0.509787	0.454311	0.883696
SJS	MDE	Blood	CD8+ CD103- TEMRA	ABHD10	0.0899187	0.920704	0.989278
MDE	Ctrl	Blood	CD4+ CD45RA+ CD62L-low	ABHD10	-0.71218	0.141276	0.936919
SJS	Ctrl	Blood	CD4+ CD45RA+ CD62L-low	ABHD10	-0.706261	0.13231	0.57734
SJS	MDE	Blood	CD4+ CD45RA+ CD62L-low	ABHD10	0.016753	0.971579	0.999934
MDE	Ctrl	Blood	CD4+ Treg 2	ABHD10	-0.853983	0.184344	0.582074
SJS	Ctrl	Blood	CD4+ Treg 2	ABHD10	-0.160314	0.777407	0.94609
SJS	MDE	Blood	CD4+ Treg 2	ABHD10	0.700905	0.256731	0.94556
MDE	Ctrl	Blood	CD4+ T Effector	ABHD10	-2.68155	0.00137284	0.0312036
SJS	Ctrl	Blood	CD4+ T Effector	ABHD10	-1.11034	0.0860767	0.56588
MDE	Ctrl	Blood	CD4+ TCM	ABHD10	-0.783741	0.298272	0.775924
SJS	Ctrl	Blood	CD4+ TCM	ABHD10	-0.30962	0.46424	0.763728
SJS	MDE	Blood	CD4+ TCM	ABHD10	0.465183	0.538292	0.961958
MDE	Ctrl	Blood	CD4+ Naive	ABHD10	-0.0105604	0.988597	0.998853
SJS	Ctrl	Blood	CD4+ Naive	ABHD10	-0.660271	0.321684	0.779536
SJS	MDE	Blood	CD4+ Naive	ABHD10	-0.721835	0.197949	0.996693
MDE	Ctrl	Blood	CD4+ T Effector	ABHD11	0.0387715	0.955967	0.988086
SJS	Ctrl	Blood	CD4+ T Effector	ABHD11	-1.34999	0.128154	0.638874
SJS	Ctrl	Blood	CD4+ TCM	ABHD11	0.225731	0.748148	0.906413
SJS	MDE	Blood	CD4+ TCM	ABHD11	1.06966	0.179454	0.888458
MDE	Ctrl	Skin	CD8+ CD103- TEMRA	ABHD12	-0.0476922	0.937717	0.991363
SJS	MDE	Skin	CD8+ CD103- TEMRA	ABHD12	-1.10099	0.0472344	0.398709
MDE	Ctrl	Skin	CD4+ Treg 2	ABHD12	-0.964894	0.183076	0.597112
SJS	Ctrl	Skin	CD4+ Treg 2	ABHD12	-0.862867	0.263653	0.72645
SJS	MDE	Skin	CD4+ Treg 2	ABHD12	0.151105	0.809241	0.992207
MDE	Ctrl	Skin	CD4+ TCM	ABHD12	-0.736419	0.159967	0.658016
SJS	Ctrl	Skin	CD4+ TCM	ABHD12	-1.3166	0.0296759	0.325473
SJS	MDE	Skin	CD4+ TCM	ABHD12	-0.60494	0.262882	0.862744
MDE	Ctrl	Blood	CD4+ CD45RA- CD62L-low	ABHD12	0.707762	0.515178	0.996657
SJS	MDE	Blood	CD4+ CD45RA- CD62L-low	ABHD12	-0.0367556	0.957664	0.99988
SJS	Ctrl	Blood	CD8+ TCM	ABHD12	-0.0743227	0.918543	0.990248
SJS	MDE	Blood	CD8+ TCM	ABHD12	-0.321381	0.725351	0.971863
MDE	Ctrl	Blood	CD8+ CD103- TEMRA	ABHD12	-0.45212	0.409713	0.762276
SJS	Ctrl	Blood	CD8+ CD103- TEMRA	ABHD12	-0.704533	0.110596	0.64175
SJS	MDE	Blood	CD8+ CD103- TEMRA	ABHD12	-0.198946	0.736241	0.949635
MDE	Ctrl	Blood	CD4+ CD45RA+ CD62L-low	ABHD12	-0.270867	0.625158	0.997383
SJS	Ctrl	Blood	CD4+ CD45RA+ CD62L-low	ABHD12	-0.677892	0.192023	0.654525
SJS	MDE	Blood	CD4+ CD45RA+ CD62L-low	ABHD12	-0.379505	0.477696	0.999934
MDE	Ctrl	Blood	CD4+ Treg 2	ABHD12	0.118511	0.817058	0.950442
SJS	Ctrl	Blood	CD4+ Treg 2	ABHD12	-0.504572	0.426149	0.796257
SJS	MDE	Blood	CD4+ Treg 2	ABHD12	-0.596719	0.146542	0.88897
MDE	Ctrl	Blood	CD4+ T Effector	ABHD12	-1.43362	0.00986781	0.109373
SJS	Ctrl	Blood	CD4+ T Effector	ABHD12	-1.12537	0.0253248	0.356278
MDE	Ctrl	Blood	CD4+ TCM	ABHD12	0.35516	0.49131	0.865758
SJS	Ctrl	Blood	CD4+ TCM	ABHD12	-0.10755	0.808803	0.931208
SJS	MDE	Blood	CD4+ TCM	ABHD12	-0.447307	0.341928	0.946722
MDE	Ctrl	Blood	CD8+ TEM	ABHD12	-0.941055	0.090977	0.38105
SJS	Ctrl	Blood	CD8+ TEM	ABHD12	-0.807753	0.0920908	0.521715
SJS	MDE	Blood	CD8+ TEM	ABHD12	0.174784	0.792581	0.955603
MDE	Ctrl	Blood	CD4+ Naive	ABHD12	-0.314633	0.637105	0.996845
SJS	Ctrl	Blood	CD4+ Naive	ABHD12	-0.843577	0.188353	0.678451
SJS	MDE	Blood	CD4+ Naive	ABHD12	-0.628146	0.259859	0.996693
MDE	Ctrl	Blood	CD8+ CD56+ T cells	ABHD12	-1.42157	0.231807	0.742385
SJS	Ctrl	Blood	CD8+ CD56+ T cells	ABHD12	-1.29446	0.109882	0.695964
SJS	Ctrl	Blood	CD8+ T Effector	ABHD12	0.159928	0.764575	0.947702
SJS	MDE	Blood	CD8+ T Effector	ABHD12	0.25914	0.669798	0.940137
SJS	Ctrl	Skin	CD8+ CD103- TEMRA	ABHD13	-0.122473	0.869272	0.984123
SJS	MDE	Skin	CD8+ CD103- TEMRA	ABHD13	0.409982	0.535229	0.907622
MDE	Ctrl	Skin	CD4+ Treg 2	ABHD13	0.168667	0.844607	0.970668
SJS	MDE	Skin	CD4+ Treg 2	ABHD13	0.336809	0.60755	0.974256
MDE	Ctrl	Skin	CD4+ TCM	ABHD13	0.796874	0.294324	0.792779
SJS	MDE	Skin	CD4+ TCM	ABHD13	-0.501942	0.394104	0.901513
SJS	Ctrl	Skin	CD8+ T Effector	ABHD13	-0.38638	0.761001	0.961325
SJS	MDE	Skin	CD8+ T Effector	ABHD13	1.15605	0.292151	0.992893
MDE	Ctrl	Blood	CD8+ Naive	ABHD13	0.617394	0.482712	0.98253
SJS	Ctrl	Blood	CD8+ Naive	ABHD13	0.69926	0.223606	0.655146
SJS	MDE	Blood	CD8+ Naive	ABHD13	-0.330498	0.595549	0.946465
MDE	Ctrl	Blood	CD4+ CD45RA- CD62L-low	ABHD13	-0.63205	0.386207	0.994634
SJS	MDE	Blood	CD4+ CD45RA- CD62L-low	ABHD13	-0.620378	0.387262	0.992215
SJS	Ctrl	Blood	CD8+ TCM	ABHD13	-0.178418	0.80193	0.97957
SJS	MDE	Blood	CD8+ TCM	ABHD13	-0.100328	0.920941	0.989823
MDE	Ctrl	Blood	CD8+ CD103- TEMRA	ABHD13	-0.034761	0.960094	0.990587
SJS	Ctrl	Blood	CD8+ CD103- TEMRA	ABHD13	-0.174893	0.771355	0.955316
SJS	MDE	Blood	CD8+ CD103- TEMRA	ABHD13	-0.083465	0.892357	0.984063
MDE	Ctrl	Blood	CD4+ CD45RA+ CD62L-low	ABHD13	-0.561451	0.249927	0.983652
SJS	Ctrl	Blood	CD4+ CD45RA+ CD62L-low	ABHD13	-0.328317	0.468951	0.848728
SJS	MDE	Blood	CD4+ CD45RA+ CD62L-low	ABHD13	0.222196	0.614785	0.999934
MDE	Ctrl	Blood	CD4+ Treg 2	ABHD13	-0.263251	0.598444	0.871184
SJS	Ctrl	Blood	CD4+ Treg 2	ABHD13	0.000482613	0.999991	0.999991
SJS	MDE	Blood	CD4+ Treg 2	ABHD13	0.273303	0.454669	0.972588
MDE	Ctrl	Blood	CD4+ T Effector	ABHD13	-0.773873	0.1842	0.523967
SJS	Ctrl	Blood	CD4+ T Effector	ABHD13	-0.535578	0.333627	0.813463
MDE	Ctrl	Blood	CD4+ TCM	ABHD13	0.583356	0.189765	0.677215
SJS	Ctrl	Blood	CD4+ TCM	ABHD13	0.146288	0.754503	0.908533
SJS	MDE	Blood	CD4+ TCM	ABHD13	-0.451624	0.324485	0.944784
MDE	Ctrl	Blood	CD8+ TEM	ABHD13	-0.148409	0.831317	0.938502
SJS	Ctrl	Blood	CD8+ TEM	ABHD13	-1.19753	0.079577	0.487438
MDE	Ctrl	Blood	CD4+ Naive	ABHD13	-0.73866	0.278015	0.996845
SJS	Ctrl	Blood	CD4+ Naive	ABHD13	-0.564272	0.35168	0.800979
SJS	MDE	Blood	CD4+ Naive	ABHD13	0.112996	0.855724	0.996693
SJS	Ctrl	Blood	CD8+ CD56+ T cells	ABHD13	1.09082	0.154865	0.772457
SJS	MDE	Blood	CD8+ CD56+ T cells	ABHD13	0.303401	0.752175	0.957108
MDE	Ctrl	Blood	CD8+ T Effector	ABHD13	0.0176208	0.980573	0.994509
SJS	Ctrl	Blood	CD8+ T Effector	ABHD13	-0.236713	0.643575	0.907872
SJS	MDE	Blood	CD8+ T Effector	ABHD13	-0.184257	0.781949	0.967771
SJS	Ctrl	Skin	CD8+ Naive	ABHD14B	5.97165	0.0147487	0.489567
SJS	MDE	Skin	CD8+ Naive	ABHD14B	0.709624	0.310432	0.991896
MDE	Ctrl	Skin	CD4+ CD45RA- CD62L-low	ABHD14B	-1.50471	0.0098051	0.212882
[truncated: 413,120+ more rows]

## Sheet: Sheet 2 - Th1_Tc1 genes 
Significantly differentially expressed genes per cluster, of Th1/Tc1 genes shown in Figure 3.
	Tissue	Group1	Group2	Cluster	Gene	logFC	P Value	FDR
Fig 3A	Skin	MDE	Ctrl	CD8+ CD103+ TEMRA	GNLY	5.54413	0.0467936	0.426757
	Skin	MDE	Ctrl	CD8+ CD103+ CD69+ TRM	GNLY	4.47754	0.000346445	0.178145
	Skin	SJS	Ctrl	CD8+ CD103- TEMRA	GNLY	1.51151	0.00891538	0.21626		*Only showing comparisons with P < 0.05.
	Skin	SJS	Ctrl	CD8+ CD103+ TEMRA	GNLY	7.28939	7.20196e-05	0.00376302
	Skin	SJS	Ctrl	CD8+ T Effector	GNLY	3.3221	2.14242e-05	0.00975579
	Skin	SJS	Ctrl	CD8+ TEM	GNLY	3.53818	6.68349e-05	0.0472356
	Skin	SJS	Ctrl	CD8+ CD103+ CD69+ TRM	GNLY	6.443	7.95153e-06	0.00591987
	Skin	SJS	Ctrl	CD8+ CD103- CD69+ TRM	GNLY	3.03687	0.000604654	0.0982929
	Skin	SJS	Ctrl	CD8+ CD56+ T cells	GNLY	3.11287	0.000479944	0.0263436
	Skin	SJS	MDE	CD8+ CD103- TEMRA	GNLY	1.08589	0.0273871	0.306896
	Skin	SJS	MDE	CD8+ CD103+ TEMRA	GNLY	3.97825	1.4483e-06	0.000746695
	Skin	SJS	MDE	CD8+ T Effector	GNLY	3.76014	2.56612e-06	0.000802592
	Skin	SJS	MDE	CD8+ TEM	GNLY	3.51336	2.03956e-06	0.000567169
	Skin	SJS	MDE	CD8+ CD103+ CD69+ TRM	GNLY	2.06384	0.00643108	0.218657
	Skin	SJS	MDE	CD8+ CD103- CD69+ TRM	GNLY	2.63833	0.0108886	0.217922
	Skin	MDE	Ctrl	CD8+ CD103- TEMRA	GZMA	1.03817	0.0309899	0.40359
	Skin	MDE	Ctrl	CD8+ CD103+ TEMRA	GZMA	7.12416	0.00200362	0.183154
	Skin	MDE	Ctrl	CD8+ CD103+ CD69+ TRM	GZMA	3.75471	0.00389357	0.316856
	Skin	MDE	Ctrl	CD8+ CD56+ T cells	GZMA	4.29676	0.00365595	0.151165
	Skin	SJS	Ctrl	CD8+ CD103- TEMRA	GZMA	1.53703	0.0193562	0.323735
	Skin	SJS	Ctrl	CD8+ CD103+ TEMRA	GZMA	6.18034	0.00120457	0.0314694
	Skin	SJS	Ctrl	CD8+ T Effector	GZMA	1.51041	0.0212419	0.405381
	Skin	SJS	Ctrl	CD8+ CD103+ CD69+ TRM	GZMA	4.25055	0.000125823	0.0126253
	Skin	SJS	Ctrl	CD8+ CD103- CD69+ TRM	GZMA	2.47812	0.00561382	0.323298
	Skin	SJS	Ctrl	CD8+ CD56+ T cells	GZMA	5.79255	5.87263e-07	0.000165272
	Skin	SJS	MDE	CD8+ CD103- CD69+ TRM	GZMA	2.36256	0.0190799	0.302375
	Skin	MDE	Ctrl	CD8+ CD103- TEMRA	GZMB	4.70663	8.30875e-07	0.00122578
	Skin	MDE	Ctrl	CD8+ CD103+ TEMRA	GZMB	10.0079	1.77243e-07	0.000137718
	Skin	MDE	Ctrl	CD8+ T Effector	GZMB	2.03422	0.0106259	0.37266
	Skin	MDE	Ctrl	CD8+ TEM	GZMB	2.58622	0.00182973	0.197463
	Skin	MDE	Ctrl	CD8+ CD103+ CD69+ TRM	GZMB	3.31912	0.000733856	0.216488
	Skin	MDE	Ctrl	CD8+ CD103- CD69+ TRM	GZMB	6.40875	3.78147e-05	0.0252224
	Skin	MDE	Ctrl	CD8+ CD56+ T cells	GZMB	8.29535	4.36655e-05	0.0207629
	Skin	SJS	Ctrl	CD8+ CD103- TEMRA	GZMB	2.36745	3.92494e-05	0.00734719
	Skin	SJS	Ctrl	CD8+ CD103+ TEMRA	GZMB	5.96829	0.00342556	0.0550724
	Skin	SJS	Ctrl	CD8+ T Effector	GZMB	1.52804	0.0114898	0.351641
	Skin	SJS	Ctrl	CD8+ CD103+ CD69+ TRM	GZMB	3.08316	0.000268696	0.020543
	Skin	SJS	Ctrl	CD8+ CD103- CD69+ TRM	GZMB	4.53308	8.31824e-05	0.0314667
	Skin	SJS	Ctrl	CD8+ CD56+ T cells	GZMB	9.16365	2.96256e-08	1.95134e-05
	Skin	SJS	MDE	CD8+ CD103- TEMRA	GZMB	-2.35277	0.000295875	0.0167419
	Skin	SJS	MDE	CD8+ CD103+ TEMRA	GZMB	-1.93204	0.0191665	0.28153
	Skin	SJS	MDE	CD8+ TEM	GZMB	-1.62497	0.0152687	0.344268
	Skin	SJS	MDE	CD8+ CD103- CD69+ TRM	GZMB	-2.0655	0.028156	0.366404
	Skin	MDE	Ctrl	CD8+ CD103- TEMRA	PRF1	1.78696	0.000226551	0.0401724
	Skin	MDE	Ctrl	CD8+ CD103+ TEMRA	PRF1	6.73215	0.00531798	0.266585
	Skin	MDE	Ctrl	CD8+ CD103- CD69+ TRM	PRF1	6.85564	0.00568833	0.390524
	Skin	SJS	Ctrl	CD8+ CD103- CD69+ TRM	PRF1	6.22221	0.0160722	0.421318
	Skin	SJS	Ctrl	CD8+ CD56+ T cells	PRF1	3.00571	0.0070363	0.165521
	Skin	SJS	MDE	CD8+ CD103- TEMRA	PRF1	-1.20287	0.00372075	0.0949291
Fig 3B	Skin	MDE	Ctrl	CD8+ CD103+ TEMRA	IFNG	9.44771	4.78278e-06	0.00185811
	Skin	MDE	Ctrl	CD4+ CD45RA+ CD62L-low	IFNG	-3.13185	0.000177757	0.0160334
	Skin	MDE	Ctrl	CD4+ TCM	IFNG	-1.69975	0.0166008	0.260122
	Skin	SJS	Ctrl	CD8+ TCM	IFNG	3.09969	0.00785008	0.297562
	Skin	SJS	Ctrl	CD8+ TMM	IFNG	3.21231	2.91575e-05	0.00397076
	Skin	SJS	Ctrl	CD8+ CD103- TEMRA	IFNG	1.38305	0.00440683	0.157395
	Skin	SJS	Ctrl	CD8+ CD103+ TEMRA	IFNG	6.57319	0.000211692	0.00884873
	Skin	SJS	Ctrl	CD8+ T Effector	IFNG	1.45019	0.0301743	0.437996
	Skin	SJS	Ctrl	CD8+ CD103+ CD69+ TRM	IFNG	3.15048	0.000814398	0.0457724
	Skin	SJS	Ctrl	CD8+ CD103- CD69+ TRM	IFNG	3.96768	0.000101731	0.033673
	Skin	SJS	Ctrl	CD8+ CD56+ T cells	IFNG	4.07778	7.99034e-06	0.00105259
	Skin	SJS	Ctrl	CD4+ CD45RA- CD62L-low	IFNG	2.9948	0.00549652	0.0796128
	Skin	SJS	Ctrl	CD4+ TCM	IFNG	2.87497	2.08776e-06	0.000493406
	Skin	SJS	Ctrl	CD4+ CD103+ CD69+ TRM	IFNG	1.76904	0.00477514	0.123435
	Skin	SJS	MDE	CD8+ TCM	IFNG	8.77032	2.65706e-07	0.000273411
	Skin	SJS	MDE	CD8+ TMM	IFNG	3.41249	1.08753e-09	4.41532e-07
	Skin	SJS	MDE	CD8+ TEM	IFNG	1.33731	0.0404438	0.599826
	Skin	SJS	MDE	CD8+ CD103+ CD69+ TRM	IFNG	2.12149	0.00354895	0.15459
	Skin	SJS	MDE	CD8+ CD103- CD69+ TRM	IFNG	2.50066	0.0142491	0.249317
	Skin	SJS	MDE	CD8+ CD56+ T cells	IFNG	2.50333	0.000493717	0.0190686
	Skin	SJS	MDE	CD4+ CD45RA+ CD62L-low	IFNG	3.78706	6.27762e-09	5.34979e-06
	Skin	SJS	MDE	CD4+ CD45RA- CD62L-low	IFNG	5.28324	2.16736e-09	1.60096e-06
	Skin	SJS	MDE	CD4+ TCM	IFNG	4.53178	1.37051e-11	8.06681e-08
	Skin	SJS	MDE	CD4+ CD103+ CD69+ TRM	IFNG	3.4631	8.42797e-06	0.00339788
	Skin	SJS	MDE	CD4+ T Effector	IFNG	1.77478	0.00774479	0.268414

## Sheet: Sheet 3 - CD8+ TRMs
Significantly differentially expressed genes by CD8+ TRM clusters, of Th1/Tc1 genes shown in Figure 3.
Figure	Tissue	Group1	Group2	Cluster	Gene	logFC	P Value	FDR
3A	Skin	MDE	Ctrl	CD8+ CD103+ CD69+ TRM	GNLY	4.47754	0.000346445	0.178145
3A	Skin	MDE	Ctrl	CD8+ CD103+ CD69+ TRM	GZMA	3.75471	0.00389357	0.316856
3A	Skin	MDE	Ctrl	CD8+ CD103+ CD69+ TRM	GZMB	3.31912	0.000733856	0.216488
3A	Skin	MDE	Ctrl	CD8+ CD103- CD69+ TRM	GZMB	6.40875	3.78147e-05	0.0252224
3A	Skin	MDE	Ctrl	CD8+ CD103- CD69+ TRM	PRF1	6.85564	0.00568833	0.390524
3A	Skin	SJS	Ctrl	CD8+ CD103+ CD69+ TRM	GNLY	6.443	7.95153e-06	0.00591987
3A	Skin	SJS	Ctrl	CD8+ CD103- CD69+ TRM	GNLY	3.03687	0.000604654	0.0982929
3A	Skin	SJS	Ctrl	CD8+ CD103+ CD69+ TRM	GZMA	4.25055	0.000125823	0.0126253
3A	Skin	SJS	Ctrl	CD8+ CD103- CD69+ TRM	GZMA	2.47812	0.00561382	0.323298
3A	Skin	SJS	Ctrl	CD8+ CD103+ CD69+ TRM	GZMB	3.08316	0.000268696	0.020543
3A	Skin	SJS	Ctrl	CD8+ CD103- CD69+ TRM	GZMB	4.53308	8.31824e-05	0.0314667
3A	Skin	SJS	Ctrl	CD8+ CD103- CD69+ TRM	PRF1	6.22221	0.0160722	0.421318
3B	Skin	SJS	Ctrl	CD8+ CD103+ CD69+ TRM	IFNG	3.15048	0.000814398	0.0457724
3B	Skin	SJS	Ctrl	CD8+ CD103- CD69+ TRM	IFNG	3.96768	0.000101731	0.033673
3A	Skin	SJS	MDE	CD8+ CD103+ CD69+ TRM	GNLY	2.06384	0.00643108	0.218657
3A	Skin	SJS	MDE	CD8+ CD103- CD69+ TRM	GNLY	2.63833	0.0108886	0.217922
3A	Skin	SJS	MDE	CD8+ CD103- CD69+ TRM	GZMA	2.36256	0.0190799	0.302375
3A	Skin	SJS	MDE	CD8+ CD103- CD69+ TRM	GZMB	-2.0655	0.028156	0.366404
3B	Skin	SJS	MDE	CD8+ CD103+ CD69+ TRM	IFNG	2.12149	0.00354895	0.15459
3B	Skin	SJS	MDE	CD8+ CD103- CD69+ TRM	IFNG	2.50066	0.0142491	0.249317
*Only showing comparisons with P < 0.05.

## Sheet: Sheet 4 - Treg
Significantly differentially expressed CCR8 and TNFRSF4 by Treg clusters.
Tissue	Group1	Group2	Cluster	Gene	logFC	P Value	FDR
Skin	SJS	Ctrl	CD4+ Treg 2	CCR8	-3.39005	4.21923e-07	0.000139733
Skin	SJS	MDE	CD4+ Treg 2	CCR8	-3.11642	1.59516e-06	0.00086936
Skin	MDE	Ctrl	CD4+ Treg 1	TNFRSF4	2.44547	0.00636131	0.199066
Skin	MDE	Ctrl	CD4+ Treg 2	TNFRSF4	3.00648	2.27619e-12	1.04515e-08
Skin	SJS	Ctrl	CD4+ Treg 2	TNFRSF4	1.21778	0.0214342	0.253522
Skin	SJS	MDE	CD4+ Treg 2	TNFRSF4	-1.76985	1.92337e-05	0.00698826
*Only showing comparisons with P < 0.05.
