# Supplementary material for: Systemic and skin-limited delayed-type drug hypersensitivity reactions associate with distinct resident and recruited T cell subsets
Source: J Clin Invest. 2024 Jul 23;134(17):e178253. doi: 10.1172/JCI178253 (PMC11364394; doi:10.1172/JCI178253)
Supplement: Supporting data values [file jci-134-178253-s216.xlsx]

## Sheet: Figure 1C
	SJS/TEN	DRESS	MDE	H.C.
CD3E	7.64386	8.224	8.46352	6.08746
	8.0607	8.97441	6.74147	5.93074
	7.44294	7.82655	7.54689	5.88264
	8.73471	8.40514	6	7.98868
	7.40088	8.65821	8.49185	6.78136
	8.46352	9.63481	7.69349	6.53916
	5.78136			7.36632
	8.19476			5.64386
	7.76155			6.64386
	6.58496			6.67243
	8.55075			7.18982
	6.97728
	8.04439
CD8A	8.70044	10.0485	9.81698	8.29002
	9.74315	10.1836	8.7039	8.60733
	9.04712	10.444	10.115	8.60363
	9.84235	9.66	8.74819	9.41785
	10.4727	9.75989	9.87498	8.80413
	9.84706	9.24793	9.67066	8.20945
	8.45533			8.84235
	10.1662			8.72451
	10.4615			8.86419
	9.60177			9.74483
	10.0539			9.35094
	8.66534
	10.1447
CD4	9.69523	8.91588	10.2467	7
	9.76653	10.6839	8.0607	6.70044
	9.41996	9.57554	7.29462	8.59619
	10.7177	10.0196	6.45943	9.68475
	9.46352	10.4848	10.4083	9.14466
	10.1344	12.0231	8.27612	7.59246
	8.03342			8.16992
	9.63118			6.37504
	9.01681			8.21432
	8.89785			7.71425
	11.5118			7.94251
	8.29921
	9.60733
PTPRC (CD45RO isoform)	11.5425	10.1561	10.2276	8.43879
	10.9506	10.9758	10.0485	8.43879
	11.1396	10.0701	9.9263	6.50779
	10.9016	10.0993	9.35535	9.46148
	10.5546	10.2586	10.6402	8.11374
	11.1111	10.769	10.2348	9.29232
	9.87498			9.36632
	10.973			8.84235
	10.4778			8.16992
	9.81378			9.82814
	10.9447			10.0042
	8.02791
	11.8514
CCR7	8.11374	8.18488	6.79442	5.70044
	7.21917	7.53138	7.55459	4.80735
	8.40088	7.54689	6.83289	6.89482
	9.17742	8.30378	6.16993	7.59991
	7.36632	7.46761	6.33985	7.48382
	8.53916	7.41785	7.60733	6.97728
	7.45943			7.13955
	7.21917			5.24793
	7.49985			7.18982
	5.42626			5.97728
	6.9542			4.9542
	5.70044
	7.76155
SELL (CD62L)	10.9189	8.54303	8.44708	6.37504
	9.8009	9.48583	8.96578	6.32193
	10.5088	8.13443	8.23362	7.96578
	9.82655	9.34873	7.04439	8.7211
	8.29462	8.69	7.94251	8.38802
	9.91588	10.1331	7.33092	6.9542
	8.49185			7.67243
	8.2854			4.75489
	8.55842			8.02791
	8.33092			4.9542
	8.64746			5.20945
	6.94251
	8.9542

## Sheet: Figure 1D
SJS/TEN v H.C.			DRESS v H.C.			MDE v H.C.
Genes	Log2FC	Padj	Genes	Log2FC	Padj	Genes	Log2FC	Padj
ABCF1	0.37	0.00044	ABCF1	0.18	0.23884	ABCF1	0.34	0.02497
AHR	-0.67	4.35e-09	AHR	-0.86	2.36e-09	AHR	-0.69	7.52e-06
ALAS1	0.71	0.00532	ALAS1	0.32	0.37049	ALAS1	0.22	0.59649
ARG1	0.07	0.91347	ARG1	-0.43	0.56904	ARG1	-0.23	0.81697
B2M	1.39	2.35e-11	B2M	0.78	0.00576	B2M	0.96	0.00092
CASP1	1.33	1.27e-07	CASP1	0.38	0.31163	CASP1	0.44	0.25391
CASP10	1.15	2.02e-08	CASP10	0.47	0.12147	CASP10	0.51	0.09958
CASP2	-0.21	0.11885	CASP2	0.08	0.6409	CASP2	-0.16	0.40135
CASP3	0.37	0.01393	CASP3	0.24	0.24864	CASP3	0.01	0.9674
CASP8	0.31	0.17328	CASP8	0.56	0.05058	CASP8	0.11	0.7812
CCL11	-0.7	0.23626	CCL11	-0.7	0.34956	CCL11	-0.26	0.80918
CCL13	1.15	0.00187	CCL13	2.64	3.26e-09	CCL13	2.19	5.07e-06
CCL16	-0.46	0.39357	CCL16	-0.64	0.35612	CCL16	-1.01	0.15695
CCL18	1.17	0.05954	CCL18	3.55	1.4e-06	CCL18	3.26	3.05e-05
CCL2	2.23	6.67e-06	CCL2	0.78	0.29443	CCL2	0.97	0.18967
CCL20	1.06	0.04466	CCL20	-0.41	0.53001	CCL20	-0.38	0.61761
CCL22	0.07	0.85219	CCL22	0.93	0.07381	CCL22	0.29	0.65991
CCL23	0.63	0.15642	CCL23	1.62	0.0017	CCL23	0.8	0.18774
CCL24	-1.15	0.02584	CCL24	0.19	0.74875	CCL24	-1.28	0.06318
CCL26	-0.69	0.19748	CCL26	1.46	0.02095	CCL26	0.82	0.24308
CCL27	-1.28	0.01275	CCL27	-0.03	0.97711	CCL27	0.59	0.39491
CCL5	2.56	4.97e-10	CCL5	3.29	1.51e-10	CCL5	2.08	0.00019
CCL7	2.67	9.57e-06	CCL7	-0.29	0.64728	CCL7	-0.54	0.47286
CCL8	3.82	6.74e-13	CCL8	0.81	0.32491	CCL8	0.81	0.36449
CCR1	1.87	4.12e-08	CCR1	1.06	0.02487	CCR1	0.85	0.10218
CCR10	-0.52	0.31476	CCR10	-0.7	0.29366	CCR10	-0.95	0.15695
CCR2	1.47	2.84e-05	CCR2	1.34	0.0035	CCR2	0.59	0.28214
CCR4	-0.52	0.1842	CCR4	0.05	0.91423	CCR4	-0.78	0.13454
CCR5	2.31	2.6e-09	CCR5	2.51	2.13e-07	CCR5	1.71	0.00146
CCR6	-0.59	0.16193	CCR6	-0.94	0.07618	CCR6	-0.91	0.10215
CCR7	1.05	0.0042	CCR7	1.05	0.02727	CCR7	0.32	0.61356
CD14	1.94	6.27e-10	CD14	1.34	0.00134	CD14	1.08	0.01968
CD1A	-2.04	2.02e-09	CD1A	-1.08	0.02198	CD1A	-0.92	0.0746
CD1D	-0.14	0.76198	CD1D	-0.47	0.42263	CD1D	-0.53	0.39491
CD209	1.64	2.06e-06	CD209	2.37	4.06e-08	CD209	1.89	3.81e-05
CD244	-0.26	0.64182	CD244	-0.42	0.56074	CD244	-0.77	0.29908
CD27	0.64	0.13446	CD27	1.05	0.0483	CD27	0.32	0.6481
CD274	2.86	9.98e-09	CD274	1.24	0.08623	CD274	1.07	0.16226
CD276	0.45	0.04954	CD276	0.27	0.39301	CD276	0.22	0.53892
CD28	0.2	0.58633	CD28	0.76	0.08704	CD28	-0.12	0.83123
CD3D	0.72	0.05186	CD3D	1.4	0.00169	CD3D	0.37	0.51987
CD3E	1.04	0.0016	CD3E	1.86	2.86e-06	CD3E	0.92	0.05338
CD4	0.82	0.00109	CD4	0.98	0.00225	CD4	0.64	0.0793
CD40	1.62	3.58e-07	CD40	1.04	0.01832	CD40	0.91	0.05483
CD40LG	-0.87	0.01895	CD40LG	-0.04	0.95796	CD40LG	-0.41	0.46475
CD44	0.14	0.4412	CD44	0.41	0.08623	CD44	0.5	0.03977
CD45R0	1.76	1.27e-08	CD45R0	1.35	0.00107	CD45R0	1.05	0.02113
CD45RA	1.28	0.00082	CD45RA	0.89	0.09254	CD45RA	0.44	0.47286
CD69	-0.35	0.41903	CD69	-0.45	0.42263	CD69	-1.18	0.03049
CD7	2.24	4.06e-09	CD7	2.31	1.32e-06	CD7	1.16	0.04251
CD80	0.97	0.04263	CD80	0.6	0.34573	CD80	0.24	0.7812
CD86	1.24	0.00038	CD86	0.33	0.52397	CD86	0.09	0.90695
CD8A	1.5	0.00053	CD8A	2.17	3.94e-05	CD8A	0.86	0.18774
CD8B	0.04	0.91989	CD8B	0.57	0.31665	CD8B	-0.42	0.49368
CSF1	0.65	0.0094	CSF1	0.05	0.90964	CSF1	0.02	0.9674
CSF1R	0.84	0.00738	CSF1R	0.68	0.11767	CSF1R	0.3	0.55045
CSF2	-0.51	0.32133	CSF2	-0.42	0.52874	CSF2	-0.51	0.48421
CTLA4_all	0.91	0.01926	CTLA4_all	0.81	0.12147	CTLA4_all	-0.15	0.79948
CTLA4-TM	1.93	9.3e-09	CTLA4-TM	1.93	4.54e-06	CTLA4-TM	0.86	0.09907
CX3CL1	1.12	0.0061	CX3CL1	-0.14	0.80613	CX3CL1	0.1	0.90259
CX3CR1	0.03	0.93785	CX3CR1	-0.04	0.95796	CX3CR1	-0.15	0.81697
CXCL1	2.24	1.47e-06	CXCL1	1.92	0.00156	CXCL1	1.69	0.0107
CXCL10	6.08	4.57e-25	CXCL10	3.74	3.09e-07	CXCL10	4.4	2.83e-09
CXCL11	4.87	1.18e-16	CXCL11	2.36	0.00224	CXCL11	2.79	0.00037
CXCL2	0.54	0.23289	CXCL2	-0.1	0.88672	CXCL2	-0.7	0.23087
CXCL9	5.16	1.62e-26	CXCL9	4.42	9.29e-13	CXCL9	4.14	4.13e-11
CXCR3	0.48	0.31476	CXCR3	0.98	0.09254	CXCR3	0.03	0.98174
CXCR4	-0.37	0.3531	CXCR4	-0.05	0.95796	CXCR4	-1.14	0.0233
EEF1G	-1.06	4.16e-10	EEF1G	-0.77	0.00068	EEF1G	-0.63	0.01067
FADD	0.19	0.41993	FADD	0.24	0.43138	FADD	0.04	0.92515
FAS	-0.24	0.21427	FAS	-0.39	0.12707	FAS	-0.35	0.18774
FASLG	0.83	0.07712	FASLG	0.92	0.12739	FASLG	0.14	0.88671
FOXP3	-0.68	0.1764	FOXP3	-0.93	0.14349	FOXP3	-0.96	0.15695
G6PD	0.34	0.13446	G6PD	0.03	0.95546	G6PD	0.3	0.35699
GAPDH	0.34	0.0065	GAPDH	0.65	2.32e-05	GAPDH	0.32	0.07553
GATA3	-2.07	7.18e-13	GATA3	-1.19	0.0019	GATA3	-0.55	0.217
GNLY	2.1	4.99e-06	GNLY	2.44	1.81e-05	GNLY	0.7	0.3657
GUSB	-0.24	0.14718	GUSB	-0.25	0.25504	GUSB	-0.41	0.06318
GZMA	2.53	2.02e-08	GZMA	3.4	1.41e-09	GZMA	1.9	0.00271
GZMB	3.52	2.93e-13	GZMB	3.14	1.66e-07	GZMB	2.06	0.00231
GZMK	0.67	0.13446	GZMK	1.87	0.00028	GZMK	0.34	0.65258
HLA-DRA	1.31	4.99e-06	HLA-DRA	1.11	0.00361	HLA-DRA	0.93	0.02706
HLA-DRB1	1.52	0.00773	HLA-DRB1	0.89	0.25504	HLA-DRB1	0.72	0.39491
HLA-DRB3	1.87	4.9e-14	HLA-DRB3	1.75	3.17e-08	HLA-DRB3	1.55	5.07e-06
HLA-E	1.08	3.77e-08	HLA-E	0.69	0.00999	HLA-E	0.63	0.03049
HOBIT	0.78	0.17116	HOBIT	1.28	0.06735	HOBIT	0.22	0.84621
HPRT1	0.07	0.6427	HPRT1	0.06	0.7705	HPRT1	-0.07	0.77838
ICAM1	1.78	7.47e-07	ICAM1	0.96	0.06098	ICAM1	0.7	0.2045
ICAM3	0.58	0.01584	ICAM3	0.83	0.00636	ICAM3	0.04	0.93891
ICOS	0.33	0.49333	ICOS	0.44	0.46214	ICOS	-0.4	0.53892
ICOSLG	-0.2	0.47955	ICOSLG	-0.47	0.21011	ICOSLG	-0.34	0.39491
IDO1	4.9	5.34e-16	IDO1	1.77	0.03974	IDO1	2.43	0.00318
IFNA2	-0.57	0.37334	IFNA2	-1.18	0.13209	IFNA2	-1.17	0.15695
IFNG	0.85	0.13461	IFNG	-0.02	0.97016	IFNG	-0.64	0.37218
IFNGR1	-0.07	0.62885	IFNGR1	-0.08	0.65189	IFNGR1	-0.08	0.73077
IL10	2.18	1.16e-13	IL10	2.2	1.86e-09	IL10	1.62	3.81e-05
IL10RA	1.4	6.25e-08	IL10RA	1.15	0.00085	IL10RA	0.63	0.10892
IL12A	0.59	0.03904	IL12A	0.09	0.85687	IL12A	-0.08
IL12B	-0.2	0.71122	IL12B	-0.48	0.50051	IL12B	-0.87	0.217
IL12RB1	1	0.01823	IL12RB1	0.91	0.10681	IL12RB1	0.22	0.7812
IL13	-0.24	0.62591	IL13	-0.13	0.87424	IL13	-0.25	0.75271
IL13RA1	0.19	0.24394	IL13RA1	0.29	0.17223	IL13RA1	0.1	0.69168
IL15	0.61	0.05186	IL15	0.09	0.85687	IL15	0.02	0.9674
IL16	-0.39	0.14336	IL16	-0.17	0.63734	IL16	-0.84	0.01355
IL17B	-0.39	0.41579	IL17B	-0.8	0.19572	IL17B	-1.04
IL17F	-0.74	0.23219	IL17F	-1.16	0.13209	IL17F	-1.09	0.18256
IL18	-0.42	0.19224	IL18	-1.02	0.00951	IL18	-0.6	0.17757
IL18R1	0.19	0.44589	IL18R1	0.49	0.12147	IL18R1	-0.44	0.18774
IL18RAP	0.61	0.14718	IL18RAP	0.48	0.37407	IL18RAP	-0.08	0.90332
IL1A	0.67	0.17018	IL1A	-0.44	0.46214	IL1A	-0.64	0.31628
IL1B	2.1	0.29502	IL1B	-0.38	0.53866	IL1B	-0.57	0.39491
IL1R1	0.31	0.08775	IL1R1	0.07	0.82098	IL1R1	0.12	0.69168
IL1R2	1.47	0.00041	IL1R2	1.21	0.02727	IL1R2	0.16	0.87036
IL1RAP	-0.15	0.46243	IL1RAP	-0.4	0.12739	IL1RAP	-0.25	0.37768
IL1RN	2.06	7.03e-10	IL1RN	0.45	0.37049	IL1RN	0.25	0.69168
IL2	-0.7	0.22115	IL2	-0.94	0.19572	IL2	-1.21	0.10218
IL20	-0.34	0.54514	IL20	-0.52	0.45454	IL20	-0.46	0.57255
IL21	-0.25	0.6427	IL21	-0.27	0.74073	IL21	-0.67	0.37768
IL21R	0.58	0.17825	IL21R	0.56	0.31364	IL21R	-0.1	0.87316
IL22	-0.06	0.90813	IL22	-0.81	0.24908	IL22	-0.71	0.35632
IL22RA2	0.08	0.79164	IL22RA2	0.11	0.83983	IL22RA2	0.29
IL23A	0.15	0.76362	IL23A	-0.38	0.53001	IL23A	-0.72	0.24546
IL23R	-0.55	0.3531	IL23R	-0.88	0.238	IL23R	-1.08	0.15695
IL27	-0.05	0.92253	IL27	-0.84	0.24908	IL27	-1.22	0.0963
IL2RA	0.68	0.07539	IL2RA	0.74	0.13656	IL2RA	0.09	0.90623
IL2RB	1.22	0.00078	IL2RB	1.62	0.00036	IL2RB	0.59	0.28747
IL2RG	1.38	3.62e-06	IL2RG	1.73	3.3e-06	IL2RG	0.86	0.05451
IL32	1.77	2.33e-08	IL32	2.03	3.84e-07	IL32	1.28	0.00446
IL4	0.1	0.84699	IL4	-0.46	0.46214	IL4	-0.6	0.3657
IL4R	1.52	6.74e-13	IL4R	1.44	8.99e-08	IL4R	1.17	3.81e-05
IL5	-0.53	0.39621	IL5	-0.76	0.34349	IL5	-1.01	0.20744
IL6	0.19	0.78598	IL6	-1.37	0.07174	IL6	-1.39	0.0793
IL6R	0.68	0.00201	IL6R	0.33	0.2887	IL6R	-0.07	0.86651
IL6ST	-0.08	0.61889	IL6ST	-0.42	0.02095	IL6ST	-0.42	0.03043
IL7	-0.26	0.53046	IL7	-0.66	0.19634	IL7	-0.56	0.30684
IL7R	0.37	0.2676	IL7R	0.8	0.0565	IL7R	-0.21	0.67804
IL8	2.78	5.02e-06	IL8	1.2	0.16186	IL8	0.5	0.69168
IL9	-0.56	0.29405	IL9	-0.32	0.6409	IL9	-0.25	0.7812
ITGAE	0.44	0.38169	ITGAE	-0.14	0.85687	ITGAE	-0.85
ITGAL	2.11	1.26e-10	ITGAL	2.26	4.06e-08	ITGAL	1.51	0.00092
ITGAM	1.5	3.64e-12	ITGAM	1.26	4.9e-06	ITGAM	0.9	0.00318
ITGAX	1.84	3.05e-10	ITGAX	1.26	0.00116	ITGAX	1.05	0.01352
ITGB2	2.14	1.24e-18	ITGB2	2.17	3.02e-12	ITGB2	1.45	1.23e-05
JAK1	-0.04	0.7744	JAK1	-0.03	0.88917	JAK1	-0.15	0.51031
JAK2	1.07	0.00024	JAK2	0.29	0.49169	JAK2	0.48	0.27762
JAK3	1.93	1.04e-12	JAK3	2.39	3.02e-12	JAK3	1.51	3.81e-05
KIR_Activating_Subgroup_1	-0.35	0.6059	KIR_Activating_Subgroup_1	-1.11	0.17451	KIR_Activating_Subgroup_1	-1.17	0.16967
KIR_Activating_Subgroup_2	-0.74	0.25829	KIR_Activating_Subgroup_2	-1.1	0.19057	KIR_Activating_Subgroup_2	-1.57	0.05483
KIR_Inhibiting_Subgroup_1	-0.33	0.62591	KIR_Inhibiting_Subgroup_1	-1.01	0.24908	KIR_Inhibiting_Subgroup_1	-1.24	0.15695
KIR_Inhibiting_Subgroup_2	2.14	3.77e-08	KIR_Inhibiting_Subgroup_2	0.87	0.12739	KIR_Inhibiting_Subgroup_2	0.96
KLRAP1	-0.32	0.07035	KLRAP1	-0.45	0.04813	KLRAP1	0.03	0.92515
KLRB1	-0.53	0.18372	KLRB1	-0.58	0.26219	KLRB1	-0.33	0.5942
KLRC1	0.79	0.11076	KLRC1	0.11	0.89295	KLRC1	-0.23	0.75271
KLRC4	-0.17	0.73979	KLRC4	-0.56	0.4018	KLRC4	-0.64	0.3657
KLRD1	1.45	1.18e-05	KLRD1	1.95	1.84e-06	KLRD1	0.79
KLRF1	-0.34	0.47955	KLRF1	-0.79	0.19572	KLRF1	-0.97	0.12301
KLRF2	-0.44	0.46641	KLRF2	-0.7	0.35854	KLRF2	-1.05	0.17757
KLRG1	-0.77	0.03965	KLRG1	-0.79	0.11613	KLRG1	-0.8	0.12599
KLRG2	-0.44	0.3706	KLRG2	-0.62	0.3232	KLRG2	-0.84	0.18967
LAMP1	-0.24	0.07539	LAMP1	-0.52	0.00134	LAMP1	-0.13	0.51031
MICA	0.25	0.23219	MICA	0.01	0.97672	MICA	-0.17	0.59649
MICB	0.61	0.05186	MICB	0.21	0.63734	MICB	0.02	0.9674
NLRP3	0.15	0.62591	NLRP3	-0.23	0.55677	NLRP3	-0.31	0.47813
NOS2	-0.31	0.6059	NOS2	-0.95	0.20324	NOS2	-1.45	0.05017
OAZ1	0.48	0.00059	OAZ1	0.22	0.27318	OAZ1	0.25	0.217
PDCD1	-0.02	0.96186	PDCD1	-0.43	0.5434	PDCD1	-0.89	0.20471
PDCD1LG2	1.62	3.58e-07	PDCD1LG2	1	0.02198	PDCD1LG2	0.87	0.06593
PDCD2	0.52	0.01577	PDCD2	0.38	0.19572	PDCD2	0.33	0.28838
PECAM1	-0.11	0.6427	PECAM1	-0.32	0.31665	PECAM1	-0.55	0.08864
POLR1B	0.1	0.62591	POLR1B	-0.19	0.49301	POLR1B	0.07	0.84621
POLR2A	-0.1	0.37428	POLR2A	-0.12	0.42113	POLR2A	0.01	0.93891
PRF1	2.33	2.6e-09	PRF1	2.34	1.84e-06	PRF1	1.17	0.04878
S1PR1	-0.14	0.60804	S1PR1	-0.35	0.3232	S1PR1	-0.64	0.07553
sCTLA4	-0.11	0.54454	sCTLA4	0.01	0.95796	sCTLA4	-0.13
SELE	0.98	0.05024	SELE	-0.31	0.61062	SELE	0.05	0.9674
SELL	1.89	4.87e-06	SELL	1.66	0.0019	SELL	0.71	0.27762
SELPLG	0.29	0.47955	SELPLG	0.29	0.58015	SELPLG	-0.26	0.67804
STAT1	3.1	2.59e-30	STAT1	2.3	4.28e-11	STAT1	2.24	3.1e-10
STAT2	2.03	2.59e-16	STAT2	1.19	0.00028	STAT2	1.34	5.67e-05
STAT3	0.81	2.4e-07	STAT3	0.58	0.00636	STAT3	0.7	0.00141
STAT4	0.66	0.02693	STAT4	0.67	0.09254	STAT4	-0.02	0.94982
STAT5A	0.68	0.00038	STAT5A	0.57	0.02841	STAT5A	0.5	0.07567
STAT5B	-0.24	0.05736	STAT5B	-0.23	0.17451	STAT5B	-0.35	0.04156
STAT6	0.47	2.46e-06	STAT6	0.32	0.02198	STAT6	0.32	0.03043
TBP	-0.5	0.00251	TBP	-0.55	0.01158	TBP	-0.55	0.01686
TBX21	0.46	0.35639	TBX21	0.46	0.45454	TBX21	-0.17	0.81697
TGFB1	1.19	6.86e-13	TGFB1	1.03	1.09e-06	TGFB1	0.65	0.00662
TGFBR1	0.46	0.00389	TGFBR1	0.22	0.32491	TGFBR1	0.03	0.92732
TGFBR2	0.47	0.03978	TGFBR2	-0.02	0.95796	TGFBR2	-0.07	0.86651
TNF	1.15	0.00172	TNF	0.39	0.45454	TNF	0.27	0.67689
TNFRSF1B	1.81	6.65e-19	TNFRSF1B	1.44	3.17e-08	TNFRSF1B	0.92	0.00142
TNFRSF4	-0.5	0.369	TNFRSF4	-1.05	0.12739	TNFRSF4	-1.16	0.10218
TNFRSF9	0.59	0.18988	TNFRSF9	0.1	0.88672	TNFRSF9	-0.12	0.86651
TNFSF10	1.8	4.35e-09	TNFSF10	0.96	0.02459	TNFSF10	1	0.02706
TNFSF11	-1.17	0.01344	TNFSF11	-0.69	0.29512	TNFSF11	-0.67
TNFSF4	-0.4	0.37535	TNFSF4	-0.84	0.13523	TNFSF4	-0.91	0.12599
TUBB	0.21	0.18372	TUBB	0.29	0.16043	TUBB	0.27	0.21303
TYROBP	2.51	4.46e-23	TYROBP	2.03	5.71e-10	TYROBP	1.55	8.77e-06
VCAM1	0.82	0.01321	VCAM1	0.75	0.09268	VCAM1	0.71	0.13247

## Sheet: Figure 1E
	SJS/TEN	DRESS	MDE	H.C.
GZMA	10.8273	9.49185	11.3641	6.39232
	11.5319	12.3049	8.23362	6.22882
	10.0028	10.3998	8.67596	7.88874
	11.4803	11.2808	6.90689	9.21675
	10.6883	11.0307	10.7649	8.58496
	10.7245	12.8214	9.10591	5.90689
	7.33092			8.09276
	10.2021			6
	9.86882			8.10852
	9.10329			7.48382
	11.6316			8.11894
	7.83289
	10.7305
GZMB	12.6006	9.50383	10.5038	5.64386
	12.9469	11.2003	9.77479	4.9542
	11.5328	10.3608	9.68475	7.85798
	11.4594	11.838	7.22882	9.26679
	10.4898	9.17493	10.8162	8.82655
	12.4323	12.4924	9.72962	5.90689
	9.69			8.16992
	11.1849			5.04439
	9.88111			8.31741
	9.29692			5.83289
	11.9947			6.64386
	7.70044
	11.5826
PRF1	11.4589	8.98299	10.2538	6.47573
	11.6133	10.6439	8.89178	6.16993
	10.4221	10.2738	8.28077	8.22882
	10.5821	10.5265	6.98868	9.3837
	10.3015	9.91289	10.1737	8.96
	10.5555	11.6389	8.47573	6.45943
	8.83605			8.13955
	10.6147			6.53916
	9.85487			8.35315
	9.04712			7.25739
	10.888			8.11374
	8.31288
	10.4019
GNLY	9.41151	6.55459	7.55459	5.9542
	9.36632	10.062	6.65821	4.9542
	9.14975	8.21917	6.33985	7.25739
	9.04166	9.23601	5.67243	8.12412
	8.72792	7.84549	8.93369	8.05528
	8.77149	10.9114	6.97728	4
	7.03342			6.67243
	9.73809			5.42626
	7.44294			7.13955
	7.94837			5.35755
	10.4686			4.58496
	7.12928
	8.59619
CXCL9	15.4082	14.3251	13.3857	5.61471
	14.1532	12.942	14.1614	5.90689
	13.7655	11.327	10.3264	8.12928
	13.1619	13.279	9.59246	9.25739
	11.2258	12.8884	13.0485	8.87652
	14.6999	12.4976	11.9469	9.01681
	15.1839			8.24317
	12.9687			7.18982
	12.7551			8.04439
	9.77149			7.83289
	13.196			6.89482
	9.03342
	13.9523
CXCL10	15.3109	11.5033	11.7211	4.58496
	13.7983	11.3896	14.6815	5.32193
	15.2364	8.67948	10.4574	6.55459
	12.9177	12.8558	7.63662	7.93074
	9.66356	11.0049	10.6321	7.83289
	14.7362	11.8669	11.1898	6.40939
	16.5221			7.97728
	11.7056			3.58496
	11.0293			8.31741
	8.68299			5.04439
	12.6502			5
	7.70044
	14.4259
CXCL11	14.7298	9.98014	10.2691	6.39232
	13.2867	10.0634	12.8572	5.83289
	13.835	7.82018	8.09276	8.40088
	12.6751	11.5294	5.64386	9.08746
	9.74147	9.72451	10.7322	8.53138
	13.5919	10.5575	9.22159	6.42626
	14.9913			7.53916
	11.5536			3.70044
	9.70908			7.82018
	8.21917			5.04439
	11.5546			4.75489
	6.40939
	13.3024
GATA3	8.70736	9.94544	11.0091	11.2402
	9.00843	10.3663	10.5372	11.849
	9.35535	10.1712	10.098	10.3253
	10.5943	10.5527	10.3476	11.9241
	8.83605	10.5245	11.8865	11.4686
	9.77972	10.0512	11.1497	11.275
	9.84549			11.7292
	8.40514			11.4414
	7.33985			11.8194
	8.03892			11.6211
	9.07146			11.5147
	10.7202
	8.42206
TNF	10.5699	8.60733	7.94251	7.21917
	9.05528	7.93664	8.43045	6.49185
	9.76818	7.55459	7.66534	7.99435
	9.0954	8.08215	7.5157	8.87344
	7.94837	8.54303	7.60733	8.39232
	9.20945	8.08746	8.69	7.87652
	7.97154			7.85175
	7.53916			7.2384
	7.86419			8.33539
	6.89482			6.02237
	8.49586			6.52356
	7.12928
	9.81538

## Sheet: Figure 2A
barcodes	CD4_CD8_status	wnnUMAP_1	wnnUMAP_2
AAACCTGAGTTTAGGA-1_1	CD8	5.23829	1.77071
AAACCTGTCGGTCTAA-1_1	CD4	0.465229	2.75208
AAACGGGAGAATAGGG-1_1	CD8	0.902612	-0.310728
AAAGATGAGATGTGTA-1_1	CD8	1.90988	0.96661
AAAGATGGTATAAACG-1_1	CD4	-1.78315	3.27403
AAAGATGGTTGATTCG-1_1	CD4	-2.48512	3.45914
AAAGATGTCGAACGGA-1_1	CD8	4.92777	0.533859
AAAGCAAAGTGCAAGC-1_1	CD4	0.725612	-2.73125
AAAGCAAAGTTCGCGC-1_1	CD4	0.175452	0.385809
AAAGCAATCTTTCCTC-1_1	CD8	2.67345	1.36
AAATGCCAGCGTGAGT-1_1	CD8	3.8322	1.80828
AAATGCCGTAAGAGGA-1_1	CD4	-0.601836	3.93564
AAATGCCTCATCGCTC-1_1	CD8	5.25181	1.02843
AACACGTTCTCTAAGG-1_1	CD4	-2.41635	-0.160447
AACCGCGCACCAGTTA-1_1	CD4	-0.462884	2.15521
AACCGCGTCAACACGT-1_1	CD8	5.13315	-0.215771
AACGTTGTCCTAGGGC-1_1	CD4	-3.59958	-1.6175
AACTCAGGTTCGTTGA-1_1	CD8	3.77537	-2.47467
AACTCAGGTTTACTCT-1_1	CD4	-5.408	-0.0115195
AACTCCCTCCGTCATC-1_1	NA	-1.89326	-2.53274
AACTCTTCACATTTCT-1_1	CD4	-2.6186	-0.328924
AACTGGTCAGATAATG-1_1	CD8	2.75979	-2.60626
AACTGGTGTCAGAGGT-1_1	CD4	-2.13251	3.55448
AACTGGTTCAGAAATG-1_1	CD4	-1.36508	-0.0544445
AACTTTCAGATGAGAG-1_1	CD8	1.90991	0.970006
AAGACCTCAGTAACGG-1_1	CD8	3.56277	1.68169
AAGACCTGTATGCTTG-1_1	CD8	4.93426	-0.208701
AAGACCTGTCTCCACT-1_1	CD8	3.30731	-2.36271
AAGACCTGTGGCTCCA-1_1	CD8	1.07009	0.13651
AAGCCGCAGCTGATAA-1_1	CD8	3.33183	-2.46595
AAGCCGCGTGCACCAC-1_1	CD8	4.02282	-1.41086
AAGCCGCTCTTCCTTC-1_1	CD4	-4.877	0.158961
AAGGAGCTCGAGCCCA-1_1	CD4	-3.04916	-1.43598
AAGGTTCAGTAAGTAC-1_1	CD8	3.04199	-3.1598
AAGTCTGAGTGGGTTG-1_1	CD8	4.8686	1.37135
AAGTCTGCATCGGACC-1_1	CD8	2.36615	1.2615
AAGTCTGCATTGGTAC-1_1	CD4	-0.130507	3.79471
AAGTCTGGTCAGTGGA-1_1	CD4	-1.42419	3.45248
AAGTCTGGTCCGTGAC-1_1	CD8	2.00608	1.17561
AAGTCTGGTTCAGTAC-1_1	CD8	5.08973	1.55827
AATCGGTAGTTCGCAT-1_1	CD4	-0.451399	3.12465
AATCGGTCAATGAAAC-1_1	CD8	4.69573	2.35815
AATCGGTTCTTCAACT-1_1	CD4	-1.18148	4.15163
ACACCAACAGCCAGAA-1_1	CD8	2.42406	-3.09893
ACACCAAGTACCGTTA-1_1	CD4	-1.49888	-1.36044
ACACCCTAGGATGGTC-1_1	CD4	-2.91786	-2.53011
ACACCGGCACTTACGA-1_1	CD8	4.14805	-0.47255
ACACCGGTCCGTTGTC-1_1	CD8	4.84628	-0.770016
ACACTGAAGAAGAAGC-1_1	CD8	5.45098	0.870991
ACACTGAAGAGCCCAA-1_1	CD4	0.86811	-0.134748
ACACTGATCCATGCTC-1_1	CD4	2.1669	0.303949
ACAGCCGAGGGCTTCC-1_1	CD8	1.40528	-0.361117
ACAGCCGGTCTTCAAG-1_1	CD4	-5.1759	0.280314
ACAGCCGTCAACGAAA-1_1	CD8	2.11526	1.1746
ACAGCTACAGCTCGCA-1_1	CD4	-2.10522	3.07698
ACAGCTAGTCTTCGTC-1_1	CD4	-0.647243	3.80939
ACAGCTAGTTATCGGT-1_1	CD4	-3.75315	0.908016
ACATACGGTCTGCGGT-1_1	CD4	-4.73772	1.61131
ACATACGGTGAGGGTT-1_1	CD8	-0.216822	-1.32171
ACATCAGCATTCTCAT-1_1	CD4	-4.13916	-0.43553
ACATGGTCAACGATCT-1_1	CD4	-4.96814	0.387446
ACATGGTGTTCTGGTA-1_1	CD4	-2.17803	1.09528
ACATGGTTCCGCAGTG-1_1	CD4	-1.69904	2.26104
ACCAGTACATTCACTT-1_1	CD8	3.59541	-0.22835
ACCAGTATCTGTTGAG-1_1	CD4	-4.05586	0.916715
ACCCACTCATGGGAAC-1_1	CD8	4.96571	-1.65801
ACCCACTTCCGTTGCT-1_1	CD4	-3.72366	-2.06644
ACCGTAACATCCTTGC-1_1	CD8	2.10507	-0.899909
ACCGTAACATCGATGT-1_1	CD8	3.36556	-0.866378
ACGAGCCGTTACGGAG-1_1	CD8	3.79931	-0.716237
ACGAGCCTCAACCATG-1_1	CD4	-2.47416	-2.8451
ACGAGCCTCTGTGCAA-1_1	CD8	3.88315	-2.02323
ACGAGGAAGGCTAGGT-1_1	CD8	1.90312	0.289272
ACGAGGAGTAGTACCT-1_1	CD4	-4.4829	-0.334096
ACGAGGAGTCTCTTAT-1_1	CD8	2.329	2.47533
ACGATACTCCGCTGTT-1_1	CD8	4.99575	1.99677
ACGATGTTCGCTTAGA-1_1	CD8	4.92563	1.53408
ACGATGTTCGGAGCAA-1_1	CD4	-2.12287	3.31853
ACGCAGCTCAACCAAC-1_1	CD4	-2.90901	2.43729
ACGCAGCTCAGTTGAC-1_1	CD8	1.99578	1.74554
ACGCCAGAGTTCGATC-1_1	CD8	2.20083	0.864828
ACGCCAGCAAGCCGTC-1_1	CD8	2.36217	2.48776
ACGCCAGCATCAGTCA-1_1	CD8	4.44199	1.83563
ACGCCAGGTGTGAAAT-1_1	CD8	5.16849	0.606784
ACGCCAGTCTGCGGCA-1_1	CD4	-4.90121	0.444089
ACGCCGACAAGAGGCT-1_1	CD4	-2.88664	-2.9508
ACGCCGAGTAGGGACT-1_1	CD4	-1.01376	4.00778
ACGCCGAGTTGCTCCT-1_1	CD4	-4.27369	2.25847
ACGCCGATCGCATGAT-1_1	CD8	1.04213	-3.28223
ACGGCCATCCTGCTTG-1_1	NA	0.703699	-1.33344
ACGGGTCAGAAGGCCT-1_1	CD4	-3.38842	-2.77316
ACGTCAATCAGTGTTG-1_1	NA	0.13114	-2.35302
ACTATCTGTTGAGTTC-1_1	NA	-0.669096	-0.913791
ACTATCTTCGGAAACG-1_1	CD8	1.96989	-2.19765
ACTATCTTCGTTACGA-1_1	CD8	0.839393	-0.690753
ACTGAACAGGTGCACA-1_1	CD4	-3.43919	-2.79698
ACTGAACGTGTGAAAT-1_1	CD8	3.5166	-2.91467
ACTGAGTGTCTAACGT-1_1	CD8	4.98653	1.91685
ACTGAGTTCCCTGACT-1_1	CD8	2.38798	0.895505
ACTGATGAGAATCTCC-1_1	CD4	-1.54552	3.30978
ACTGATGAGCACCGCT-1_1	CD4	-4.30658	2.0173
ACTGATGGTTCACGGC-1_1	CD8	4.93557	1.19212
ACTGCTCCATGTAGTC-1_1	CD8	4.97121	2.11753
ACTGCTCTCGTGACAT-1_1	CD4	0.128551	2.49373
ACTGTCCGTAGGCTGA-1_1	CD8	0.922004	-2.25953
ACTTACTCATCCGTGG-1_1	CD8	0.98508	0.0611149
ACTTACTGTTCCAACA-1_1	CD4	0.00616459	-5.23005
ACTTACTTCGCGATCG-1_1	CD4	-0.181091	3.55878
ACTTGTTAGCGTCAAG-1_1	CD4	-2.844	-2.89222
ACTTGTTCAACTGCTA-1_1	CD4	-0.426053	-4.1206
ACTTGTTCAGAGTGTG-1_1	CD4	-1.92066	3.2409
ACTTGTTTCATTGCCC-1_1	CD4	-4.30434	1.88632
ACTTTCACACGGATAG-1_1	CD8	1.53039	0.2032
ACTTTCACACTTGGAT-1_1	CD4	0.349709	0.0287555
ACTTTCAGTAAGGGAA-1_1	CD8	1.64202	0.976509
AGAATAGGTGATGATA-1_1	CD8	2.56846	0.820887
AGAATAGTCACGCATA-1_1	CD8	1.82478	0.77255
AGAGCGATCGGCTACG-1_1	CD4	-3.41878	-3.4483
AGAGTGGCAATGGAAT-1_1	CD8	1.99746	-0.102265
AGAGTGGTCCTCCTAG-1_1	CD4	-0.0831972	4.49528
AGATCTGAGGACAGCT-1_1	CD4	-4.54139	0.419076
AGATCTGGTAGCTGCC-1_1	CD8	-4.91769	0.664153
AGATCTGTCAGAGACG-1_1	NA	-1.69442	-1.44614
AGATTGCCAATCGGTT-1_1	CD4	-0.233666	2.17215
AGATTGCGTACTCAAC-1_1	CD8	3.59634	0.730506
AGCAGCCTCGTTTATC-1_1	CD8	4.49023	1.58744
AGCATACGTTAGTGGG-1_1	CD4	-1.93889	0.187907
AGCCTAAAGTCGAGTG-1_1	CD4	-3.57262	2.5064
AGCCTAAGTTGTGGAG-1_1	CD8	1.73797	0.669871
AGCGGTCAGACTCGGA-1_1	CD4	-0.570649	3.17684
AGCTCCTTCTTGTTTG-1_1	CD4	-1.5246	-2.48277
AGCTCTCAGCCTCGTG-1_1	CD8	2.24868	0.573514
AGCTCTCGTAGCGCAA-1_1	CD8	1.56702	0.283597
AGCTTGAAGTCTCAAC-1_1	CD4	-3.00372	-0.778618
AGCTTGACACGGTTTA-1_1	CD4	-1.92815	-1.26037
AGGCCACCATGTAGTC-1_1	CD8	4.89011	2.12597
AGGCCACGTAGGGACT-1_1	CD8	3.49834	0.274977
AGGCCACTCTTGACGA-1_1	CD4	-0.361288	2.56869
AGGCCGTGTATAGGGC-1_1	CD4	-1.67	2.25724
AGGGATGAGGTAAACT-1_1	CD8	3.39537	-2.46829
AGGGATGCACCGAAAG-1_1	CD4	-1.25579	4.0192
AGGGATGGTCAGAAGC-1_1	CD4	0.359411	-0.152
AGGGATGTCACAGGCC-1_1	CD4	-1.4252	3.09612
AGGGTGACATACCATG-1_1	CD4	-1.02117	2.76882
AGGGTGACATACGCCG-1_1	CD8	3.6048	-3.02188
AGGGTGAGTGATAAAC-1_1	CD8	1.8712	0.661927
AGGTCATAGGGAAACA-1_1	CD4	-0.91814	1.00242
AGGTCATCATCCTAGA-1_1	CD8	2.78727	-3.05342
AGGTCATGTATAATGG-1_1	CD4	-0.433903	-4.39722
AGGTCCGAGATGCCTT-1_1	CD4	-0.806353	2.15073
AGGTCCGGTTCCCGAG-1_1	NA	0.713699	-2.00005
AGGTCCGGTTCTGGTA-1_1	CD4	-0.499352	3.68472
AGGTCCGGTTTGTGTG-1_1	CD4	-1.74672	1.6106
AGTAGTCGTGGCCCTA-1_1	CD8	1.65844	0.0167405
AGTAGTCTCTTGACGA-1_1	CD8	1.0797	-2.60828
AGTGAGGAGTGGGTTG-1_1	CD8	4.63101	1.06332
AGTGAGGGTCTAGTGT-1_1	CD8	2.34821	-2.92665
AGTGAGGTCTTAGAGC-1_1	CD8	2.0228	0.460824
AGTGGGAAGGACATTA-1_1	CD8	2.25452	-0.65725
AGTGGGACAGCTATTG-1_1	CD4	-3.02331	-2.88089
AGTGTCACAAGCGAGT-1_1	CD4	-2.21563	-1.92086
AGTGTCACACCTATCC-1_1	CD4	1.36955	0.461073
AGTGTCACAGCCAGAA-1_1	NA	1.72855	-1.45718
AGTGTCACATCCGCGA-1_1	CD8	-4.79495	-1.06381
AGTGTCATCAGTTTGG-1_1	CD4	-0.200441	2.14943
AGTTGGTCACAAGACG-1_1	CD8	2.43626	1.70143
ATAACGCAGGCATTGG-1_1	CD8	3.9491	-2.67773
ATAACGCAGTTAGGTA-1_1	CD4	-0.958903	-1.45889
ATAAGAGGTCAACTGT-1_1	CD4	-1.4432	2.68061
ATAAGAGTCAGTGCAT-1_1	CD4	-3.6575	0.767243
ATAGACCAGACGCACA-1_1	CD8	3.88742	1.93277
ATCATCTAGAATTGTG-1_1	CD8	3.03896	-0.256067
ATCATCTAGGATATAC-1_1	CD4	-1.43426	3.51241
ATCATCTAGTTTAGGA-1_1	CD4	-0.287503	4.16347
ATCATCTTCCTGTAGA-1_1	CD8	2.47126	-1.31169
ATCATGGCAATCGGTT-1_1	CD4	-3.91274	-0.546134
ATCCACCCAGCCAATT-1_1	CD4	-3.7544	-2.58619
ATCCACCTCCGCGGTA-1_1	CD4	-2.34383	2.31853
ATCCACCTCTGAGGGA-1_1	CD8	1.88014	0.891159
ATCCGAACAAGCCGTC-1_1	CD8	3.56054	-0.0309471
ATCCGAAGTACTCGCG-1_1	CD8	1.01136	-2.79148
ATCCGAAGTTGATTGC-1_1	NA	0.714056	-1.35223
ATCGAGTGTATAAACG-1_1	CD4	-4.2143	1.71928
ATCTACTAGGACACCA-1_1	CD4	-0.939222	2.54575
ATCTACTTCGTCCAGG-1_1	CD4	-1.27346	2.89272
ATCTGCCAGTACGATA-1_1	CD8	1.11947	-0.155154
ATCTGCCCAGATGAGC-1_1	NA	-1.25496	-1.98128
ATCTGCCGTGCGCTTG-1_1	CD4	-5.26258	-0.561036
ATGGGAGAGGTGACCA-1_1	NA	0.279686	-1.50325
ATGGGAGAGTACGATA-1_1	CD8	0.813641	-4.24809
ATGGGAGCAGATCGGA-1_1	CD4	-2.18258	-0.13017
ATGGGAGTCACTTCAT-1_1	CD8	1.17236	-3.00991
ATGGGAGTCCTGTACC-1_1	CD8	2.14144	0.442643
ATGGGAGTCTGTACGA-1_1	CD8	3.0998	0.259321
ATGTGTGAGATGCGAC-1_1	CD4	-0.297348	3.46164
ATGTGTGGTACGCTGC-1_1	CD4	-0.82388	-1.01001
ATTACTCAGGGCACTA-1_1	CD4	-0.947983	0.71599
ATTATCCAGCATGGCA-1_1	CD8	2.90674	0.211743
ATTATCCAGTCGAGTG-1_1	CD8	1.78523	-1.13057
ATTCTACTCAGCGATT-1_1	CD8	3.27089	1.22537
ATTGGACAGGCAATTA-1_1	CD8	3.01352	-1.86041
ATTGGACTCAATACCG-1_1	CD8	1.22781	-3.64772
ATTGGTGTCAGCTCTC-1_1	CD8	3.17733	2.12106
ATTTCTGGTCTCTCGT-1_1	CD8	2.95031	-2.29249
ATTTCTGGTCTTGATG-1_1	CD8	-4.72751	1.39494
ATTTCTGTCAGTGTTG-1_1	CD4	-0.996099	2.84666
CAACCAAAGGGCACTA-1_1	CD4	4.75772	1.52819
CAACCAACAGGTCGTC-1_1	CD4	-1.3477	2.46503
CAACCTCCACATTAGC-1_1	CD4	-1.71167	0.994477
CAACCTCCAGTCAGAG-1_1	NA	-0.350434	-0.984329
CAAGATCCACATGGGA-1_1	CD8	2.57896	-1.46625
CACAAACAGGAACTGC-1_1	CD4	-3.36906	1.4656
CACAAACGTCCTAGCG-1_1	CD8	5.02638	0.829013
CACAAACGTTCATGGT-1_1	CD4	-0.0402811	-5.11555
CACAAACTCACTGGGC-1_1	CD8	5.18084	1.71121
CACACCTTCAGGCAAG-1_1	CD8	5.17972	1.42036
CACACTCAGTGGACGT-1_1	CD4	-1.5377	2.77241
CACACTCCAAGCCCAC-1_1	CD8	1.66188	0.573567
CACAGGCGTTCCGTCT-1_1	CD4	-1.89735	3.24121
CACAGTAAGCTAAACA-1_1	NA	-1.18067	-3.63665
CACAGTAGTCCGAACC-1_1	CD8	1.59215	-0.296014
CACAGTAGTGAGTGAC-1_1	CD4	-1.09437	2.93381
CACAGTAGTTACGACT-1_1	CD4	-1.94315	2.30198
CACATTTTCATCGGAT-1_1	CD8	1.78464	-0.255742
CACATTTTCGGCGGTT-1_1	CD4	-3.33143	-3.5879
CACCACTGTCATATGC-1_1	CD4	-3.41067	-2.92978
CACCACTTCCGTACAA-1_1	NA	-0.831938	-1.62598
CACCACTTCTCCTATA-1_1	CD8	-0.763788	0.632669
CACCAGGAGCGAAGGG-1_1	CD8	5.19959	1.16156
CACCAGGCAATGAATG-1_1	CD4	-3.17037	-3.10248
CACCAGGTCAAGGCTT-1_1	CD4	-4.84982	0.0892196
CACCAGGTCAGGCAAG-1_1	NA	-1.01937	-3.47017
CACTCCAGTGTTGGGA-1_1	CD8	2.16005	-0.76916
CAGAATCGTCTAGGTT-1_1	CD4	-2.65453	-0.261399
CAGAATCGTCTCACCT-1_1	CD8	1.49671	0.143755
CAGATCAAGATGTGGC-1_1	CD4	-3.99572	0.134067
CAGATCACAGGCAGTA-1_1	CD8	4.93166	0.800727
CAGCAGCGTACCGGCT-1_1	CD8	2.0801	1.95964
CAGCAGCGTTTGACTG-1_1	CD4	-2.02672	1.55449
CAGCATACATACTACG-1_1	CD4	-1.09206	2.65658
CAGCGACCAGACAAAT-1_1	CD4	-0.813634	2.50197
CAGCTGGGTAGAGTGC-1_1	CD8	1.95035	-0.14271
CAGCTGGTCATTGCGA-1_1	CD8	2.26404	-0.428738
CAGGTGCTCTTCCTTC-1_1	CD4	-0.967509	-1.35276
CAGTCCTTCAACGGCC-1_1	CD4	-5.0866	0.0538958
CATATGGTCGTGGTCG-1_1	CD4	-2.65865	-3.48721
CATCAAGGTATTCTCT-1_1	CD4	-4.83323	0.709946
CATCGGGCAGTATCTG-1_1	CD4	-3.08332	-1.95423
CATGACAAGATGTGTA-1_1	CD8	1.21729	-0.0972813
CATGCCTGTCAATACC-1_1	CD4	0.0225035	3.55831
CATGCCTGTGTATGGG-1_1	NA	-1.39414	0.42106
CATGCCTGTTACCAGT-1_1	CD8	1.19951	-0.238288
CATGCCTTCGCGTTTC-1_1	CD4	-2.28949	-0.431521
CATGGCGAGGAATTAC-1_1	CD4	-0.351361	4.10691
CATGGCGAGTATTGGA-1_1	CD4	-1.4425	1.01484
CATTATCAGGTACTCT-1_1	CD8	4.23938	1.94861
CATTCGCAGAGGGCTT-1_1	NA	-0.261093	2.80073
CATTCGCAGTACTTGC-1_1	NA	0.881271	-1.57391
CATTCGCTCTCCGGTT-1_1	CD4	-2.35342	2.89283
CCAATCCGTCGCTTTC-1_1	CD4	-1.49864	2.31793
CCAATCCTCTTACCTA-1_1	CD8	3.05382	-0.0507487
CCACTACAGTATTGGA-1_1	CD4	-2.50875	-3.10225
CCAGCGAGTTCCACTC-1_1	NA	-1.05497	-1.76722
CCATGTCAGGTGCTAG-1_1	CD8	2.29485	0.408117
CCATGTCGTAGCAAAT-1_1	CD4	-1.92489	1.20117
CCATGTCTCCCGACTT-1_1	CD4	-2.26575	-2.65985
CCATTCGGTTGGAGGT-1_1	CD8	3.01898	-2.33338
CCCAATCGTTTACTCT-1_1	CD4	-3.43777	-1.13312
CCCAGTTAGTCACGCC-1_1	CD8	1.31568	0.0595671
CCCAGTTAGTCGAGTG-1_1	CD8	4.89787	0.809276
CCCAGTTTCGGGAGTA-1_1	CD4	-4.31832	1.11911
CCCTCCTAGCGATAGC-1_1	CD8	4.58246	-2.26706
CCCTCCTCAATGGAAT-1_1	CD4	-2.83021	2.3014
CCCTCCTTCGCCGTGA-1_1	CD4	-2.26543	-1.35194
CCGGGATAGTGGTAAT-1_1	CD8	4.85122	-0.162174
CCGGGATTCATGCAAC-1_1	NA	0.841154	-1.60655
CCGTACTCATGCATGT-1_1	CD4	-2.9622	-2.99258
CCGTACTGTTGCGCAC-1_1	CD4	1.91616	0.648254
CCGTGGACACGAGGTA-1_1	CD4	-0.133282	-5.32484
CCGTGGATCACATACG-1_1	CD8	5.31867	1.17167
CCGTGGATCTTCATGT-1_1	CD4	-2.82054	-2.82902
CCGTTCAAGCTGATAA-1_1	CD8	3.01984	-2.07334
CCGTTCAGTCTACCTC-1_1	CD8	4.95999	1.53587
CCGTTCATCCACGTTC-1_1	CD8	1.83129	1.82625
CCTAAAGCAAAGCAAT-1_1	CD4	-0.282673	-0.505431
CCTAAAGCAGGCAGTA-1_1	CD4	-5.07184	0.800422
CCTAAAGGTCCGCTGA-1_1	CD8	2.32273	1.4613
CCTAAAGTCGTACGGC-1_1	CD8	2.74891	1.68515
CCTACACGTTCAGTAC-1_1	NA	-1.35469	-1.91751
CCTACCAAGGTTCCTA-1_1	CD8	4.49626	1.37467
CCTAGCTTCATCTGCC-1_1	CD4	-0.663612	4.08042
CCTAGCTTCTACTATC-1_1	CD8	3.50972	-2.45583
CCTATTACAGCCTGTG-1_1	CD8	2.53291	2.65557
CCTATTAGTATGCTTG-1_1	CD4	-2.65728	1.37889
CCTATTATCAGTGCAT-1_1	CD8	0.765759	-3.17079
CCTCAGTTCGACAGCC-1_1	CD8	1.47849	-0.158565
CCTCAGTTCTAACTGG-1_1	CD8	5.35035	1.61969
CCTCTGAGTGATGCCC-1_1	CD4	-0.241476	0.476396
CCTCTGAGTGCAGTAG-1_1	CD8	4.9053	1.17526
CCTCTGATCCAAAGTC-1_1	CD8	1.97498	1.58996
CCTTACGAGATCCCAT-1_1	CD8	5.06605	1.23318
CCTTACGGTGCGAAAC-1_1	CD4	-3.71057	-1.93033
CCTTACGTCGGATGGA-1_1	CD4	-2.06655	-2.99719
CCTTCCCCACCCAGTG-1_1	CD4	-0.533962	4.18628
CCTTCGATCACATGCA-1_1	CD4	-0.889284	3.48783
CCTTCGATCACCCTCA-1_1	CD8	3.71072	0.873052
CCTTTCTCAATCGAAA-1_1	CD4	-4.56771	-0.188332
CCTTTCTCAGCCTTGG-1_1	CD8	1.67193	-1.19976
CGAATGTGTATGGTTC-1_1	CD4	-0.191922	3.74056
CGAATGTGTCGGATCC-1_1	CD8	1.52489	0.921587
CGACCTTAGAGCTGGT-1_1	NA	-0.192356	-2.38806
CGACCTTGTAGCTAAA-1_1	CD8	4.77659	1.24725
CGACTTCGTTGCGCAC-1_1	NA	0.0958708	-2.18474
CGAGAAGAGCCAGTTT-1_1	CD8	4.36751	1.14399
CGATCGGCACACTGCG-1_1	CD4	-4.72507	-0.270387
CGATGGCCATTGGCGC-1_1	CD8	2.24056	-2.93198
CGATGTAGTATCGCAT-1_1	CD8	2.44973	-2.83204
CGATTGACAGTTCATG-1_1	CD4	-0.583747	1.80027
CGATTGATCAGTCCCT-1_1	CD8	4.75738	0.336782
CGCGGTAAGAATTGTG-1_1	CD8	4.77316	-1.45584
CGCGGTACAATGGACG-1_1	CD8	3.15262	-1.26545
CGCGGTACACTGTTAG-1_1	CD4	-0.801706	1.63392
CGCTATCGTAGCCTAT-1_1	CD8	1.01253	-4.13383
CGCTGGAGTCACCCAG-1_1	CD8	2.47909	-0.829303
CGCTGGATCCGCGCAA-1_1	CD4	0.309557	4.01001
CGCTTCAAGCCCAGCT-1_1	CD8	3.48751	-2.96573
CGCTTCAAGTGGGTTG-1_1	CD8	2.11495	-2.58019
CGCTTCACACATGACT-1_1	CD4	-2.36398	2.76619
CGCTTCAGTCAAACTC-1_1	CD8	2.99039	-0.220662
CGGACACCATCACAAC-1_1	CD4	0.361587	-4.60936
CGGACGTCACAGCGTC-1_1	CD8	4.5958	0.567927
CGGACTGAGACAAAGG-1_1	CD4	-2.32676	1.13076
CGGAGCTGTTCCATGA-1_1	CD4	-3.07437	2.79726
CGGAGTCTCGGGAGTA-1_1	CD8	5.20281	1.32642
CGGCTAGAGTGAACGC-1_1	NA	-1.21723	-2.36421
CGGCTAGAGTGCTGCC-1_1	CD8	5.37107	1.27133
CGGCTAGTCCGTTGCT-1_1	NA	-0.973818	-1.22893
CGGGTCAGTTCGCTAA-1_1	CD4	-1.76352	-1.21571
CGGTTAAGTAAGCACG-1_1	CD8	5.15929	1.07944
CGGTTAAGTTTACTCT-1_1	CD4	-3.87565	1.41721
CGTAGCGCACCTCGGA-1_1	CD8	1.80019	-0.722329
CGTAGCGCATCTGGTA-1_1	CD8	1.34604	-2.48259
CGTAGGCAGCCTATGT-1_1	CD8	1.06934	-0.278569
CGTAGGCCAACTGCTA-1_1	CD4	-2.08516	1.23054
CGTCACTGTACGCACC-1_1	CD8	1.42548	-2.27584
CGTCCATTCACTTCAT-1_1	CD4	-3.40323	-3.46998
CGTCTACGTAAGCACG-1_1	NA	1.00289	-1.18902
CGTGAGCCATCCTTGC-1_1	CD8	4.91406	1.68364
CGTGAGCGTTATGCGT-1_1	CD8	5.0815	0.666423
CGTGTCTAGAATTGTG-1_1	CD8	5.18032	1.07306
CGTGTCTAGAGCTATA-1_1	CD4	-3.07481	0.985235
CGTGTCTGTCACCCAG-1_1	CD8	1.25971	0.124912
CGTTAGATCGATCCCT-1_1	CD8	2.33477	0.239388
CGTTGGGGTACAGTTC-1_1	CD8	0.867876	-0.375448
CGTTGGGTCTCCGGTT-1_1	CD8	5.44198	0.985455
CTAAGACAGAACAACT-1_1	CD4	-0.784512	1.76539
CTAAGACCAGTCAGCC-1_1	CD8	-0.33496	-1.20988
CTAAGACGTCCGAACC-1_1	CD8	4.76051	1.8162
CTAAGACGTGCTAGCC-1_1	CD8	3.24634	1.47461
CTAAGACTCAGAGGTG-1_1	CD4	-1.56085	0.659849
CTAAGACTCTGGTATG-1_1	CD8	5.27879	1.04185
CTAATGGCACTACAGT-1_1	CD4	0.415193	-0.628281
CTAATGGTCGACCAGC-1_1	CD8	2.72201	2.24456
CTACACCAGCCAGTAG-1_1	CD8	2.09287	-0.241552
CTACACCCAATCAGAA-1_1	CD8	3.60755	2.40217
CTACACCCAGGTGCCT-1_1	CD8	4.98676	1.23414
CTACACCCATCCGGGT-1_1	CD4	-3.33916	2.99596
CTACACCGTGTGCCTG-1_1	CD8	1.92323	-2.95147
CTACATTAGCTAAGAT-1_1	CD8	2.42591	2.11222
CTACATTCATGCCACG-1_1	CD8	5.01177	0.594613
CTACATTTCGGAAACG-1_1	CD8	5.12721	0.767543
CTACCCATCCACTGGG-1_1	CD4	-1.07625	2.57307
CTACGTCAGTACCGGA-1_1	CD4	-4.84343	0.615659
CTACGTCCATTCGACA-1_1	CD4	-3.71494	-0.334126
CTAGAGTAGGCTAGAC-1_1	CD4	-1.42094	4.26508
CTAGCCTAGCCAGGAT-1_1	CD4	-0.884301	2.79846
CTAGCCTGTACTTCTT-1_1	CD8	4.89515	0.112982
CTAGCCTGTCAAACTC-1_1	NA	1.0666	-1.10257
CTAGTGAGTATATGAG-1_1	CD8	2.82597	-2.99092
CTAGTGAGTTGATTGC-1_1	NA	0.78711	-1.44318
CTAGTGATCGGAGCAA-1_1	CD4	-2.46902	2.97315
CTCACACCACGCCAGT-1_1	CD8	4.82752	1.38825
CTCACACGTTTACTCT-1_1	CD4	0.00945955	3.96954
CTCACACTCAGTTAGC-1_1	CD4	-1.05489	3.05104
CTCAGAAAGGAGTTTA-1_1	CD4	-2.58938	2.71828
CTCATTACATACGCCG-1_1	CD8	1.44396	1.78884
CTCATTACATCATCCC-1_1	CD4	-3.69095	2.31979
CTCGAAACAATACGCT-1_1	CD8	2.5421	1.09808
CTCGAAAGTAAGGGAA-1_1	CD8	5.38458	1.6845
CTCGAGGGTGATAAGT-1_1	CD8	4.231	2.21921
CTCGAGGGTGCAGTAG-1_1	CD8	1.89872	0.408825
CTCGGAGAGGAGCGAG-1_1	CD8	1.17047	0.169101
CTCGGAGAGTTACGGG-1_1	CD4	-0.0701063	2.64732
CTCGGGATCTTTAGTC-1_1	CD8	2.35112	-0.431224
CTCGTACGTGACGGTA-1_1	CD8	0.477914	-4.82802
CTCGTACTCAATACCG-1_1	CD8	4.03674	-1.1005
CTCGTCAAGTTACGGG-1_1	CD4	-2.24069	1.80346
CTCGTCAGTCCGAATT-1_1	CD8	2.51679	1.35516
CTCTGGTGTTATTCTC-1_1	CD4	-0.756442	2.25071
CTGAAACGTTCCACTC-1_1	CD4	-2.86553	2.24625
CTGAAACTCTCAAACG-1_1	NA	-1.50653	-2.84435
CTGAAGTGTAGAGGAA-1_1	CD8	1.24216	-0.490593
CTGATAGCACCTCGTT-1_1	CD8	4.75496	1.40389
CTGATAGGTCAACATC-1_1	CD8	5.00622	1.1617
CTGATCCGTGTCAATC-1_1	CD8	3.97978	0.364437
CTGATCCTCAATCTCT-1_1	CD4	-3.64054	-0.928417
CTGATCCTCGCGATCG-1_1	CD4	-2.9289	-2.9856
CTGCCTAAGGAGTAGA-1_1	CD8	1.24839	0.43237
CTGCCTACAAAGGAAG-1_1	CD4	-4.92117	0.979744
CTGCCTAGTCTAGCCG-1_1	CD8	4.69662	1.17381
CTGCCTAGTGATGATA-1_1	CD8	5.02691	1.57443
CTGCCTATCTGGCGAC-1_1	CD4	-0.397907	2.56718
CTGCCTATCTTACCTA-1_1	CD8	1.06979	-2.57306
CTGCGGAAGAAGGACA-1_1	CD8	2.96901	1.68934
CTGCTGTAGCGCCTTG-1_1	CD4	-1.9771	0.0928019
CTGCTGTGTAGCGCAA-1_1	CD8	2.15051	-1.14796
CTGCTGTTCCGCGCAA-1_1	CD4	-2.49605	1.9007
CTGTGCTGTCGACTAT-1_1	CD8	2.10541	2.55846
CTGTGCTGTGTGGTTT-1_1	CD4	-0.65387	4.1393
CTGTGCTTCGATAGAA-1_1	CD8	4.56055	-1.75561
CTTAACTGTGTTAAGA-1_1	CD8	2.38821	1.5893
CTTAGGACACAAGACG-1_1	CD4	-2.47254	-0.347286
CTTAGGATCAGTTTGG-1_1	NA	-0.449693	-1.81478
CTTCTCTAGATCTGCT-1_1	CD8	3.6686	1.12946
CTTGGCTAGGATGTAT-1_1	CD8	2.80535	0.676119
CTTGGCTCAATAACGA-1_1	CD8	4.35553	0.472774
CTTGGCTCAGTGACAG-1_1	CD4	-0.127948	4.35131
CTTTGCGCACCACGTG-1_1	CD8	2.36559	-2.74069
GAAACTCTCCTTTCTC-1_1	CD8	4.91808	1.42126
GAAATGAAGTGACATA-1_1	CD4	-0.377707	2.99332
GAAATGAAGTTACCCA-1_1	CD8	0.400098	-1.44641
GAACATCGTTTAGCTG-1_1	CD8	5.02928	1.10003
GAACATCTCCACGCAG-1_1	CD8	3.74113	-0.3128
GAACCTAGTACACCGC-1_1	CD8	2.75962	1.60975
GAAGCAGCATACTACG-1_1	CD4	-2.30705	0.231292
GAATAAGCATACGCCG-1_1	CD4	-4.82273	1.1799
GAATAAGGTGCTTCTC-1_1	CD8	3.15666	-3.3835
GAATAAGTCCGTCAAA-1_1	CD4	-3.17331	-2.1877
GAATAAGTCGGCCGAT-1_1	CD4	-3.09849	-1.65859
GAATAAGTCTACTATC-1_1	CD4	-3.57115	-0.675662
GACAGAGGTACCGCTG-1_1	CD8	4.52976	1.15132
GACCAATTCCGCGCAA-1_1	NA	-1.20313	-1.99989
GACCTGGAGGAACTGC-1_1	CD8	4.65322	0.0137998
GACGGCTCACGCCAGT-1_1	CD8	3.48141	0.459816
GACGTGCGTAGAGCTG-1_1	NA	-1.52252	-3.62548
GACGTGCGTTCAACCA-1_1	CD8	3.47011	0.806606
GACGTTAAGGGTATCG-1_1	CD8	2.32066	-2.65068
GACTACAAGGATATAC-1_1	CD8	5.34819	1.46652
GACTACAAGTGGTAGC-1_1	CD8	5.31588	1.48179
GACTACAGTGATGTCT-1_1	CD4	-1.59483	1.8992
GACTACATCCGCAAGC-1_1	CD8	2.25545	1.08811
GACTACATCGGCTACG-1_1	CD4	-4.65754	0.534747
GACTACATCTAACGGT-1_1	CD8	3.25876	-2.52451
GAGCAGAAGCCACGCT-1_1	CD4	-2.50583	2.36941
GAGCAGAGTTATTCTC-1_1	CD8	5.21953	1.51119
GAGGTGATCGGAGCAA-1_1	CD4	-3.15187	1.44894
GAGGTGATCTTGTCAT-1_1	CD8	1.75462	-0.644009
GAGTCCGAGACCACGA-1_1	CD4	0.846613	0.0203348
GAGTCCGCATGTAAGA-1_1	CD4	-2.94048	3.32804
GAGTCCGGTCTCAACA-1_1	CD8	3.70287	-1.25307
GAGTCCGTCGGAGCAA-1_1	NA	-1.0753	-2.1218
GATCAGTGTAGCACGA-1_1	CD4	-4.77164	-1.49887
GATCAGTTCCTAGAAC-1_1	CD4	-1.02019	1.90875
GATCAGTTCGACCAGC-1_1	CD4	-0.197373	3.05504
GATCAGTTCGGTGTTA-1_1	CD8	4.82845	1.3918
GATCGATAGCCACCTG-1_1	CD8	5.09443	1.82481
GATCGATTCACATACG-1_1	CD4	-2.44358	-0.0469883
GATCTAGCATGGTTGT-1_1	CD8	1.81372	0.218314
GATCTAGTCTAACTCT-1_1	CD4	-2.58663	2.83821
GATGAAAGTATGAAAC-1_1	CD8	3.46053	1.01564
GATGCTAAGGTGTGGT-1_1	CD4	-0.783592	2.38717
GATGCTAAGTTAAGTG-1_1	CD8	5.27194	0.489014
GATTCAGAGCTGATAA-1_1	NA	-1.13851	-1.72268
GATTCAGCATAAGACA-1_1	CD8	1.63015	0.215748
GCAAACTCAGTTAACC-1_1	CD8	4.87588	2.03114
GCAAACTGTATATCCG-1_1	CD8	5.11783	-1.11113
GCAATCACAGACACTT-1_1	CD4	0.516477	3.54654
GCAATCACAGCCTGTG-1_1	CD8	5.43373	0.905509
GCAATCAGTAGCTTGT-1_1	CD4	-1.01625	2.57578
GCAATCAGTTGTCTTT-1_1	CD4	-1.51986	-0.488635
GCACATAAGGACGAAA-1_1	CD8	2.18701	-0.168245
GCACTCTAGTCTTGCA-1_1	CD8	4.78095	1.38504
GCAGCCAAGAGTAAGG-1_1	CD8	5.28346	1.45973
GCAGCCATCCATGAAC-1_1	CD4	-2.91199	-2.66094
GCAGTTAAGACGCAAC-1_1	CD4	0.139011	2.47253
GCATACAAGAGACTTA-1_1	CD8	2.0849	1.66567
GCATACACATCCCATC-1_1	CD4	-2.32872	3.3236
GCATGCGCAATGGAGC-1_1	CD4	-1.75375	1.95068
GCATGCGTCTTGACGA-1_1	CD4	-1.46664	3.99218
GCATGTAAGCATCATC-1_1	CD4	-3.66816	2.51251
GCATGTAAGCTCCTTC-1_1	CD4	1.40299	-0.121762
GCATGTACATAAAGGT-1_1	CD8	0.522268	0.640414
GCATGTATCCTAGTGA-1_1	CD4	-3.45494	0.128772
GCCAAATCAACACGCC-1_1	CD4	-0.501702	2.59717
GCCTCTAGTAGGAGTC-1_1	CD4	-2.88517	3.12228
GCCTCTATCCTCAACC-1_1	CD4	-4.82924	0.0967502
GCCTCTATCGCCATAA-1_1	CD4	0.987976	-0.0238762
GCGACCAAGTACTTGC-1_1	CD8	0.13596	0.924934
GCGACCAAGTGGGATC-1_1	CD4	-5.15479	0.319929
GCGAGAAAGAGCAATT-1_1	NA	0.38709	-3.9761
GCGCAACCATTGGCGC-1_1	CD4	-1.32993	3.82871
GCGCAACGTTTCGCTC-1_1	CD4	-3.22742	1.55232
GCGCAACTCTCATTCA-1_1	CD8	4.48415	1.46051
GCGCAGTTCAGCTCTC-1_1	CD8	3.41951	1.61079
GCGCCAACACAGACAG-1_1	NA	-0.446061	-1.29029
GCGCCAAGTAAATGTG-1_1	CD8	1.40444	-0.556444
GCGCCAAGTATTACCG-1_1	CD4	0.258799	4.1459
GCGCGATAGGCCCTCA-1_1	CD4	-0.866873	2.9725
GCGCGATTCCTATGTT-1_1	CD4	-5.0033	1.05538
GCGGGTTTCTCTGCTG-1_1	CD4	-2.54944	2.77891
GCTCCTAGTGTAAGTA-1_1	NA	-1.10063	-1.66712
GCTCTGTAGTATCGAA-1_1	CD4	-0.602636	3.86119
GCTCTGTCAAGGACAC-1_1	CD8	4.08138	2.57585
GCTCTGTCAGGTCGTC-1_1	CD4	-4.12606	-0.497548
GCTGCAGAGATGTAAC-1_1	CD8	2.80254	2.07916
GCTGCGAAGACTAGAT-1_1	CD4	-0.692093	3.65139
GCTGCGAAGCCCAGCT-1_1	CD8	2.77749	-1.87223
GCTGCGACAGGGTACA-1_1	CD4	-2.97008	3.36105
GCTGCTTAGAAGGTTT-1_1	CD4	-2.39541	-2.36829
GCTGCTTAGTGTGAAT-1_1	CD8	1.03846	-3.67713
GCTGCTTGTCTAAACC-1_1	CD8	0.946702	-3.77875
GCTGGGTGTAGCGCTC-1_1	CD8	1.70238	0.694367
GCTTCCACACGCATCG-1_1	CD4	0.48881	-0.24895
GCTTGAAAGGCTAGCA-1_1	CD8	1.68156	1.65903
GCTTGAATCTGCGACG-1_1	CD8	5.41402	1.38998
GGAAAGCTCAGTTCGA-1_1	CD8	2.59859	0.661793
GGAACTTGTACCATCA-1_1	CD8	2.56352	-0.815861
GGAATAAAGCAGACTG-1_1	CD8	2.53019	1.0766
GGAATAACACCAGCAC-1_1	CD8	5.21429	1.36176
GGAATAAGTTTGTTTC-1_1	CD4	-3.74921	-0.829059
GGAATAATCGTGGACC-1_1	CD4	-1.95794	0.686306
GGACAAGGTGCACTTA-1_1	CD8	2.70713	0.747722
GGACAAGTCATTATCC-1_1	CD4	-2.46187	0.643267
GGACAGAGTGCGGTAA-1_1	CD8	2.68266	2.16035
GGACATTTCCAGAGGA-1_1	CD4	-0.968071	-0.954153
GGACATTTCCCTTGTG-1_1	CD8	3.06087	-2.89597
GGACGTCTCACCACCT-1_1	CD4	-3.88784	0.958141
GGAGCAACAAGCGATG-1_1	CD8	2.32107	1.62069
GGAGCAACACGGCCAT-1_1	CD8	4.32003	-2.20358
GGAGCAAGTGCGCTTG-1_1	CD4	-3.13705	1.22366
GGATTACAGTAGGTGC-1_1	CD8	2.18689	1.87295
GGATTACTCTTCAACT-1_1	CD8	3.06269	-1.79756
GGCCGATGTACCCAAT-1_1	NA	-1.73854	-1.82637
GGCGACTAGTATTGGA-1_1	NA	-1.34437	-1.52353
GGCGACTTCACGACTA-1_1	CD4	-4.96994	-0.0535445
GGCTCGAAGGAGTCTG-1_1	NA	-0.671145	-1.41442
GGCTCGACAGTGGGAT-1_1	CD4	0.658969	3.29489
GGGAATGTCCCTCAGT-1_1	CD8	3.35106	-1.09459
GGGAATGTCGTCACGG-1_1	CD4	-0.707346	3.44294
GGGAATGTCTCTAGGA-1_1	CD8	2.70808	1.97725
GGGACCTAGGGCTTGA-1_1	CD4	-3.4804	1.04707
GGGACCTGTACCGCTG-1_1	NA	-0.482099	-1.46062
GGGACCTGTGCGATAG-1_1	CD8	1.45719	0.381791
GGGAGATCAGTTCCCT-1_1	CD4	-3.67505	1.77374
GGGAGATGTCCGAGTC-1_1	CD8	2.90314	-2.58613
GGGAGATGTTCATGGT-1_1	CD8	2.4981	-2.31386
GGGATGATCGTTTGCC-1_1	CD8	1.04674	0.0384043
GGGCACTAGCGTTCCG-1_1	CD4	-3.16298	2.93799
GGGCACTCACGAAACG-1_1	CD8	4.88174	1.34274
GGGCACTCATGGGACA-1_1	CD8	2.03611	1.06187
GGGCACTTCAGCTTAG-1_1	CD4	-0.130767	-5.12091
GGGCATCCACGAGAGT-1_1	CD4	-0.937268	0.643874
GGTATTGGTGAGTATA-1_1	CD4	-5.16175	0.519296
GGTGAAGCAGATGGCA-1_1	CD8	2.25326	-1.11957
GGTGAAGTCACTTACT-1_1	CD8	1.20273	-0.0360497
GGTGCGTAGACGACGT-1_1	CD4	-3.11314	0.182942
GGTGCGTAGATCGGGT-1_1	CD4	-2.6491	3.42057
GGTGCGTAGGATGGAA-1_1	CD8	0.826014	-0.306838
GGTGCGTGTACCGTTA-1_1	CD4	-0.532538	4.08633
GTAACGTGTAAGTGTA-1_1	CD4	-2.65413	2.869
GTAACGTTCTACTTAC-1_1	CD4	-0.470381	3.6435
GTAACTGAGTCCTCCT-1_1	CD8	5.22644	0.788731
GTAACTGAGTTGTCGT-1_1	NA	-0.525121	-1.26921
GTAACTGTCCAAAGTC-1_1	CD8	5.37073	0.739649
GTACGTAGTAGTACCT-1_1	CD8	4.63014	-1.96765
GTACTCCAGAGTAAGG-1_1	CD4	0.456826	-4.63558
GTACTCCGTATCTGCA-1_1	CD8	4.48217	2.19413
GTACTCCTCCTCGCAT-1_1	CD8	2.2584	1.4831
GTACTCCTCGCAAACT-1_1	CD4	-2.81778	-2.0523
GTACTCCTCGCAGGCT-1_1	CD8	2.10816	2.16002
GTACTTTAGTTGTAGA-1_1	CD8	4.26621	-0.281427
GTAGGCCAGATGTTAG-1_1	CD4	0.40424	-0.233962
GTAGGCCGTCAGTGGA-1_1	NA	0.923308	-1.46691
GTAGGCCGTGCCTGGT-1_1	CD4	0.116913	3.98548
GTAGTCAAGACCTAGG-1_1	CD8	4.79645	0.934893
GTAGTCATCTAACTCT-1_1	CD8	5.05382	1.05723
GTATTCTAGAAACGAG-1_1	CD8	1.80261	1.82808
GTATTCTGTATATGAG-1_1	CD8	3.6965	0.0862458
GTATTCTTCGCGCCAA-1_1	CD8	0.959454	0.150993
GTCAAGTTCCTGTAGA-1_1	CD8	4.16535	-1.09719
GTCACAACACCTCGGA-1_1	CD8	1.87564	-0.597758
GTCACGGAGAACAACT-1_1	CD4	1.44675	0.969864
GTCACGGAGGCGACAT-1_1	NA	0.790793	-1.84286
GTCATTTTCATGTCCC-1_1	CD8	2.52727	1.59509
GTCCTCAAGTCTTGCA-1_1	CD8	2.46472	1.6984
GTCCTCAAGTTAAGTG-1_1	CD4	-2.93725	2.67656
GTCCTCAGTCGCGAAA-1_1	CD8	2.32187	1.72223
GTCGGGTGTCTAGCCG-1_1	CD4	-1.1803	4.17705
GTCTCGTCAGGACCCT-1_1	CD8	5.26673	0.924998
GTCTCGTTCAGCGACC-1_1	CD4	-4.18279	1.84524
GTGAAGGCAAGGTGTG-1_1	CD4	0.481688	-4.69747
GTGAAGGGTTCGCGAC-1_1	CD8	3.02527	1.55466
GTGCAGCCAAGCGATG-1_1	CD8	5.47036	1.31302
GTGCAGCCATAGGATA-1_1	CD8	1.74928	-2.5785
GTGCAGCGTAAGGGAA-1_1	CD4	-4.9379	0.497406
GTGCAGCGTACACCGC-1_1	CD8	4.67691	0.6139
GTGCATATCGCAAACT-1_1	CD4	-2.84051	3.28515
GTGCGGTAGACTAGGC-1_1	CD8	2.37067	1.32661
GTGCGGTTCATGTCTT-1_1	CD4	-2.20973	0.951996
GTGCTTCAGAGTAATC-1_1	CD4	-3.5132	-3.0579
GTGTGCGAGACAGGCT-1_1	CD8	2.38611	-0.933848
GTGTGCGCATCCGCGA-1_1	CD4	2.00096	0.248767
GTTAAGCCACCACGTG-1_1	CD8	3.3549	1.17495
GTTAAGCTCACATGCA-1_1	CD8	2.87707	-2.11029
GTTACAGGTCTAACGT-1_1	CD4	-0.478081	-5.03052
GTTACAGGTCTCTCTG-1_1	CD4	-4.28301	1.84565
GTTACAGGTTGAGGTG-1_1	CD8	5.14809	1.47502
GTTCATTAGTGTTGAA-1_1	CD8	1.68525	-1.03719
GTTCGGGGTAGCCTCG-1_1	CD4	-2.2654	0.315667
GTTCGGGGTGTTAAGA-1_1	CD8	4.93215	1.69929
GTTTCTAAGAATAGGG-1_1	CD4	-2.22158	0.0733774
GTTTCTACAAACCCAT-1_1	CD4	-4.22954	2.21988
TAAACCGAGGCATTGG-1_1	NA	-0.345609	-1.34483
TAAACCGAGTAATCCC-1_1	CD8	3.85854	-2.85001
TAAGAGACAGGCTGAA-1_1	CD8	4.58931	-1.58737
TAAGAGATCCACGTTC-1_1	CD8	4.51783	1.62694
TACACGACAATAGCGG-1_1	CD8	5.25106	1.35057
TACACGATCAAGGTAA-1_1	NA	-0.975731	-2.16769
TACAGTGAGGGAGTAA-1_1	CD8	0.899094	-0.238789
TACAGTGGTCTTTCAT-1_1	CD4	-2.53526	-0.350189
TACAGTGTCAGGCGAA-1_1	CD4	-1.18907	3.03575
TACCTATGTCTTCTCG-1_1	CD8	4.69381	1.61078
TACCTATTCGCCCTTA-1_1	CD4	-4.82199	-0.604542
TACCTTAAGAGGGATA-1_1	CD8	0.918655	-0.43343
TACCTTAAGCTAGGCA-1_1	CD8	1.82156	0.794023
TACCTTACAAGTCTAC-1_1	NA	0.810831	-1.85582
TACGGATCATGACATC-1_1	CD4	-3.36622	-0.332373
TACGGATGTCTGATTG-1_1	CD4	-2.79362	2.80946
TACGGATTCTGGCGTG-1_1	CD8	5.22778	1.25148
TACGGGCGTCACACGC-1_1	CD8	3.39664	-1.88285
TACGGGCTCAACGGGA-1_1	CD4	-2.95769	2.85855
TACGGTAAGGTAGCCA-1_1	CD8	0.692984	-4.51547
TACGGTACATGACATC-1_1	CD4	-1.6957	2.29717
TACGGTATCCGCGTTT-1_1	CD8	3.02304	-0.710699
TACTCATCAGAGCCAA-1_1	CD8	5.08298	0.825739
TACTCATGTTTCGCTC-1_1	CD4	-3.64609	-0.968799
TACTCATTCGTTTGCC-1_1	CD8	1.87192	-0.138473
TACTCATTCTCACATT-1_1	CD8	5.0186	1.22188
TACTCGCAGCTCCCAG-1_1	CD8	2.69886	2.07827
TACTCGCGTAGCCTAT-1_1	CD8	2.74265	-2.71365
TACTTACCAGTAAGAT-1_1	CD4	2.41	-0.68017
TACTTGTGTCTACCTC-1_1	CD4	-1.08125	3.48229
TACTTGTTCGAACGGA-1_1	CD8	4.984	1.76813
TAGACCAAGATGTGGC-1_1	CD4	-0.00883827	-0.650767
TAGACCACACAAGCCC-1_1	CD4	-0.637745	3.60965
TAGACCACATCACGTA-1_1	CD4	-1.7198	0.0889841
TAGACCATCCTAGTGA-1_1	CD8	4.95657	0.242765
TAGAGCTCAACTGCGC-1_1	CD8	3.29472	-3.2415
TAGAGCTCAATCGGTT-1_1	CD4	-1.93245	2.43237
TAGAGCTGTGCGAAAC-1_1	CD8	5.18808	0.935926
TAGAGCTTCCAAAGTC-1_1	CD8	1.85152	-0.0826667
TAGCCGGCAGTTCCCT-1_1	CD4	-0.171954	4.2594
TAGCCGGTCAGGATCT-1_1	CD4	-2.91474	-2.10487
TAGGCATCAACTGCGC-1_1	CD8	2.22489	1.75859
TAGGCATCAGACAAAT-1_1	CD8	2.20111	-2.49473
TAGTGGTCATGGGACA-1_1	CD8	2.21931	-0.647998
TAGTTGGAGAGAGCTC-1_1	CD8	5.26098	1.54989
TAGTTGGAGCTGTCTA-1_1	CD4	-2.50477	-3.09203
TAGTTGGGTGTATGGG-1_1	CD4	-3.6533	0.487675
TATCAGGCACGTGAGA-1_1	CD4	-2.206	1.45497
TATCAGGGTCCTCTTG-1_1	CD8	2.2133	-0.356277
TATCAGGTCCACGAAT-1_1	CD8	1.52335	-0.202973
TATCTCAAGACTAGAT-1_1	CD8	2.42254	2.05189
TATCTCAAGTTCGCAT-1_1	CD8	1.49113	-0.229915
TATGCCCAGACAGAGA-1_1	CD8	1.92843	-0.901304
TATGCCCAGCCTATGT-1_1	CD8	1.37461	-0.523806
TATGCCCCAAACTGCT-1_1	CD8	1.5826	0.625632
TATGCCCGTCTAAACC-1_1	CD4	-4.13617	2.26032
TATTACCGTCTTTCAT-1_1	CD4	-2.32958	3.09103
TATTACCGTTCGAATC-1_1	CD8	2.7382	-1.17581
TATTACCTCCGTCATC-1_1	CD8	1.7146	-0.856883
TCACAAGCAATCAGAA-1_1	CD4	-0.718493	3.38536
TCACAAGTCGGCCGAT-1_1	CD8	2.05059	0.302433
TCACGAAAGGCGACAT-1_1	CD8	4.6422	1.30844
TCAGATGAGAGTTGGC-1_1	CD4	-5.09947	0.644443
TCAGATGCACCCAGTG-1_1	CD8	1.91904	0.896475
TCAGATGGTGGTTTCA-1_1	CD8	1.6135	0.0420047
TCAGATGTCTATCCTA-1_1	CD4	1.46332	2.61279
TCAGCAAGTAGCGTGA-1_1	CD8	2.69752	-2.74817
TCAGCAAGTTACAGAA-1_1	CD4	-2.45948	-0.151889
TCAGCTCAGTTTAGGA-1_1	CD4	-0.594682	2.01936
TCAGCTCCATCTGGTA-1_1	CD8	4.9383	0.734613
TCAGGATCAGCTATTG-1_1	CD8	2.52353	0.274364
TCAGGATGTTACAGAA-1_1	CD8	0.894007	-3.22605
TCAGGTACAAGCCTAT-1_1	CD4	-2.5951	-3.15898
TCATTACAGACAGACC-1_1	CD4	-4.30044	1.15472
TCATTACAGTATTGGA-1_1	CD4	-0.246476	3.03678
TCATTACGTCCATCCT-1_1	NA	-0.452359	-1.22885
TCATTACGTTCCTCCA-1_1	CD8	3.9257	-1.58249
TCATTACTCGTAGGTT-1_1	CD8	4.58384	1.17858
TCATTACTCTCCAACC-1_1	CD4	-2.64088	1.12972
TCATTTGGTAGCTAAA-1_1	CD8	1.78268	0.94235
TCATTTGTCCTAGAAC-1_1	CD4	0.0244003	-0.725882
TCCACACGTACCATCA-1_1	CD8	0.776383	-0.654044
TCCACACTCTGGCGAC-1_1	CD4	-3.12791	-1.48213
TCCCGATCAACTGCTA-1_1	CD8	2.11929	-0.288173
TCGAGGCGTTAAAGAC-1_1	CD4	-2.58199	-2.03216
TCGCGAGTCCGAACGC-1_1	CD8	4.02726	-2.01364
TCGCGTTCACGAAATA-1_1	CD8	4.472	0.824762
TCGCGTTGTCGAGTTT-1_1	CD8	2.47187	-0.906432
TCGCGTTGTTGATTGC-1_1	NA	-1.36183	-2.05252
TCGCGTTTCTAACCGA-1_1	CD8	2.83114	-2.75294
TCGGTAAAGAGCTGGT-1_1	CD4	-3.16505	2.67268
TCGGTAAGTTCAACCA-1_1	CD8	3.0882	1.0764
TCGGTAATCGATGAGG-1_1	CD8	4.99664	1.29834
TCGTAGAAGCGACGTA-1_1	CD8	1.65814	0.399143
TCGTAGATCTGCTGCT-1_1	CD8	1.84238	-0.374457
TCTATTGCAATACGCT-1_1	CD4	-1.67422	4.01963
TCTATTGGTGTTCTTT-1_1	CD8	2.96472	-1.18306
TCTATTGTCTTTAGTC-1_1	CD8	5.03692	1.16444
TCTCATAAGTGACTCT-1_1	CD4	-2.84567	2.07149
TCTCATACAGACGTAG-1_1	CD8	1.92821	1.11776
TCTCATACAGCAGTTT-1_1	CD4	-1.8433	-1.76122
TCTGAGACATTATCTC-1_1	CD8	2.43387	1.86822
TCTGAGAGTGTTGAGG-1_1	CD8	1.14258	0.983379
TCTTTCCAGACTGGGT-1_1	NA	1.06125	-1.44226
TCTTTCCGTGAACCTT-1_1	CD8	2.21893	1.35468
TGAAAGAAGACTTGAA-1_1	CD8	4.99941	0.801636
TGAAAGATCGCGTTTC-1_1	CD8	3.73456	-0.280062
TGACAACAGATCGATA-1_1	CD8	3.92137	-2.56942
TGACAACAGTTGAGAT-1_1	CD8	3.23832	0.396592
TGACGGCCATACTACG-1_1	CD8	3.12109	0.686999
TGACGGCGTATAGGTA-1_1	CD4	1.25973	0.216988
TGACTAGAGTGAACGC-1_1	CD4	-1.03925	2.81903
TGACTTTGTGCGGTAA-1_1	CD4	-3.82505	0.873305
TGAGAGGAGGAGTCTG-1_1	CD8	0.976713	0.0519342
TGAGAGGGTGTTCGAT-1_1	CD4	-0.566315	3.31284
TGAGAGGTCTCGTTTA-1_1	CD4	-4.40116	0.255457
TGAGCATCACCGATAT-1_1	CD4	-1.49127	3.66251
TGAGCATGTCGCATAT-1_1	CD8	2.02866	0.331524
TGAGCCGGTAGCGCTC-1_1	CD8	0.809111	-4.10406
TGAGGGAGTTGTACAC-1_1	CD4	-3.00355	2.94406
TGATTTCCAACTGCTA-1_1	CD8	2.54039	-2.87795
TGATTTCTCCCAAGAT-1_1	CD8	3.65519	0.662307
TGCACCTAGTTGAGTA-1_1	CD8	2.538	0.0347853
TGCACCTCACGGTAGA-1_1	CD4	2.19303	0.771494
TGCACCTCAGACGCTC-1_1	CD8	2.59759	1.58232
TGCCAAAAGACACGAC-1_1	CD4	-4.87139	0.766115
TGCCCATCACAACGTT-1_1	CD8	4.9233	1.5187
TGCCCATGTCCCGACA-1_1	CD8	1.18187	0.671553
TGCCCATTCCTAGTGA-1_1	CD8	3.81692	0.312736
TGCCCATTCTCGTATT-1_1	NA	0.608727	-1.20787
TGCCCTAGTCGTGGCT-1_1	CD8	5.20075	1.45728
TGCGCAGCAAGCTGAG-1_1	CD4	-1.59791	3.14217
TGCGCAGCAATCCAAC-1_1	CD8	0.2303	-5.04246
TGCGGGTAGGGTGTTG-1_1	CD8	2.91569	0.426985
TGCGGGTCACCGAATT-1_1	CD8	4.67116	0.090319
TGCGTGGAGTGTGAAT-1_1	CD4	-4.37545	1.20713
TGCGTGGTCAATACCG-1_1	CD4	-1.19614	3.06045
TGCTGCTGTAGTACCT-1_1	CD8	2.21351	1.78986
TGGACGCAGGCGATAC-1_1	CD8	4.31869	2.22638
TGGACGCAGTTCGCGC-1_1	NA	-1.13997	-2.102
TGGACGCGTTTACTCT-1_1	CD8	3.00125	0.156492
TGGCCAGGTGGCAAAC-1_1	CD4	-2.98326	-1.68845
TGGCGCACATGCCTAA-1_1	CD8	2.0242	-2.77413
TGGCTGGAGATATGGT-1_1	CD4	-4.49223	0.0922337
TGGCTGGAGCCAACAG-1_1	CD4	-5.1091	0.835677
TGGCTGGCACACAGAG-1_1	CD8	5.2459	1.79288
TGGGAAGAGAGGTTAT-1_1	CD8	2.6417	-1.04536
TGGGCGTTCACCATAG-1_1	CD4	-3.09077	-1.10052
TGGTTAGAGGAACTGC-1_1	CD8	2.07854	0.555145
TGGTTAGAGGTGATAT-1_1	CD8	4.92873	-0.126602
TGGTTAGCACGGTGTC-1_1	CD8	2.19087	1.91105
TGGTTAGGTGGTGTAG-1_1	CD4	-0.716949	-4.49364
TGGTTAGGTTAAGAAC-1_1	NA	0.846066	-1.69113
TGGTTAGTCCGGCACA-1_1	CD8	5.18681	0.400746
TGGTTCCGTTTGTTTC-1_1	CD8	1.93081	-1.48434
TGGTTCCTCTCTTGAT-1_1	NA	-0.698723	-3.03829
TGTATTCCAAGACACG-1_1	CD4	-2.36982	0.753344
TGTATTCCAATGTAAG-1_1	CD4	0.364314	3.66182
TGTATTCGTGTTAAGA-1_1	CD8	4.30677	-2.13757
TGTCCCAGTAGCTTGT-1_1	CD4	-0.495336	3.81567
TGTGGTAAGACCTAGG-1_1	CD8	2.39765	-2.74021
TGTGTTTCACCAGCAC-1_1	CD4	0.185808	2.23843
TGTGTTTCACGAAGCA-1_1	CD4	-0.493227	3.49162
TGTGTTTTCACAGTAC-1_1	CD4	-1.23874	3.03614
TTAACTCGTAAGTGTA-1_1	CD8	2.85928	1.20427
TTAGGACCACCTTGTC-1_1	CD4	-2.42818	1.22304
TTAGGACGTTCCATGA-1_1	CD8	4.0519	-0.500255
TTAGGCAGTTGAACTC-1_1	CD8	2.75723	1.25107
TTAGTTCGTACCGGCT-1_1	CD4	-4.5423	2.17333
TTAGTTCGTATATGGA-1_1	CD8	5.02756	1.20085
TTAGTTCTCCTTTCTC-1_1	CD8	1.91702	0.16874
TTAGTTCTCTGCTGTC-1_1	CD4	-4.45237	0.124967
TTATGCTTCCCATTTA-1_1	CD8	3.4444	-0.186052
TTCCCAGGTTTGACTG-1_1	CD8	2.85513	0.992409
TTCCCAGTCACTCCTG-1_1	CD4	0.373312	3.9435
TTCCCAGTCGTAGATC-1_1	CD8	3.4427	-2.42044
TTCGAAGCAATAACGA-1_1	CD8	3.55531	0.943349
TTCGAAGCACAACTGT-1_1	CD8	4.95563	1.42661
TTCGAAGTCCGCAAGC-1_1	CD8	2.75878	1.89205
TTCGGTCGTACGCACC-1_1	CD8	2.83154	0.652075
TTCTCAACACACAGAG-1_1	CD4	1.515	2.11291
TTCTCAATCGCCATAA-1_1	CD4	-1.88924	1.62079
TTCTCAATCGTGGACC-1_1	CD8	2.7703	2.0624
TTCTCCTAGGGCTCTC-1_1	CD4	-0.840337	3.80424
TTCTCCTGTCAGGACA-1_1	CD4	-1.70414	3.29251
TTCTCCTGTCGACTAT-1_1	CD8	5.16023	1.1591
TTCTCCTTCCGCAGTG-1_1	CD8	3.28663	-2.25495
TTCTTAGAGACAGGCT-1_1	NA	-0.441371	-1.51199
TTCTTAGAGTAGCGGT-1_1	CD8	5.26749	1.43319
TTCTTAGGTTGATTCG-1_1	CD4	-2.40984	-1.79261
TTGACTTAGTGCGTGA-1_1	CD8	3.50764	0.905996
TTGACTTCACCAGATT-1_1	CD4	-1.00668	1.88843
TTGACTTGTCTTGTCC-1_1	CD4	-3.78075	1.73087
TTGACTTTCTAACTGG-1_1	CD4	-0.575623	1.53051
TTGCCGTGTGCAGTAG-1_1	CD8	2.00654	-0.244116
TTGCGTCAGTCCCACG-1_1	CD4	0.831718	-4.71018
TTGCGTCCAAGGTGTG-1_1	CD8	4.88286	1.26961
TTGCGTCTCAAACCGT-1_1	CD8	1.82685	1.24402
TTGCGTCTCACATGCA-1_1	CD4	-0.51845	3.21994
TTGGAACCAGTCGTGC-1_1	CD4	-3.27093	-0.464122
TTGGCAAAGACAGACC-1_1	CD8	4.90429	1.56071
TTGGCAACACGTCTCT-1_1	CD8	3.42337	-2.94547
TTGGCAAGTCGAAAGC-1_1	CD4	-2.14327	2.4735
TTGTAGGAGACTAGAT-1_1	CD8	1.00136	-1.57634
TTGTAGGAGGGATCTG-1_1	CD4	-2.63175	-2.46533
TTTACTGTCCGTAGGC-1_1	NA	-0.655767	-0.8851
TTTCCTCAGACCGGAT-1_1	CD4	-1.19934	4.127
TTTCCTCAGTGCTGCC-1_1	CD8	3.58593	0.173276
TTTCCTCGTCGAAAGC-1_1	CD8	2.84795	1.37606
TTTGCGCCAAAGGCGT-1_1	CD4	-2.0614	3.13243
TTTGCGCGTCTCTTAT-1_1	CD4	-4.47866	-0.486284
TTTGTCAGTATTAGCC-1_1	CD8	2.23536	0.164515
TTTGTCAGTCCATGAT-1_1	CD8	5.08491	1.18682
TTTGTCAGTCCGAAGA-1_1	CD8	5.1637	1.62276
TTTGTCAGTCCTCTTG-1_1	CD8	4.4491	1.12748
AAACCTGAGGCATGTG-1_2	CD4	-2.76133	-3.0409
AAACGGGCAAGGACAC-1_2	CD8	1.84136	-2.53272
AAAGATGAGTCAATAG-1_2	CD4	0.894561	4.15455
AAAGATGAGTTGCAGG-1_2	CD4	-3.40215	1.22694
AACCATGGTTCCGTCT-1_2	CD4	-2.31071	0.638611
AACCGCGGTTTGACAC-1_2	CD4	-3.01837	-0.00165312
AACTCAGGTCAGGACA-1_2	CD4	-3.51268	-0.322885
AACTGGTAGTGTGAAT-1_2	NA	-1.41763	-0.655181
AACTGGTTCACGGTTA-1_2	CD8	3.73803	-2.31533
AACTTTCAGCCGGTAA-1_2	CD4	-0.800179	2.88824
AACTTTCCACGACGAA-1_2	CD4	-0.802932	0.801029
AAGACCTGTCCGAACC-1_2	CD4	-2.20081	0.962146
AAGTCTGCAAGACACG-1_2	CD8	3.71081	-2.36945
AAGTCTGTCTGCGACG-1_2	CD4	-3.88326	-2.20686
ACACCAACAAAGTCAA-1_2	CD4	-2.53849	-2.65007
ACACCAATCGCCAGCA-1_2	CD4	-4.51371	0.460494
ACACCCTAGCGTAATA-1_2	NA	-0.680236	-2.90588
ACACCCTTCCCAGGTG-1_2	NA	-0.64513	-3.286
ACACTGAGTACGAAAT-1_2	NA	-0.945643	-3.37918
ACAGCCGTCCCTCAGT-1_2	CD4	1.61564	2.34366
ACAGCTATCATACGGT-1_2	NA	1.78015	-0.401416
ACATACGAGGGTTCCC-1_2	CD4	-0.428793	-4.82702
ACATCAGAGGACGAAA-1_2	CD4	0.119066	1.48384
ACATGGTGTGTTGGGA-1_2	NA	-0.845555	-2.34332
ACATGGTGTTGTGGAG-1_2	NA	-0.818963	-2.70733
ACATGGTTCCCAACGG-1_2	CD4	-3.33087	-2.9285
ACCCACTTCTTAACCT-1_2	CD4	-2.4462	1.9012
ACCTTTACACCGAATT-1_2	CD4	-0.769355	0.918632
ACGAGGACATACTCTT-1_2	CD4	-0.2858	2.34324
ACGATGTTCATCTGCC-1_2	CD4	-1.65354	-0.93532
ACGCAGCTCAAACAAG-1_2	CD4	-0.506503	-1.6177
ACGCCGACATGACGGA-1_2	NA	-0.410656	-2.39289
ACGGAGAGTAGCGTCC-1_2	CD4	-0.300605	0.21843
ACGGCCAAGACCTAGG-1_2	CD4	-1.01479	-0.388035
ACGGCCACACACAGAG-1_2	CD4	-2.03923	0.200219
ACGGCCATCTCTGCTG-1_2	NA	-0.965265	-3.18521
ACGGGTCCACATGGGA-1_2	CD4	-3.06407	3.2264
ACTATCTTCAGCTCTC-1_2	CD4	0.439134	3.05801
ACTGAACAGCGCTCCA-1_2	CD4	-3.57384	-1.91244
ACTGAGTCAATGGATA-1_2	CD8	3.18905	0.288883
ACTGATGGTACCTACA-1_2	CD8	4.9863	-0.974465
ACTGATGGTTGCCTCT-1_2	NA	-0.538642	-2.44317
ACTGATGTCTCAAGTG-1_2	NA	-0.89748	-2.53232
ACTGATGTCTTGAGGT-1_2	CD4	0.383497	-0.511278
AGAATAGAGGCTCTTA-1_2	CD4	0.0726897	2.34708
AGAGCTTGTCCAAGTT-1_2	CD4	-1.32673	3.44467
AGCGTATGTAAGTGGC-1_2	CD4	1.11424	2.57382
AGCTCTCCAATACGCT-1_2	CD8	3.26268	1.6699
AGCTCTCGTACTTAGC-1_2	CD8	3.68605	1.08969
AGGCCACTCCAGAAGG-1_2	CD4	-2.76539	2.84491
AGGCCGTGTTATCACG-1_2	CD8	0.882888	-0.966723
AGGGTGAGTCGCATCG-1_2	NA	-0.37746	-1.83942
AGGTCATAGCTGTCTA-1_2	NA	-1.23068	-3.10602
AGGTCATAGGTGTGGT-1_2	CD4	-3.51523	-2.6068
AGTCTTTAGGTGATAT-1_2	NA	-0.811307	-3.28486
AGTCTTTGTACCGGCT-1_2	CD8	3.88979	-2.02951
AGTCTTTGTAGAGGAA-1_2	CD4	-0.931787	3.90217
AGTGGGATCTGCTGCT-1_2	CD4	1.04475	1.45819
AGTTGGTCATTTCACT-1_2	CD8	3.52027	0.489432
AGTTGGTGTCCGTTAA-1_2	CD4	-2.46617	-3.03158
ATAACGCAGAATTGTG-1_2	CD4	-1.0307	-0.298545
ATAACGCAGGTCGGAT-1_2	CD4	-1.94272	0.917368
ATAACGCCAGATCCAT-1_2	CD4	-1.81765	3.75611
ATAAGAGTCTTAGAGC-1_2	CD4	-0.99695	-4.23421
ATAGACCAGCCATCGC-1_2	CD4	-1.75439	-1.861
ATCACGATCGTTGACA-1_2	CD8	2.93564	0.492556
ATCATCTGTGCTCTTC-1_2	NA	-0.86187	-2.30244
ATCATGGCACACCGAC-1_2	CD4	-2.84752	0.881274
ATCATGGGTCTGCAAT-1_2	NA	-0.588569	-1.25565
ATCCGAAGTATCAGTC-1_2	CD8	0.99559	1.37324
ATCGAGTTCGGCGCAT-1_2	CD4	-2.66021	-3.1092
ATCTACTGTATTCGTG-1_2	CD4	-2.9703	-3.15135
ATGAGGGCACCACGTG-1_2	CD8	3.76809	1.05724
ATGAGGGTCAAGCCTA-1_2	CD4	-2.66881	-2.70198
ATGCGATAGACTTGAA-1_2	CD4	-3.07685	-2.75582
ATGCGATCAGTGGAGT-1_2	NA	-0.910604	-1.8622
ATGGGAGTCCCAAGAT-1_2	NA	-0.760903	-1.88147
ATGTGTGTCTTGGGTA-1_2	NA	-1.12163	-3.13621
ATTACTCGTGATGATA-1_2	CD4	-2.58859	-2.41551
ATTACTCTCTCAAACG-1_2	CD4	-3.18116	1.57016
ATTTCTGTCGGCGCTA-1_2	CD4	-2.23016	2.64815
ATTTCTGTCTTTACAC-1_2	CD4	-2.779	-3.01765
CAACCAACAGCCTTTC-1_2	NA	-0.779679	-1.86415
CAACCTCGTGATGTCT-1_2	CD4	1.67467	3.31673
CAACTAGGTGATGTGG-1_2	CD4	-3.87583	-2.14322
CAACTAGTCCCAAGAT-1_2	CD4	-3.19748	-3.02026
CAAGATCTCCGTAGTA-1_2	CD8	3.56961	-2.10981
CAAGGCCTCCGTAGGC-1_2	CD4	-4.13733	2.01722
CAAGTTGAGGGAACGG-1_2	CD4	-1.16383	-0.822807
CACACAAAGAGTACCG-1_2	CD4	-3.7056	-2.43049
CACACTCTCAGCACAT-1_2	NA	-0.883365	-1.98673
CACAGGCCAGCGAACA-1_2	CD4	-4.75158	1.26056
CACAGGCTCTGTCTAT-1_2	NA	-0.766266	-1.98484
CACATTTCATTGGGCC-1_2	NA	-1.25624	-1.89316
CACCAGGGTCATTAGC-1_2	CD8	4.74162	1.56267
CACCAGGGTCGGCATC-1_2	CD4	-4.49803	1.94905
CACCAGGGTCTGGAGA-1_2	NA	-1.67633	-1.66744
CACCTTGTCTGCTGTC-1_2	CD8	5.1591	-0.157058
CAGAGAGCAAAGAATC-1_2	NA	-0.98452	-3.6134
CAGCATATCCCTGACT-1_2	CD4	-2.60161	-3.47979
CAGCGACGTACAGTGG-1_2	CD4	-3.41435	-2.54681
CAGCGACTCCCATTTA-1_2	NA	-0.7763	-2.05809
CAGCTGGCAAAGCAAT-1_2	CD4	-2.66828	-2.74803
CAGCTGGGTACCATCA-1_2	CD4	-0.44032	2.68261
CAGCTGGGTACCGAGA-1_2	CD4	0.697865	2.77555
CAGCTGGTCATCGATG-1_2	NA	-1.0238	-1.59182
CAGCTGGTCTGTTTGT-1_2	CD4	-3.09739	-2.51983
CAGGTGCCAAGGCTCC-1_2	CD4	-2.07878	-1.82502
CAGTCCTAGATGTTAG-1_2	CD4	-0.573069	0.997993
CAGTCCTTCGCGATCG-1_2	CD4	-3.3147	-2.78313
CATATTCAGGCTAGGT-1_2	CD4	-2.12728	0.169668
CATATTCCACAGGAGT-1_2	CD4	0.207282	4.07976
CATATTCCATGGAATA-1_2	CD4	-2.93824	-2.45718
CATCAAGAGACTAGAT-1_2	CD4	-0.867313	0.482855
CATCAAGCAGCTCGAC-1_2	CD8	-2.95444	0.282855
CATCAAGTCCTCTAGC-1_2	CD4	-0.825804	2.06413
CATCCACTCCTTGCCA-1_2	CD4	-2.00374	1.46491
CATCGGGCATACAGCT-1_2	CD4	0.15471	1.71663
CATGACATCGGTTAAC-1_2	CD8	3.42465	1.21435
CATGCCTAGACTTGAA-1_2	CD4	-0.475484	-4.49088
CCATGTCTCGTCCGTT-1_2	CD4	-2.87142	1.31187
CCATTCGTCATTGCCC-1_2	NA	-0.559821	-2.81963
CCCAATCCAGTGAGTG-1_2	CD8	4.63899	-1.64754
CCCAGTTTCCAGAAGG-1_2	CD4	-3.40521	-2.74758
CCCAGTTTCTCCAACC-1_2	NA	-0.501251	-3.04411
CCGGGATCAACACCTA-1_2	CD8	1.94147	-2.63285
CCGGTAGCAAGCTGTT-1_2	CD8	2.67363	-2.35232
CCGTACTGTACCGAGA-1_2	CD4	-2.06465	1.0977
CCTAAAGCATCGGGTC-1_2	CD4	-1.84636	0.50999
CCTAAAGGTCAGATAA-1_2	NA	0.731338	2.1972
CCTAGCTGTTGGAGGT-1_2	CD4	-2.55565	2.36655
CCTTACGAGGTTACCT-1_2	CD4	0.400729	3.16306
CCTTACGTCTCAAGTG-1_2	CD4	0.546295	1.65043
CCTTCCCAGACCACGA-1_2	CD8	2.07624	2.9271
CCTTCCCAGTTATCGC-1_2	NA	-0.410576	-1.83492
CCTTCCCTCACATACG-1_2	NA	-0.484569	-3.4767
CCTTCCCTCTTCAACT-1_2	CD4	-3.19455	1.29787
CCTTTCTCATGGAATA-1_2	NA	-0.382876	-3.0735
CCTTTCTGTTCCAACA-1_2	CD4	-1.82974	-2.03524
CCTTTCTGTTGCTCCT-1_2	CD8	2.14342	-2.26461
CGAATGTAGAAGCCCA-1_2	NA	-1.51205	-3.62606
CGAATGTAGGTTACCT-1_2	NA	-0.447166	-3.69832
CGACCTTCATGGTAGG-1_2	CD4	-2.6455	2.05794
CGACCTTGTAAGTGGC-1_2	CD8	0.136	-0.0116109
CGAGAAGCAGTATCTG-1_2	CD4	-4.34024	2.27242
CGAGAAGTCCATTCTA-1_2	NA	-1.07169	-3.45381
CGAGCACAGCTAAACA-1_2	NA	-1.31217	-2.66282
CGATCGGAGCGATCCC-1_2	CD4	-4.41994	0.405437
CGATGGCAGAGAGCTC-1_2	CD4	-4.27656	0.0161996
CGATGGCCACTGTTAG-1_2	CD4	-2.46676	-2.00322
CGATGTATCCGTACAA-1_2	CD4	-5.31543	-0.410273
CGATGTATCTCGGACG-1_2	CD8	-1.26333	-0.0726978
CGCGGTACAAGACACG-1_2	CD4	-3.33901	2.98985
CGCGGTACAGATGAGC-1_2	CD4	-0.776694	-0.602392
CGCTATCGTAGATTAG-1_2	CD4	-0.745399	3.95611
CGCTATCGTGCGATAG-1_2	CD8	-0.115096	-1.24007
CGCTGGACACCTGGTG-1_2	CD4	-2.58304	-0.940525
CGCTGGACAGATCCAT-1_2	NA	-0.466374	-2.74308
CGCTGGACAGGTCCAC-1_2	CD8	2.25595	-1.95962
CGCTTCACAAATCCGT-1_2	CD4	-1.95549	0.971012
CGGACACGTCTGATTG-1_2	NA	-0.678155	-2.61756
CGGACACTCTTGGGTA-1_2	CD4	-0.696738	2.10322
CGGACGTCAGCCAGAA-1_2	NA	-0.673203	-3.4952
CGGAGCTTCTGATACG-1_2	NA	-0.925502	-1.96801
CGGAGTCGTCCGTGAC-1_2	CD4	-3.41893	-3.49094
CGGGTCACAGCGTTCG-1_2	CD4	-0.332711	4.1457
CGGTTAAGTGTCGCTG-1_2	NA	-0.517772	-2.90577
CGTAGCGGTGGACGAT-1_2	CD4	-2.5555	-0.687394
CGTCACTAGTGTTAGA-1_2	CD4	-0.623437	2.92314
CGTCAGGAGATGTGTA-1_2	CD8	4.70389	-1.55595
CGTCCATTCCCAGGTG-1_2	CD8	4.45846	-1.23744
CGTCTACGTGCTCTTC-1_2	CD4	-3.52375	2.31891
CGTGAGCAGGACGAAA-1_2	CD8	2.9848	-1.01404
CGTGAGCGTACTCTCC-1_2	CD4	-4.2604	1.10512
CGTGAGCGTGTCGCTG-1_2	NA	-0.64053	-2.6276
CGTGAGCTCAGGCCCA-1_2	CD4	-0.301095	2.95912
CGTGTAAAGATCGATA-1_2	CD4	0.0278615	-0.615528
CGTGTCTAGACCTTTG-1_2	CD4	-2.51011	2.3408
CGTGTCTAGTTTCCTT-1_2	CD4	-2.55746	-2.48694
CGTTAGAGTGCACCAC-1_2	CD4	-0.0931	0.221778
CGTTCTGAGGGTTTCT-1_2	CD4	-0.926596	3.73189
CGTTCTGTCCCTGACT-1_2	CD4	-3.17237	-2.95399
CGTTGGGTCCACGTGG-1_2	CD4	-2.29245	3.50694
CTACACCCACGACGAA-1_2	CD4	-2.94874	-3.03024
CTACACCGTTGTCGCG-1_2	CD4	-2.45066	1.10925
CTACATTTCATGTCCC-1_2	NA	-1.2813	-2.10729
CTACATTTCTCATTCA-1_2	CD4	-4.1471	1.74394
CTACGTCTCGGGAGTA-1_2	CD4	-3.3372	-3.54345
CTAGTGAAGGCATTGG-1_2	CD4	-2.26979	-1.73169
CTAGTGAAGGGTGTTG-1_2	NA	-1.50857	-2.40657
CTAGTGACACCACCAG-1_2	CD4	-3.70693	2.7278
CTCACACAGGCTACGA-1_2	NA	-0.343501	-3.22528
CTCACACCAAGAAGAG-1_2	CD4	-3.58154	-1.3116
CTCAGAACAGGTCGTC-1_2	CD8	5.04817	1.45548
CTCATTAAGAGTGACC-1_2	NA	-1.2461	-1.96875
CTCGAGGTCAAACGGG-1_2	NA	-1.26977	-1.85001
CTCGGGAGTGAAATCA-1_2	CD8	4.26054	-1.23933
CTCGGGATCATGCTCC-1_2	CD4	-3.24668	-2.65346
CTCGTCACATGTAAGA-1_2	CD4	-3.13473	2.64168
CTCTGGTCATCACGAT-1_2	CD8	3.74918	0.799053
CTGATAGAGAATTGTG-1_2	CD8	3.11408	1.04875
CTGCCTAAGTTTGCGT-1_2	CD4	-2.89874	-3.32882
CTGCTGTCAGGTCTCG-1_2	NA	-1.39345	-2.79186
CTGCTGTCATGATCCA-1_2	CD4	-4.87196	-1.27914
CTGGTCTAGTTCCACA-1_2	NA	-0.383775	-3.07152
CTTAACTTCTGGCGTG-1_2	CD4	-3.54181	-2.7191
CTTACCGTCTACGAGT-1_2	NA	-1.35153	-3.82623
CTTCTCTTCACTGGGC-1_2	CD4	-2.67096	0.730793
CTTGGCTAGACACTAA-1_2	CD4	-2.8534	-2.93507
CTTTGCGTCCTCAACC-1_2	CD4	-5.08015	1.26914
GAAACTCCACCCAGTG-1_2	CD4	-2.99623	1.04542
GAAACTCTCTCTAAGG-1_2	CD8	0.862405	3.28226
GAAGCAGTCAGTCAGT-1_2	CD8	2.79775	1.05226
GACCAATAGGACGAAA-1_2	NA	-1.10118	-2.25541
GACCAATTCATATCGG-1_2	CD4	-1.00634	0.704672
GACGCGTAGAAGATTC-1_2	CD4	-2.99278	2.07976
GACGCGTAGGTGGGTT-1_2	CD8	4.52476	-1.33543
GACGGCTTCTTACCTA-1_2	CD4	1.09643	3.41903
GACTGCGGTGGTGTAG-1_2	CD4	-2.43577	0.00430737
GAGGTGATCGCGCCAA-1_2	CD4	-2.03212	-3.20847
GAGGTGATCGGAGGTA-1_2	CD4	-3.54856	1.05871
GAGTCCGAGGTAGCTG-1_2	NA	-0.490755	-2.58864
GAGTCCGTCGCCCTTA-1_2	CD4	-2.2957	-0.32118
GATCGATAGATGCCAG-1_2	CD4	-5.02893	0.463495
GATCGATCATCCAACA-1_2	CD4	-1.39259	3.97878
GATCTAGTCAAGGCTT-1_2	CD8	5.06857	1.25614
GATGAGGTCGCAAACT-1_2	CD4	-3.29012	-2.77667
GATGCTACACCGAATT-1_2	CD4	-3.00838	-2.64536
GATGCTACATTTGCCC-1_2	CD8	4.1043	-0.989538
GATTCAGAGGGCACTA-1_2	CD4	-0.99677	1.27861
GATTCAGAGGTCGGAT-1_2	CD4	-4.56889	1.43924
GCAATCAGTCTAAACC-1_2	NA	-0.138253	-2.56901
GCAATCAGTGTCGCTG-1_2	CD4	-4.49982	-0.546251
GCAGTTAAGAATAGGG-1_2	CD8	3.2531	0.320828
GCATGCGTCTCCAGGG-1_2	CD8	3.89629	-1.81322
GCATGTACACGACGAA-1_2	CD4	-1.47588	1.27458
GCATGTATCTGATTCT-1_2	CD4	-1.61594	-0.993909
GCCAAATGTTAAGAAC-1_2	CD4	-3.81218	-2.52889
GCGACCACACATCCGG-1_2	CD4	-1.06426	-0.3089
GCGAGAACAGGATTGG-1_2	NA	-0.496903	-2.77594
GCGCAACAGACCTAGG-1_2	CD8	3.64472	-1.2968
GCGCAGTAGGGCTTGA-1_2	CD4	-2.47453	2.10306
GCGCAGTCACCTATCC-1_2	CD4	-2.99578	-3.10805
GCGCAGTGTGGACGAT-1_2	CD8	0.964606	-0.280836
GCGCCAATCCCATTAT-1_2	CD8	5.14442	0.616614
GCGCGATGTCCTCCAT-1_2	NA	-0.445416	-2.6685
GCGGGTTGTTGCTCCT-1_2	CD4	-1.68796	-0.98451
GCGGGTTTCAACGGGA-1_2	CD4	-1.52744	1.2845
GCTCCTAAGTCAATAG-1_2	CD4	-0.527314	-5.07188
GCTGCGACAGACGCAA-1_2	CD4	-2.39047	-2.42743
GCTGCTTAGAGGGCTT-1_2	CD4	-1.11809	0.742961
GCTGGGTAGGATGTAT-1_2	CD8	0.310693	-1.52206
GCTTCCAAGTTCGATC-1_2	NA	-0.638316	-2.79596
GCTTCCACAACTGCTA-1_2	CD4	-1.91547	-0.359153
GCTTGAACATTCGACA-1_2	CD4	-3.69229	-2.50028
GGAACTTCATTGGGCC-1_2	CD4	-3.60895	-2.81762
GGAACTTTCGGCGCTA-1_2	CD4	-3.86687	1.51222
GGAATAACAAATACAG-1_2	CD8	-3.79598	2.35
GGACAGATCTGGCGTG-1_2	CD4	-2.23215	-0.289847
GGAGCAATCGGATGTT-1_2	CD4	-2.78902	-2.06328
GGATGTTAGTTATCGC-1_2	CD4	-2.4615	-1.75997
GGCCGATTCGGCATCG-1_2	NA	-0.400951	-3.14271
GGCTCGATCACCGTAA-1_2	CD4	0.126602	-5.09155
GGCTGGTTCACTCCTG-1_2	NA	-1.21749	-2.99593
GGGAGATAGAATCTCC-1_2	CD4	-4.54568	1.42751
GGGAGATCAAGACACG-1_2	CD4	-1.9008	2.43458
GGGATGACAATGGTCT-1_2	CD4	-2.03195	-2.84285
GGGATGAGTCTCTTTA-1_2	NA	-0.779103	-2.61475
GGGTCTGAGCTCTCGG-1_2	CD4	-1.45551	1.19219
GGTATTGAGGATGCGT-1_2	CD4	-3.6049	-2.94982
GGTGCGTCATCCAACA-1_2	CD8	3.14685	1.03252
GGTGCGTTCCAGATCA-1_2	CD4	-0.856435	2.85895
GGTGTTATCTATGTGG-1_2	CD4	-3.47756	-1.96216
GTACGTATCTCGTTTA-1_2	CD4	-2.66353	-2.73137
GTAGGCCAGATCCTGT-1_2	CD4	0.865269	1.08208
GTAGGCCGTACAGACG-1_2	NA	-0.56651	-1.71398
GTAGGCCGTTAGGGTG-1_2	CD4	-2.22889	-1.2959
GTATTCTAGTGTACTC-1_2	CD4	-2.94664	0.243785
GTCAAGTCACCCATGG-1_2	CD4	-3.75786	-2.31813
GTCACAAGTTGTACAC-1_2	CD4	-2.98185	-3.54001
GTCACGGGTTGGTAAA-1_2	NA	-0.203045	-0.690248
GTCCTCATCTCCAACC-1_2	CD8	1.23163	1.93769
GTCGTAACAATAGCAA-1_2	NA	-0.306543	-2.07114
GTCTCGTGTCTGGAGA-1_2	CD8	5.20694	1.27001
GTCTTCGAGCTTATCG-1_2	CD4	-3.96362	1.22605
GTCTTCGTCGTTACAG-1_2	NA	-1.20664	-1.71586
GTGAAGGGTACCGCTG-1_2	CD4	-2.28617	-2.56968
GTGCATAAGCTGCCCA-1_2	CD8	4.3906	-2.33035
GTGCATAGTTAAGACA-1_2	CD4	-3.16245	-2.97984
GTGGGTCGTGACTACT-1_2	NA	-0.128627	-0.00421675
GTGGGTCGTTAAGATG-1_2	CD4	-4.39196	-1.71055
GTGTGCGCAGTCGATT-1_2	CD4	-1.15838	3.86623
GTGTTAGGTGGTCTCG-1_2	CD4	-3.1382	-2.67314
GTGTTAGTCTACTCAT-1_2	CD4	-4.47311	0.0870298
GTTAAGCGTATAGTAG-1_2	CD4	-3.48602	1.98006
GTTACAGCATCACCCT-1_2	CD4	-2.89142	-2.51317
GTTCATTGTCACACGC-1_2	CD4	-1.92611	0.395582
GTTCTCGGTTGATTGC-1_2	CD4	-3.35339	0.834143
GTTTCTATCTTCGGTC-1_2	CD8	5.08627	-1.03841
TAAACCGAGACTTGAA-1_2	CD4	-3.41653	-3.63508
TAAGAGAAGCATCATC-1_2	NA	-1.26929	-3.86248
TAAGAGAAGTCAAGGC-1_2	NA	-0.827446	-2.02884
TAAGAGATCTCGTTTA-1_2	CD4	-3.16151	-2.99005
TAAGCGTAGCCACTAT-1_2	CD4	-2.97963	-0.937138
TAAGTGCAGAGGGCTT-1_2	CD4	-0.827294	3.09816
TAAGTGCTCACCGTAA-1_2	CD4	-2.57733	-2.84069
TAAGTGCTCTGGCGAC-1_2	CD4	-2.13523	1.47585
TACCTTAAGACTCGGA-1_2	CD8	5.34134	1.43758
TACGGATGTGGGTCAA-1_2	CD4	-0.723655	4.07551
TACGGGCAGTGTGGCA-1_2	NA	-0.352706	-3.44766
TACGGTACACTCGACG-1_2	CD4	-2.20338	-2.25069
TACGGTAGTGATGATA-1_2	NA	-0.341044	-3.16391
TACGGTAGTTAAGGGC-1_2	CD8	0.0828643	-0.685623
TACTCATTCCGAACGC-1_2	CD4	0.674402	2.74179
TACTCGCCAAGAAGAG-1_2	NA	-0.382128	-2.57939
TACTTACTCGATAGAA-1_2	CD4	-3.01396	-3.06097
TACTTACTCTCCCTGA-1_2	CD4	-1.16683	-0.682987
TAGACCAAGCGCTCCA-1_2	CD4	0.612204	1.19621
TAGAGCTGTGGGTATG-1_2	CD4	-0.687609	3.82115
TAGCCGGAGAGTCTGG-1_2	CD4	-3.22092	-1.40709
TAGCCGGAGCCGATTT-1_2	CD4	-2.67729	2.96649
TAGTGGTGTTGAACTC-1_2	CD4	0.594522	1.4733
TAGTTGGGTTACTGAC-1_2	CD4	-2.15028	3.52937
TATGCCCTCCTCCTAG-1_2	CD4	-3.00329	-3.33692
TATTACCCACCAGGCT-1_2	CD4	-0.1507	-0.402357
TCACAAGCAGACACTT-1_2	CD8	4.3217	-2.50693
TCACGAACATCTCCCA-1_2	CD4	0.514017	2.5144
TCAGCTCGTCCGACGT-1_2	CD8	0.24364	-3.47656
TCAGCTCTCAGTCAGT-1_2	CD4	-2.78226	-1.8735
TCAGCTCTCCGAAGAG-1_2	CD4	-3.90523	1.58543
TCAGGATGTTCCAACA-1_2	NA	-0.803816	-2.0965
TCAGGATTCGCGATCG-1_2	CD8	0.704897	-3.15127
TCAGGTATCTTTCCTC-1_2	CD4	-3.79449	-2.83755
TCATTACTCTCACATT-1_2	CD8	3.43743	-1.30259
TCGAGGCCAAATACAG-1_2	CD4	-3.99373	-1.67751
TCGCGAGCATGTTCCC-1_2	NA	-1.29095	-3.66932
TCGGGACGTCACAAGG-1_2	CD4	-3.59234	-0.405092
TCGTAGACAATGAAAC-1_2	CD4	-3.26268	-2.88747
TCGTAGATCATTTGGG-1_2	CD4	-4.51997	1.12597
TCTATTGAGTGTTAGA-1_2	CD4	-1.14877	-0.069173
TCTGGAAAGGTGATAT-1_2	CD4	-2.41406	0.0733512
TCTTCGGTCCACGTTC-1_2	CD4	-2.88299	3.11312
TGAAAGATCGAGGTAG-1_2	NA	-1.0018	-3.54681
TGACAACAGTATCGAA-1_2	CD4	1.11946	2.53247
TGACAACCAGTAACGG-1_2	CD4	-4.31182	2.07232
TGACTAGCACAGGAGT-1_2	CD4	-3.28715	-3.09036
TGAGCATTCTACTCAT-1_2	CD8	3.70196	-0.957722
TGCCAAACACGTAAGG-1_2	CD8	-0.534844	-1.59646
TGCCCTAAGAATTCCC-1_2	CD4	0.73969	-3.72932
TGCCCTAAGGTGTTAA-1_2	NA	-1.06458	-3.60135
TGCCCTAGTTGGAGGT-1_2	CD4	-3.25641	-2.60018
TGCGGGTAGCGTTTAC-1_2	CD4	-2.73693	-3.00477
TGCGGGTCACGGCGTT-1_2	CD4	1.33472	3.57297
TGCTACCCACTCTGTC-1_2	CD8	3.05301	1.70379
TGGACGCCAGATGGGT-1_2	CD4	-1.05308	1.73907
TGGCCAGTCCGCATAA-1_2	CD4	-3.11914	-1.22234
TGGCGCATCGGTTAAC-1_2	NA	-0.546626	-3.09611
TGGGAAGTCAGTTCGA-1_2	CD8	4.40432	-0.703408
TGGGCGTAGTACGACG-1_2	CD8	-0.65708	0.42907
TGGGCGTCATGTCCTC-1_2	CD4	-2.7034	-2.09606
TGGGCGTGTGCGGTAA-1_2	CD4	-2.1216	-2.65953
TGTATTCGTGCTTCTC-1_2	NA	-1.1015	-2.89643
TGTCCCACACATTTCT-1_2	CD8	3.35432	-1.02038
TGTGGTAGTCAGCTAT-1_2	CD4	-5.20135	0.394341
TGTGTTTAGGCTACGA-1_2	CD8	0.591697	-1.11445
TGTGTTTCAGGAATGC-1_2	CD8	4.74009	-1.40556
TGTGTTTTCACCGTAA-1_2	CD4	-3.33859	-3.02425
TTAGGACCAAAGTCAA-1_2	CD4	-1.34947	-0.756294
TTAGGACTCACAACGT-1_2	CD4	-2.91487	-2.4294
TTATGCTAGTCCTCCT-1_2	NA	-1.1761	-0.535914
TTATGCTCAAAGTCAA-1_2	CD4	-1.09931	-1.74776
TTATGCTCACAACGTT-1_2	CD4	-3.38752	-2.91203
TTCGAAGAGGTGCACA-1_2	CD4	-4.37763	0.366515
TTCGAAGCACCGCTAG-1_2	NA	-0.820866	-1.57175
TTCGGTCCAAGCCTAT-1_2	NA	-0.319878	-3.11015
TTCGGTCTCCTCCTAG-1_2	CD8	3.20955	-1.87596
TTCTACAAGCCTATGT-1_2	CD4	-2.98551	-3.18296
TTGGCAAGTAAGCACG-1_2	CD4	-3.98078	2.11661
TTGGCAATCACGGTTA-1_2	CD4	-1.79844	-2.73461
TTTACTGCAGGGTATG-1_2	CD4	-2.67772	-1.95425
TTTGGTTCAGTGGGAT-1_2	CD4	0.127772	-4.42151
TTTGTCAAGTACGCGA-1_2	CD8	3.17033	1.36601
TTTGTCATCATGCATG-1_2	CD4	-0.360234	-5.11195
AAACCTGCACCCATTC-1_3	NA	-1.25802	-2.55257
AAAGATGGTCCTCCAT-1_3	CD4	-4.44548	0.202836
AAAGCAATCTGGCGAC-1_3	CD8	3.13973	2.18226
AAATGCCGTGCAGGTA-1_3	CD8	2.00179	-1.55717
AACCATGGTAAGGGAA-1_3	CD4	0.0736032	0.0517804
AACCGCGTCCGGGTGT-1_3	CD4	-0.687354	-0.769793
AACGTTGCACAGGCCT-1_3	CD8	1.13755	-2.79894
AACGTTGTCCCATTTA-1_3	CD4	1.85247	0.79151
AACTCAGAGACACTAA-1_3	CD4	-0.319716	-0.140684
AACTCAGAGGGAACGG-1_3	CD4	-1.59205	2.50037
AACTCAGGTAAGGGAA-1_3	CD8	2.77505	-0.338365
AACTCAGTCAACACGT-1_3	CD4	-0.380096	-0.184494
AACTCAGTCAGCGACC-1_3	CD8	1.21692	0.309217
AACTCTTAGGTGTGGT-1_3	CD8	3.94617	-2.55957
AACTCTTGTTCAGTAC-1_3	CD4	-0.323809	0.249656
AACTGGTAGAACTCGG-1_3	CD4	-0.030606	-0.570383
AACTGGTCACATTAGC-1_3	CD4	-0.156238	-0.00862323
AACTGGTGTTGGTGGA-1_3	CD8	1.52945	-2.0314
AACTGGTGTTGTGGAG-1_3	CD4	-1.37983	-0.896838
AAGACCTTCTGCGACG-1_3	CD4	-0.260646	-0.349439
AAGGAGCAGGCCATAG-1_3	CD4	-2.85318	-1.1575
AAGGCAGTCAGCAACT-1_3	CD8	2.01956	-1.24705
AAGTCTGTCCAATGGT-1_3	CD4	-1.75454	2.01916
AAGTCTGTCCGTAGGC-1_3	CD4	0.446827	0.547359
AAGTCTGTCGGTCCGA-1_3	CD4	0.255996	0.521292
AATCCAGAGGTGTGGT-1_3	CD4	-0.132138	0.170963
AATCCAGGTCTTGCGG-1_3	CD4	-2.05808	-2.52275
AATCCAGGTGTTGGGA-1_3	CD4	-0.390564	-0.163266
ACACCAACAAAGGCGT-1_3	CD4	0.63498	-0.050527
ACACCAAGTACTTCTT-1_3	CD4	-2.8707	0.367775
ACACCCTAGCAGCCTC-1_3	CD8	0.652865	-1.55294
ACACCCTCAGCCACCA-1_3	CD8	1.72264	-2.36156
ACACCCTCATGCTAGT-1_3	CD4	0.520404	0.500805
ACACCCTTCGGCGCAT-1_3	CD4	-0.665844	-0.36533
ACACCCTTCTTGAGAC-1_3	CD4	-1.58633	-1.20381
ACACCGGCAGTAAGCG-1_3	CD4	-2.12125	-0.0911294
ACACTGAAGCCGGTAA-1_3	CD8	-2.44441	-1.08769
ACAGCCGCATACCATG-1_3	CD4	-2.30708	0.311277
ACAGCCGGTATAAACG-1_3	CD4	-0.192711	-0.0732534
ACAGCTACACAGATTC-1_3	CD8	2.32758	1.77335
ACAGCTAGTCCGAGTC-1_3	CD8	1.14331	-2.89263
ACAGCTATCTATCGCC-1_3	CD8	1.00729	-3.15273
ACATACGAGGAGCGAG-1_3	CD8	3.21876	0.152879
ACATCAGAGTCGCCGT-1_3	CD4	-1.52754	1.7473
ACATCAGTCGAACTGT-1_3	CD4	-4.08189	-0.00880997
ACATCAGTCTTGCAAG-1_3	CD8	2.9076	2.43927
ACATGGTAGATCACGG-1_3	CD4	0.0242639	0.0255438
ACATGGTCATCGGACC-1_3	CD4	-0.413686	0.0421852
ACATGGTGTTAGAACA-1_3	CD4	-4.59953	-0.429815
ACCAGTAAGCGATATA-1_3	CD8	3.81697	-2.77534
ACCAGTACAATGTAAG-1_3	CD8	1.84468	-0.251998
ACCCACTCACGCCAGT-1_3	CD8	2.79544	1.34464
ACCCACTGTTGTACAC-1_3	CD8	1.3426	-0.0576657
ACCGTAAGTTAGGGTG-1_3	CD4	0.119486	0.259377
ACCTTTAGTAAAGTCA-1_3	CD4	-0.0993426	-0.106205
ACGAGCCCACCTCGGA-1_3	NA	-1.43354	-1.97542
ACGAGCCGTAAGTAGT-1_3	CD8	0.853766	0.252459
ACGAGCCGTTACAGAA-1_3	CD8	2.78261	-0.187283
ACGAGGACATTCACTT-1_3	CD4	-1.03862	-0.517191
ACGATACGTCGAATCT-1_3	CD8	4.08672	-0.934049
ACGATACTCAAGCCTA-1_3	CD8	3.54557	-0.859337
ACGATGTAGGATGCGT-1_3	CD4	-0.109411	-0.350722
ACGATGTAGTCCGGTC-1_3	CD4	0.88027	0.712777
ACGATGTCATGCCCGA-1_3	CD4	-4.86041	1.03228
ACGATGTTCGTCACGG-1_3	CD4	-3.25803	-1.89616
ACGCAGCAGTACGATA-1_3	CD8	4.00801	-0.864868
ACGCAGCGTTAAGACA-1_3	CD8	3.47539	0.0345827
ACGCCAGAGATAGGAG-1_3	CD4	-0.479082	-0.551578
ACGCCAGGTAAACACA-1_3	CD8	4.87777	-0.845836
ACGCCGACAGTAAGAT-1_3	CD4	0.722697	-0.677695
ACGCCGAGTTACGACT-1_3	CD8	3.47145	-0.733185
ACGGAGAAGTGGGTTG-1_3	CD4	-0.642143	-0.241803
ACGGAGATCATGGTCA-1_3	CD4	-0.426562	-0.406392
ACGGAGATCCTCAATT-1_3	CD4	-3.37385	2.43299
ACGGCCATCTGATACG-1_3	CD4	-2.35764	0.0227229
ACGGGCTCAGATCTGT-1_3	NA	0.75933	-0.349876
ACGGGCTGTGCAGGTA-1_3	CD8	2.3361	1.24562
ACGGGTCAGTATCGAA-1_3	CD8	2.42195	-2.52992
ACGGGTCGTCGCTTTC-1_3	CD4	0.620605	0.196805
ACGGGTCGTTCGGCAC-1_3	CD8	5.01774	-1.41919
ACGGGTCGTTTGACTG-1_3	CD4	-2.88661	-2.00694
ACGGGTCTCACCTCGT-1_3	CD8	2.8213	-1.202
ACGTCAAAGCAGGTCA-1_3	CD4	-0.236921	0.124791
ACGTCAACAAGTCTGT-1_3	CD8	3.02355	2.26767
ACGTCAAGTTAAAGTG-1_3	CD4	-4.95128	0.815016
ACTATCTAGACGCAAC-1_3	CD4	-0.00933648	0.297955
ACTATCTAGCTGCAAG-1_3	CD4	-2.58653	2.57379
ACTATCTCATGATCCA-1_3	NA	-0.261621	0.0735474
ACTGAACAGGCAGTCA-1_3	CD4	-2.63601	1.99253
ACTGAACAGTAGATGT-1_3	CD8	3.13892	1.21874
ACTGAGTAGATAGCAT-1_3	CD4	-3.56325	-1.19605
ACTGAGTCACACGCTG-1_3	NA	-1.2106	-2.05966
ACTGAGTTCCTGCAGG-1_3	CD8	2.47434	1.08097
ACTGATGAGGCCCGTT-1_3	CD8	1.2271	-2.64133
ACTGATGCAGTGGAGT-1_3	CD8	4.64844	-1.56173
ACTGATGGTCAGAGGT-1_3	CD4	-0.171467	-0.0993022
ACTGATGTCTGACCTC-1_3	CD8	4.0783	-2.14828
ACTGCTCAGGCGCTCT-1_3	CD4	-0.448939	-0.207561
ACTGCTCAGGGTGTTG-1_3	CD8	4.04389	1.0423
ACTGTCCAGGGTTTCT-1_3	CD4	-0.140391	0.3922
ACTTACTCAAGAGGCT-1_3	CD8	2.74435	-2.59002
ACTTACTGTAACGTTC-1_3	CD4	0.0859242	-0.04696
ACTTACTGTCGCGGTT-1_3	CD8	-1.43456	0.861239
ACTTTCACACTACAGT-1_3	CD4	-2.98079	0.169419
ACTTTCACAGATGAGC-1_3	CD4	0.0486132	0.0290929
ACTTTCATCGTGGTCG-1_3	CD4	-4.70767	-0.393553
AGACGTTCAAGACGTG-1_3	CD4	-1.11875	-1.11841
AGACGTTCACAGAGGT-1_3	CD4	-0.953098	-0.245226
AGACGTTTCAGTTAGC-1_3	CD8	2.78833	2.01002
AGAGCGAAGCTCCTTC-1_3	CD4	0.795984	0.710719
AGAGCGAGTCAGATAA-1_3	NA	-0.508351	-1.8172
AGAGCTTAGATATGCA-1_3	CD8	4.10463	-1.29743
AGAGCTTAGGTTCCTA-1_3	CD8	1.17639	0.323538
AGATCTGCAATCTGCA-1_3	CD4	-4.90223	0.845603
AGATTGCGTAGTACCT-1_3	NA	-0.623525	-1.56193
AGCAGCCGTGAACCTT-1_3	CD4	-4.42577	-0.134548
AGCATACCATTGGCGC-1_3	CD4	0.234852	0.906172
AGCCTAAAGTGGCACA-1_3	CD8	2.94207	1.64551
AGCGTATCAGACAAAT-1_3	CD4	-4.57458	0.183102
AGCTCCTGTAGATTAG-1_3	CD4	-0.25431	0.994783
AGCTCCTTCACGACTA-1_3	CD4	0.27893	0.239044
AGCTCTCAGAGGTACC-1_3	NA	0.979077	-1.17988
AGCTCTCAGGGTATCG-1_3	CD8	2.97241	1.54684
AGCTCTCCAGTGAGTG-1_3	CD4	-0.321705	-0.0417257
AGCTCTCGTCACTGGC-1_3	CD4	-0.41483	-0.284175
AGCTCTCTCATAGCAC-1_3	CD8	2.14445	-0.90554
AGCTCTCTCCAGAAGG-1_3	CD4	0.489937	0.357959
AGCTTGAAGAAGGACA-1_3	CD4	-0.0224537	-0.233888
AGCTTGATCTATCCTA-1_3	NA	-0.12196	-2.16724
AGGCCACCAGCTGTGC-1_3	CD4	-2.61897	0.33978
AGGCCACGTTGTACAC-1_3	CD4	0.0921518	0.340397
AGGCCACTCGTTACAG-1_3	CD4	0.828138	0.368792
AGGGATGGTAGGAGTC-1_3	CD4	-1.0055	2.69142
AGGGTGAAGTCTCGGC-1_3	CD8	2.24231	-1.78801
AGGGTGATCAACACCA-1_3	CD4	0.454419	0.379379
AGGTCATCAAACCCAT-1_3	CD4	-0.213133	-0.00942345
AGGTCATCATGGTCAT-1_3	CD8	2.32522	1.28882
AGGTCCGTCCTGCCAT-1_3	CD4	-0.287459	0.648538
AGTAGTCAGCGTCAAG-1_3	CD4	-0.892536	-0.259126
AGTCTTTTCATTATCC-1_3	CD4	-4.52827	-0.591409
AGTGAGGCACGTTGGC-1_3	CD8	1.13164	-2.61091
AGTGAGGGTTCGTTGA-1_3	CD4	-2.93629	-0.534621
AGTTGGTCACGCATCG-1_3	CD4	0.212752	0.0385325
AGTTGGTTCGTGGTCG-1_3	CD4	-2.20286	0.301101
ATAACGCAGCACGCCT-1_3	NA	-0.401407	-2.046
ATAGACCAGACTAAGT-1_3	CD4	-0.213281	0.0795378
ATAGACCTCAAGGCTT-1_3	NA	-0.496517	-0.957312
ATCACGAAGTCCGTAT-1_3	CD4	0.554028	-0.187358
ATCACGAGTTGATTGC-1_3	CD8	0.941805	-2.14603
ATCACGATCAATCACG-1_3	CD8	3.07364	1.76273
ATCACGATCTCCAACC-1_3	CD4	0.448172	-0.182131
ATCATGGCACAGCGTC-1_3	NA	-0.490684	-2.27999
ATCCACCAGCAACGGT-1_3	CD4	0.301457	0.136739
ATCCACCCAACACCTA-1_3	CD4	0.766488	-0.154697
ATCCACCGTAACGACG-1_3	CD4	-0.115583	-0.40881
ATCCACCGTAAGTAGT-1_3	NA	-0.469751	-1.30178
ATCCACCGTCTCAACA-1_3	NA	-2.73603	-1.14447
ATCCACCGTTGTGGCC-1_3	CD4	-4.22229	-0.407985
ATCCGAAAGGTGATTA-1_3	CD4	0.425623	0.255018
ATCGAGTCATTAGGCT-1_3	CD4	-4.38813	-0.05584
ATCGAGTGTGAACCTT-1_3	CD4	-0.352606	4.02881
ATCTACTAGATCTGCT-1_3	CD4	-2.09687	1.01142
ATCTACTCATCACCCT-1_3	NA	0.933444	-1.34588
ATCTACTTCATGTCCC-1_3	CD4	0.0433048	-1.11465
ATCTACTTCGAACTGT-1_3	CD8	3.72395	-2.39818
ATCTGCCAGTGGAGAA-1_3	CD8	4.20041	-2.56629
ATCTGCCCAGCCTTTC-1_3	CD8	3.86285	-1.88219
ATCTGCCGTCCAGTGC-1_3	CD8	3.62342	1.75009
ATCTGCCGTCGCGTGT-1_3	CD8	1.07131	-2.87943
ATGCGATAGCGCTCCA-1_3	CD4	0.0408175	0.114882
ATGCGATGTAGCGATG-1_3	CD4	-0.0982729	-0.323429
ATGCGATTCCATGCTC-1_3	CD4	-0.875356	2.46638
ATGGGAGAGGTGCTTT-1_3	CD4	0.719271	1.01046
ATGTGTGTCGAGAACG-1_3	CD4	-1.0196	-0.959804
ATTACTCCAGCTTCGG-1_3	CD4	-4.27161	-0.893835
ATTACTCGTCTGATTG-1_3	CD4	-4.75506	-1.50699
ATTATCCCAGCCTTTC-1_3	CD8	4.2159	-1.5778
ATTATCCTCTGTCCGT-1_3	CD8	0.983621	0.0197583
ATTCTACCACAGTCGC-1_3	CD8	3.62797	0.67648
ATTCTACCATCTGGTA-1_3	CD4	-4.15501	-0.869977
ATTCTACTCTGCCAGG-1_3	CD8	2.3324	1.06919
ATTGGTGAGAGGGATA-1_3	CD4	0.0975082	-0.342617
ATTGGTGTCAAACAAG-1_3	CD8	1.12745	-1.85822
ATTGGTGTCTGGTATG-1_3	CD4	0.28559	0.280368
ATTTCTGAGTCCGGTC-1_3	CD4	-4.26829	-0.44467
ATTTCTGAGTCGAGTG-1_3	CD4	-2.60435	-0.376526
CAACCAAGTACCAGTT-1_3	CD4	-0.469624	-0.184738
CAACCAAGTTCGTGAT-1_3	NA	-0.291811	-1.85817
CAACTAGAGAGAACAG-1_3	CD4	-1.51639	-1.08914
CAACTAGCAGACAGGT-1_3	CD8	2.6517	2.03905
CAACTAGTCTTAGAGC-1_3	CD8	-1.39508	-0.746915
CAAGAAACATCACGTA-1_3	CD4	-5.01254	1.16799
CAAGATCGTCCTGCTT-1_3	CD4	0.639942	-0.038996
CAAGGCCAGACTGGGT-1_3	CD4	-0.648702	-0.256081
CAAGGCCAGTTCCACA-1_3	CD8	3.02962	1.56701
CAAGTTGAGGGATCTG-1_3	CD4	-5.00887	-1.11551
CAAGTTGCAATAACGA-1_3	CD4	-3.67983	2.40976
CACAAACAGTGTTGAA-1_3	CD4	-0.325187	0.0605899
CACAAACCATGGATGG-1_3	CD4	-0.456469	0.0140453
CACAAACGTAATCGTC-1_3	CD4	-0.291028	-0.137295
CACAAACTCAAGGTAA-1_3	CD4	-0.216946	3.57282
CACAAACTCCCTAACC-1_3	CD4	0.718097	0.151475
CACAAACTCGATCCCT-1_3	CD4	-4.16787	-0.555245
CACACAACAATCTGCA-1_3	CD4	-0.525045	-0.557321
CACACAATCCGTACAA-1_3	CD8	2.22043	1.41523
CACACAATCTTGTATC-1_3	CD4	0.245368	0.599984
CACACCTGTTCAGACT-1_3	CD4	-0.0414395	0.126406
CACAGGCGTCCTGCTT-1_3	CD8	1.80803	-2.24775
CACATAGTCCGATATG-1_3	NA	0.85497	-1.91449
CACATAGTCTAAGCCA-1_3	CD8	3.92408	-2.38538
CACATAGTCTGATACG-1_3	CD4	0.802693	0.435283
CACATTTCAGCTTAAC-1_3	CD4	-0.700509	-0.244358
CACATTTGTGAGTGAC-1_3	CD8	3.22342	-2.05048
CACCACTAGAGTGAGA-1_3	CD8	4.60872	-0.811471
CACCAGGGTCAAAGAT-1_3	CD4	-4.999	0.82963
CACCTTGTCAAACCAC-1_3	CD8	1.15588	-3.01232
CACCTTGTCCCGGATG-1_3	CD4	-0.282897	-0.231502
CACTCCACATGCCCGA-1_3	CD4	-0.375503	-0.437368
CACTCCAGTGCACGAA-1_3	CD4	-0.238921	-0.425368
CACTCCAGTTCAACCA-1_3	CD8	-3.31472	2.31772
CAGAATCCAATTCCTT-1_3	CD4	-0.0330377	0.608148
CAGAATCGTTACGTCA-1_3	CD8	3.13877	-2.15185
CAGAATCGTTCATGGT-1_3	NA	-0.164781	-1.00651
CAGAGAGCATGACATC-1_3	CD4	-3.98605	-2.36355
CAGATCAGTGCCTGTG-1_3	CD4	-2.65359	-2.92504
CAGCAGCCACCAACCG-1_3	CD8	4.17755	-2.24676
CAGCAGCGTCTGCCAG-1_3	CD8	4.68001	1.90565
CAGCATACACACGCTG-1_3	CD4	-3.51547	0.717477
CAGCATATCACCAGGC-1_3	CD8	2.57592	2.41153
CAGCCGACAGCTTAAC-1_3	CD8	2.25363	-0.874522
CAGCCGAGTAGCACGA-1_3	CD4	-5.18143	-0.479306
CAGCTAAAGCTTCGCG-1_3	CD8	3.9452	-1.11573
CAGCTAACAAGTTGTC-1_3	CD8	4.88861	-0.672948
CAGCTAACACGAAATA-1_3	CD4	-2.16476	-2.20103
CAGCTAACAGGATCGA-1_3	CD4	0.763385	0.25987
CAGCTAACATAACCTG-1_3	CD8	3.19883	2.12158
CAGCTGGCAGGACGTA-1_3	CD8	1.49315	-3.10327
CAGCTGGTCATCACCC-1_3	CD8	5.04933	1.09195
CAGGTGCGTTAGTGGG-1_3	CD8	1.27752	-1.00205
CAGGTGCGTTTGACTG-1_3	CD4	-1.69525	-2.79347
CAGTAACAGAGTGACC-1_3	CD4	-4.13112	-0.218671
CAGTAACTCTGTTGAG-1_3	CD4	-0.145686	0.187325
CAGTCCTAGGACGAAA-1_3	CD4	-2.58763	-2.84896
CAGTCCTTCAGGCAAG-1_3	CD8	4.12484	-2.19924
CAGTCCTTCTAACTGG-1_3	CD8	-4.83017	0.0346102
CATATGGCACTTAAGC-1_3	CD4	0.275253	-0.119915
CATATTCTCTGGCGTG-1_3	CD8	2.76227	1.97889
CATCAAGCAGGAATCG-1_3	CD4	0.20683	0.0155224
CATCAAGGTTGATTCG-1_3	CD4	0.80238	0.600492
CATCAGACATTGAGCT-1_3	CD4	-0.727178	-1.34534
CATCCACGTCGGCATC-1_3	NA	0.923469	-1.08513
CATCGGGCAGCCTTGG-1_3	CD4	-0.94494	-1.64598
CATCGGGGTAGCAAAT-1_3	CD4	-0.35541	-0.416461
CATCGGGTCCGAAGAG-1_3	CD8	2.11048	-2.142
CATGACAAGCCGGTAA-1_3	NA	0.579477	0.252647
CATGACACAACTGCTA-1_3	CD8	3.90106	-1.33403
CATGACAGTCCAGTTA-1_3	CD4	-0.211115	-0.2302
CATGCCTGTAGTGAAT-1_3	CD8	2.96421	-3.37199
CATGCCTGTATATCCG-1_3	CD4	0.00253172	0.370702
CATGCCTGTCTTGCGG-1_3	CD4	0.649193	0.271796
CATGCCTTCACTTATC-1_3	CD4	-0.066773	0.11792
CATGCCTTCTCGATGA-1_3	CD4	-2.17631	2.82185
CATGGCGAGATGCGAC-1_3	CD8	3.49723	1.94537
CATGGCGGTGGGTCAA-1_3	CD4	-0.407242	-0.356777
CATGGCGTCTCAACTT-1_3	CD4	0.701425	0.118592
CATTATCGTAGCCTAT-1_3	CD8	3.61578	1.31192
CATTCGCAGGTTACCT-1_3	CD4	-3.88651	-2.07391
CATTCGCCAGGTTTCA-1_3	CD8	1.09394	-3.19231
CCAATCCAGCTTATCG-1_3	CD4	0.336303	0.0682153
CCAATCCGTTAAAGTG-1_3	NA	-1.19359	-0.602733
CCAATCCTCAGATAAG-1_3	CD8	2.86934	0.966275
CCAATCCTCCCTTGTG-1_3	CD8	3.94875	0.293553
CCACCTAGTTTGTTTC-1_3	NA	-0.932838	-3.02494
CCACCTATCATTATCC-1_3	CD8	0.933843	0.802131
CCACGGAAGACATAAC-1_3	CD4	-0.106734	-0.10106
CCACGGAAGGCAATTA-1_3	NA	0.289454	-1.32549
CCACGGAAGTGAAGAG-1_3	CD4	0.9167	0.46574
CCACGGATCTGCAAGT-1_3	CD4	0.890434	0.284999
CCACTACAGCCCAACC-1_3	CD4	-0.906917	-0.749302
CCACTACCACTATCTT-1_3	CD4	0.274134	0.396208
CCACTACGTACTCGCG-1_3	CD4	-3.76659	-0.201551
CCACTACGTTAGGGTG-1_3	CD8	0.4827	-1.3688
CCAGCGACAAGTTCTG-1_3	CD4	-1.08357	-2.14719
CCAGCGAGTGCTTCTC-1_3	NA	-0.581724	-1.84904
CCATTCGTCGGAATCT-1_3	CD8	3.80718	-0.366586
CCCAATCTCCACTCCA-1_3	CD4	-3.61227	-0.584684
CCCAATCTCTTAGCCC-1_3	CD8	1.08184	-2.85244
CCCTCCTAGCGTCAAG-1_3	CD4	-0.156937	0.664126
CCCTCCTTCCTTGGTC-1_3	CD8	2.70118	2.37615
CCGGGATCAACTGCGC-1_3	NA	-0.233104	-1.78362
CCGGGATGTAGGAGTC-1_3	CD4	0.0225148	-0.526543
CCGGGATTCTGCGACG-1_3	CD4	0.0127313	0.0859216
CCGTACTAGACTGGGT-1_3	CD8	4.40675	2.15207
CCGTACTCATTCTTAC-1_3	CD8	3.72922	-1.71617
CCGTGGAAGTGTACTC-1_3	CD8	3.55579	0.841609
CCGTGGAAGTGTCCAT-1_3	CD8	1.04436	-3.02335
CCGTGGAGTCAGAATA-1_3	CD4	-1.0176	-0.950701
CCGTGGATCAACGGCC-1_3	CD4	-4.57001	1.17463
CCGTGGATCACGATGT-1_3	CD8	1.21942	0.265722
CCGTTCAGTGCACCAC-1_3	CD4	-3.45178	-0.00389658
CCGTTCAGTGTGGTTT-1_3	CD4	-2.47642	0.956835
CCGTTCATCCATGAAC-1_3	CD4	-0.510151	0.873655
CCTAAAGAGGACCACA-1_3	NA	0.686742	-0.0865728
CCTAAAGAGTGGTAGC-1_3	CD4	-4.24162	2.01945
CCTAAAGGTCAGAATA-1_3	CD4	-0.95391	-0.284583
CCTAAAGGTCGGCTCA-1_3	CD8	2.20695	1.13179
CCTACACGTTATCCGA-1_3	NA	-0.406687	-3.68073
CCTACACGTTTGACTG-1_3	CD4	0.397566	0.776296
CCTACCAAGGACCACA-1_3	CD8	1.16742	-3.36737
CCTACCACAACTGCTA-1_3	CD8	2.20905	2.11822
CCTACCAGTGTAAGTA-1_3	NA	-0.708563	-1.87943
CCTACCATCGCAAGCC-1_3	NA	-0.834905	-3.72039
CCTACCATCTGCCAGG-1_3	CD8	2.8682	-1.15659
CCTAGCTAGGGCACTA-1_3	CD8	2.41516	1.39922
CCTAGCTCATTACGAC-1_3	CD4	1.21448	1.00726
CCTATTACACACGCTG-1_3	CD8	4.46614	0.1993
CCTATTATCCCTCTTT-1_3	CD8	3.40228	1.86826
CCTCAGTAGTGTTAGA-1_3	CD8	3.38703	-3.04013
CCTCAGTGTGAACCTT-1_3	CD4	-4.84296	0.454428
CCTCTGAGTACTTCTT-1_3	CD4	-0.559803	-0.0279378
CCTCTGATCTAACTGG-1_3	CD8	1.89108	0.109475
CCTCTGATCTAAGCCA-1_3	CD4	-0.468458	0.481878
CCTCTGATCTCCTATA-1_3	CD8	2.6378	-0.308198
CCTTACGGTTTACTCT-1_3	CD8	3.68189	-1.57196
CCTTCCCAGTGTACTC-1_3	CD8	4.42243	0.171823
CCTTCGAAGACAGAGA-1_3	CD4	0.287704	-0.465714
CCTTCGACACAGGAGT-1_3	CD4	-2.14347	-3.14412
CCTTTCTAGTTACCCA-1_3	CD4	0.404093	-0.01489
CCTTTCTCAAGTCTAC-1_3	CD4	-0.422156	0.600227
CCTTTCTTCCTGTAGA-1_3	CD8	3.77296	0.0877469
CGAATGTCACAAGTAA-1_3	CD4	-0.29272	0.0720228
CGAATGTTCCACTGGG-1_3	CD4	-0.417918	0.517073
CGACCTTCAATGGAAT-1_3	CD8	3.8061	0.241932
CGACCTTCACCACGTG-1_3	CD8	2.90599	-3.17707
CGACCTTCACCTCGTT-1_3	CD8	3.97566	-1.79605
CGACCTTGTATAGGTA-1_3	CD8	1.38442	-3.31861
CGACCTTGTTAGAACA-1_3	CD8	3.38171	0.204404
CGACTTCCAAACTGTC-1_3	CD4	-0.670192	-0.451455
CGACTTCTCGATGAGG-1_3	CD8	2.78495	0.89818
CGACTTCTCGCGGATC-1_3	CD4	0.0439524	1.75572
CGACTTCTCTGCGACG-1_3	CD4	-3.34939	-2.91913
CGAGAAGAGAGGGATA-1_3	CD8	1.02075	-3.07469
CGAGAAGGTAGCGTCC-1_3	CD4	-0.672313	-4.70172
CGAGAAGGTCTCTTTA-1_3	CD4	-0.0732192	-5.05433
CGAGCACAGAATCTCC-1_3	CD4	-0.957791	-1.07847
CGAGCACAGATATACG-1_3	CD4	-0.95601	4.03282
CGAGCACCAGACGCTC-1_3	CD8	2.25548	1.91299
CGAGCCAAGTACGATA-1_3	CD8	2.50292	1.12379
CGAGCCACAATCAGAA-1_3	CD8	2.58914	1.2814
CGAGCCAGTAGATTAG-1_3	CD8	3.74405	-0.589814
CGAGCCATCTGCAGTA-1_3	CD8	-0.243029	0.640337
CGATCGGCATCCAACA-1_3	CD8	1.31528	-0.242899
CGATCGGTCGTAGGAG-1_3	CD8	3.58629	2.61204
CGATGGCGTGCCTGTG-1_3	CD4	0.352608	0.159246
CGATGTACAATCCGAT-1_3	CD4	0.578075	0.156769
CGCCAAGAGTGTTTGC-1_3	CD8	3.51725	0.637659
CGCCAAGTCAGGATCT-1_3	CD4	-2.77423	0.404013
CGCGGTACAACACCCG-1_3	CD4	-0.652112	3.75685
CGCGGTAGTACGCACC-1_3	CD4	1.38395	-0.229291
CGCGGTAGTTGATTGC-1_3	CD4	-0.539089	-0.443336
CGCGGTATCCCAAGTA-1_3	CD8	3.69209	-1.79229
CGCTATCAGATGTGTA-1_3	NA	0.82419	-0.783027
CGCTATCAGTGAACAT-1_3	CD4	-4.2923	2.02209
CGCTATCGTCATGCAT-1_3	CD4	-5.32108	0.596641
CGCTATCGTGCAACGA-1_3	CD8	1.11768	-2.27368
CGCTATCTCCGGGTGT-1_3	CD4	-0.227022	-0.113895
CGCTGGAAGACCTAGG-1_3	CD4	0.628901	0.498688
CGCTGGAAGCTAGTTC-1_3	NA	-0.322215	-2.07684
CGCTGGAAGTCGCCGT-1_3	CD4	-0.497932	0.694451
CGCTGGACAAGAGGCT-1_3	CD4	-3.9827	0.911477
CGCTGGACAATTCCTT-1_3	CD4	0.778733	0.625505
CGCTGGACACTGCCAG-1_3	CD4	1.7681	0.0632025
CGCTTCAAGCGTTTAC-1_3	CD4	0.305169	-0.307097
CGCTTCATCCCTGACT-1_3	CD8	2.57772	1.23498
CGGACGTCAGTTCATG-1_3	CD4	-0.969259	-0.538228
CGGACGTCATGAGCGA-1_3	CD8	4.66248	-0.827385
CGGACTGAGTGCTGCC-1_3	CD8	4.49414	-0.634944
CGGACTGGTGGCTCCA-1_3	CD8	2.13541	1.40787
CGGAGCTAGGCTACGA-1_3	NA	-0.649893	-3.0559
CGGAGCTGTAGAGTGC-1_3	NA	-0.513853	-2.00325
CGGAGCTTCCCGACTT-1_3	CD8	2.82698	0.962547
CGGAGTCGTCTTGTCC-1_3	CD8	1.13409	-1.13642
CGGAGTCTCGTATCAG-1_3	NA	-1.39272	-2.06687
CGGCTAGCATCTCGCT-1_3	CD8	4.49542	2.16554
CGGCTAGGTCAATGTC-1_3	CD8	4.17931	1.26893
CGGTTAAAGCCAGAAC-1_3	CD8	4.66643	2.08058
CGGTTAATCCTTCAAT-1_3	CD4	-3.45396	-3.16709
CGTAGCGGTCATGCCG-1_3	CD4	-1.00035	-4.50052
CGTAGGCCATCGGACC-1_3	CD8	3.53354	-0.551543
CGTCACTTCACTGGGC-1_3	CD4	-0.495933	-0.556004
CGTCACTTCCATGAGT-1_3	CD4	-0.0831602	-0.0797593
CGTCCATGTATTCGTG-1_3	CD4	-0.0724695	-0.0621057
CGTCTACTCGTTGCCT-1_3	CD8	5.32062	1.12612
CGTGAGCAGATAGCAT-1_3	CD8	4.15471	0.107934
CGTGAGCAGGGCTTGA-1_3	CD4	0.602488	-0.0928887
CGTGAGCGTGTAATGA-1_3	CD8	4.37755	-1.32312
CGTGTAAAGCGATTCT-1_3	CD4	0.711157	0.406624
CGTGTCTAGATGCGAC-1_3	CD8	4.87164	-1.28711
CGTTAGACACGGATAG-1_3	CD8	3.75532	1.20744
CGTTAGAGTGCCTGCA-1_3	CD4	-0.256588	0.572795
CGTTAGAGTTAAGGGC-1_3	CD4	0.016584	-1.35859
CGTTGGGAGGGTTTCT-1_3	CD4	-2.69583	-0.25995
CGTTGGGCAGAAGCAC-1_3	CD8	0.83271	-4.47468
CGTTGGGCAGCTTCGG-1_3	CD4	-3.01129	-1.77521
CTAACTTGTATATGGA-1_3	CD4	0.405986	0.157798
CTAACTTTCCAGTATG-1_3	CD4	-3.45057	-1.65474
CTAAGACAGATCTGCT-1_3	CD4	0.676133	0.469989
CTAAGACGTTGAGGTG-1_3	CD4	-0.0878277	0.0174737
CTAATGGAGCCGCCTA-1_3	CD8	2.59794	1.80681
CTAATGGGTTAGGGTG-1_3	CD8	3.13747	2.15239
CTAATGGTCACGATGT-1_3	CD4	-0.0293663	0.541326
CTACATTAGTACGCGA-1_3	CD4	0.419822	0.745232
CTACATTGTTCTGGTA-1_3	CD4	-0.0567801	0.215268
CTACATTTCTGTTGAG-1_3	CD8	3.52531	-2.55707
CTACCCACAACAACCT-1_3	CD8	2.6566	-0.295887
CTACCCAGTAAATACG-1_3	CD8	-0.170542	-1.40407
CTACCCATCGGAGCAA-1_3	CD8	0.627625	-1.74679
CTACGTCGTACAGACG-1_3	CD8	2.49277	1.59538
CTACGTCTCCTAGGGC-1_3	CD4	-1.09181	-0.343541
CTAGAGTGTGCAGTAG-1_3	CD4	0.0187713	0.156813
CTAGAGTTCACATACG-1_3	NA	0.737167	-1.87485
CTAGCCTAGCTTTGGT-1_3	CD4	-2.73356	1.3605
CTAGCCTTCACCTCGT-1_3	CD4	-0.474475	-0.4411
CTAGTGAGTCTCAACA-1_3	CD4	-3.15295	-0.113165
CTCACACAGATGTTAG-1_3	CD4	-2.94839	-3.17663
CTCACACCAATAGCAA-1_3	CD8	3.26715	-3.13328
CTCACACGTGCAGGTA-1_3	CD8	3.6118	-2.58265
CTCATTAAGCAGCGTA-1_3	CD4	-0.540262	-4.97906
CTCATTATCAATACCG-1_3	CD8	2.88692	1.82481
CTCCTAGAGCTTTGGT-1_3	CD4	-2.96339	2.6588
CTCCTAGGTAAGGATT-1_3	CD4	-1.6678	2.39655
CTCCTAGGTGTGAATA-1_3	CD4	0.276374	-0.0569598
CTCCTAGGTTTGTTTC-1_3	CD4	-3.40979	-2.52785
CTCCTAGTCTTGTTTG-1_3	CD4	0.506061	-0.0311593
CTCGAAAGTTATGCGT-1_3	CD4	-3.9332	-0.802369
CTCGAAAGTTCTGGTA-1_3	CD4	0.20508	0.349203
CTCGAGGAGTGACTCT-1_3	CD4	-0.160431	-0.226775
CTCGAGGCAACACCCG-1_3	CD4	0.124844	-0.0220581
CTCGAGGCATGTTGAC-1_3	CD4	-4.53644	1.44508
CTCGAGGTCCTTGACC-1_3	CD4	-1.56854	-1.49997
CTCGAGGTCGCCAGCA-1_3	CD8	0.749551	-3.3456
CTCGGAGGTATTCTCT-1_3	CD8	-0.569791	4.12748
CTCGGGACACACTGCG-1_3	CD8	0.23037	-1.34285
CTCGGGACAGCGAACA-1_3	CD4	1.37884	0.528397
CTCGGGATCAAGATCC-1_3	NA	0.756408	-1.74972
CTCGTACCATCAGTCA-1_3	CD4	-0.660209	0.216292
CTCGTACGTAAAGGAG-1_3	CD4	-0.205274	0.280975
CTCGTACTCCAGATCA-1_3	CD8	2.36722	1.58771
CTCGTCAAGAGCCCAA-1_3	CD8	3.62004	-3.00207
CTCGTCAAGGAGTAGA-1_3	CD8	2.99651	2.12693
CTCGTCATCAGCTCGG-1_3	CD8	0.758339	0.290933
CTCTACGTCCAGAAGG-1_3	CD4	-5.19811	-0.0537694
CTCTACGTCCCTGACT-1_3	CD4	-0.350728	-5.02309
CTGAAACAGTGGACGT-1_3	CD4	0.200534	0.117058
CTGAAGTCACGGTGTC-1_3	CD4	0.718117	-0.166044
CTGAAGTGTAAATGAC-1_3	CD8	4.13802	-1.70883
CTGAAGTGTATGCTTG-1_3	CD8	3.90253	-2.385
CTGAAGTGTCTAGAGG-1_3	CD8	4.06376	-0.0514789
CTGAAGTTCATGCTCC-1_3	CD8	3.18061	-2.28403
CTGATAGCATTGGTAC-1_3	CD8	4.1618	-0.640354
CTGATAGGTCAGAGGT-1_3	CD4	-2.7736	-2.68497
CTGATCCAGACTAAGT-1_3	CD8	1.09873	-3.1183
CTGATCCCAAAGAATC-1_3	CD4	4.17147	1.99274
CTGATCCGTTATGCGT-1_3	CD4	0.433049	-0.193693
CTGCCTATCTGTCAAG-1_3	CD4	-0.511734	0.556616
CTGCGGAGTAAATGTG-1_3	NA	-1.33378	-2.00565
CTGCTGTAGGCTAGAC-1_3	CD8	3.3044	0.245081
CTGCTGTTCTTATCTG-1_3	CD8	1.4287	-2.98926
CTGGTCTAGGCATTGG-1_3	CD8	0.897016	-3.03467
CTGGTCTCAATGGAGC-1_3	CD4	-0.187069	0.555296
CTGGTCTTCAGTTCGA-1_3	CD4	-0.211434	0.0220989
CTGTGCTCAAGTACCT-1_3	CD4	-2.23815	-3.31922
CTGTGCTGTCAGGACA-1_3	CD8	1.13883	-2.93559
CTGTGCTTCGGAAACG-1_3	CD8	4.28283	-1.30291
CTGTTTAGTAAGTGGC-1_3	CD4	-2.74694	-0.920094
CTGTTTAGTCCTGCTT-1_3	CD4	0.197163	-0.237997
CTTACCGAGGCAGTCA-1_3	CD4	-0.446311	0.247406
CTTAGGACAAGCCGTC-1_3	NA	-0.661644	-1.04168
CTTAGGACACTTAACG-1_3	CD4	0.308168	0.205677
CTTAGGATCGCGATCG-1_3	CD8	4.29316	1.39484
CTTCTCTAGGGTGTGT-1_3	CD8	5.16563	0.549966
CTTCTCTCACCCATTC-1_3	CD4	0.640809	0.356126
CTTCTCTGTGCTTCTC-1_3	CD8	4.66801	-1.27885
CTTCTCTTCGCATGAT-1_3	CD8	3.20743	-2.87617
CTTCTCTTCGGATGGA-1_3	CD4	-0.799764	-0.559563
CTTGGCTAGAAAGTGG-1_3	CD4	-5.36485	0.0791621
CTTGGCTCATAGTAAG-1_3	CD4	-2.84583	0.856943
CTTGGCTTCTGTCTCG-1_3	NA	-0.057092	-0.930854
CTTTGCGGTAGCCTCG-1_3	CD4	-1.0669	-0.841208
GAAACTCTCATATCGG-1_3	CD8	1.98783	-1.2664
GAAATGAAGCCACTAT-1_3	CD8	4.29654	2.43807
GAAATGAGTACGAAAT-1_3	CD8	4.20144	-2.46484
GAAATGAGTCTCTCTG-1_3	CD4	0.097813	-0.237737
GAAATGAGTTAGGGTG-1_3	CD8	2.10651	0.745534
GAAATGATCTACTCAT-1_3	CD8	0.884906	0.0261181
GAACATCAGTACACCT-1_3	CD8	4.19577	-2.24087
GAACATCGTCACCTAA-1_3	CD4	-1.25162	-1.42146
GAACATCGTGGTACAG-1_3	CD8	0.0321994	-1.62725
GAACCTAGTATCGCAT-1_3	CD4	-0.95515	-0.799964
GAACCTATCACGGTTA-1_3	CD8	3.42984	-2.11166
GAACCTATCAGCTCGG-1_3	CD4	-3.67021	0.0862958
GAACCTATCTGCGACG-1_3	CD4	0.222097	0.0585582
GAACGGACATACTCTT-1_3	CD4	-0.244046	0.45223
GAAGCAGCAAACCTAC-1_3	NA	-0.236981	-1.26233
GAATAAGAGCGTTTAC-1_3	CD4	-4.76108	1.75226
GAATAAGGTAGCCTCG-1_3	CD4	-0.617362	4.19369
GAATGAAAGAGTAAGG-1_3	CD4	-1.02836	-4.11511
GAATGAAAGAGTGACC-1_3	CD4	-1.0873	-0.947736
GAATGAAAGCCCAGCT-1_3	CD4	0.406433	0.177527
GAATGAACATACGCCG-1_3	CD4	0.148198	-0.727718
GAATGAACATTCTTAC-1_3	NA	1.6629	-1.08913
GAATGAATCACATACG-1_3	CD4	-0.482397	0.392619
GAATGAATCTCGAGTA-1_3	NA	-0.672101	-3.22174
GAATGAATCTGTGCAA-1_3	CD4	0.177633	0.240673
GACACGCAGTTAAGTG-1_3	CD8	3.44865	-0.354345
GACAGAGCACATCTTT-1_3	CD8	4.505	2.26784
GACAGAGTCTCTTATG-1_3	CD4	-3.90284	-2.3857
GACCAATTCGCCAGCA-1_3	CD8	4.4469	1.86276
GACCTGGAGCCAGTTT-1_3	CD4	-4.82114	0.000849705
GACGCGTAGTGTGAAT-1_3	NA	-0.381291	-0.923151
GACGGCTAGTGACTCT-1_3	CD4	-3.27745	0.37973
GACGGCTGTTAGTGGG-1_3	CD4	0.37163	-0.102286
GACGTGCCAGCTCGAC-1_3	CD8	0.815137	0.97464
GACGTGCGTAAGAGGA-1_3	CD4	-0.074356	-0.0878123
GACTAACTCTTGGGTA-1_3	NA	-0.175848	-1.5774
GACTACAAGAAGGCCT-1_3	CD8	4.73396	-1.79295
GACTACAAGCCTCGTG-1_3	CD8	3.28276	-3.31662
GACTACAAGTCAATAG-1_3	CD8	4.90461	0.249668
GACTACACAGTGAGTG-1_3	CD8	1.59748	-2.66222
GACTACACATATGGTC-1_3	CD4	-0.738355	-0.252609
GACTACACATCCCATC-1_3	CD4	1.01718	0.196281
GACTACAGTGCTTCTC-1_3	CD4	-3.19194	-3.13536
GACTACAGTTATGCGT-1_3	CD4	0.035247	0.107365
GACTGCGAGAATGTTG-1_3	CD4	-3.64948	-2.18149
GACTGCGCACCAGTTA-1_3	CD4	0.093295	-0.445713
GAGCAGATCCCAGGTG-1_3	CD4	-5.38018	0.255386
GAGGTGAAGGCTCTTA-1_3	CD4	0.202687	-0.128115
GAGGTGACACGCTTTC-1_3	CD8	3.84273	1.90549
GAGGTGACAGGGCATA-1_3	CD4	-0.305975	-0.0571213
GAGGTGAGTGAACCTT-1_3	CD4	-0.0764622	0.13658
GAGGTGATCATGCAAC-1_3	CD8	4.24181	-2.44663
GAGTCCGAGATAGGAG-1_3	CD4	-0.202633	-0.132532
GAGTCCGAGGGCTTGA-1_3	NA	-0.592267	-2.7262
GAGTCCGGTGTTTGGT-1_3	CD4	1.00485	0.105573
GAGTCCGTCCAAACAC-1_3	NA	1.96702	-0.735313
GATCAGTAGAAGGACA-1_3	CD4	-0.200773	-0.0594521
GATCAGTAGTCACGCC-1_3	CD4	0.0628864	0.0188212
GATCAGTCACTGCCAG-1_3	CD8	2.47595	-2.61857
GATCAGTCACTTCTGC-1_3	CD8	3.30285	1.84401
GATCGATGTTCCGGCA-1_3	NA	0.0183899	-0.907549
GATCGCGCATGCCACG-1_3	NA	-0.627155	-1.64248
GATCGTAAGGAGTACC-1_3	CD8	3.35101	-0.484453
GATCGTATCAGTTTGG-1_3	CD8	2.24903	0.183347
GATCTAGAGTACGACG-1_3	CD8	2.75092	-2.8364
GATCTAGCATACGCCG-1_3	CD4	0.39856	-0.330781
GATCTAGGTGATGTGG-1_3	CD8	1.03665	-4.61566
GATGAAAAGATGTAAC-1_3	CD8	1.69951	-3.15964
GATGAGGAGCAAATCA-1_3	CD4	-2.94955	1.99761
GATGAGGAGTGCCAGA-1_3	CD4	0.308694	0.532958
GATGAGGCACCCAGTG-1_3	CD4	-3.27327	-2.72571
GATGAGGGTAGAAAGG-1_3	CD4	-0.337802	0.342739
GATGAGGGTAGCCTAT-1_3	CD4	0.0906749	-0.79323
GATGCTAAGACTAGGC-1_3	CD8	3.92604	0.296275
GATGCTATCCTATGTT-1_3	CD8	1.45734	-2.30831
GATTCAGCAAGTTAAG-1_3	CD8	1.38829	-2.52285
GATTCAGCAGGCAGTA-1_3	CD4	-4.77788	0.198499
GCAAACTAGGGCTCTC-1_3	CD4	-2.04912	-2.45433
GCAAACTGTATATGAG-1_3	CD4	-0.0925706	0.214567
GCAAACTGTGTTTGGT-1_3	CD4	-0.0654532	-0.457201
GCAAACTGTTCTGGTA-1_3	CD4	0.279284	0.283552
GCAAACTTCCGTTGCT-1_3	CD4	-4.19613	-0.62949
GCAATCATCTGCAGTA-1_3	CD4	-3.92585	0.533951
GCACATAAGCAGACTG-1_3	CD8	4.56862	-2.05132
GCACATAAGGCCCTCA-1_3	CD8	3.31871	1.36966
GCACATAAGGTTACCT-1_3	CD4	0.818952	-0.130547
GCACTCTAGCCACTAT-1_3	CD4	0.00680837	0.20577
GCACTCTAGTACGCGA-1_3	CD8	4.79563	-0.309365
GCAGTTAAGATATACG-1_3	CD8	2.93452	-2.66706
GCAGTTAAGCGCTTAT-1_3	NA	-1.57706	-2.48142
GCAGTTAAGTTTAGGA-1_3	CD4	-4.82597	1.1185
GCAGTTACAGTTCCCT-1_3	CD4	-4.12361	0.88615
GCATACAAGCGTTGCC-1_3	CD4	0.146222	0.0767846
GCATACACACGAAACG-1_3	CD4	-2.15136	-1.68935
GCATGATAGTCTCAAC-1_3	CD8	4.80614	0.0192296
GCATGATCAGACAAAT-1_3	CD8	2.6179	0.948477
GCATGATGTGTGGTTT-1_3	CD4	-0.164034	0.80074
GCATGATGTTCACCTC-1_3	NA	-0.79932	-3.68468
GCATGATTCACTTACT-1_3	CD4	-4.24925	0.36559
GCATGTACATTGGGCC-1_3	CD8	4.73659	-1.25185
GCCAAATAGGCAAAGA-1_3	NA	-0.467582	-1.10993
GCGACCAAGTGAACGC-1_3	CD4	-5.35293	0.542282
GCGAGAAAGAATGTTG-1_3	CD4	-4.74816	0.674026
GCGAGAAAGGCAGGTT-1_3	NA	0.0171121	-0.914477
GCGAGAACAGGGTATG-1_3	CD4	0.448124	-0.365297
GCGCAACAGATGTTAG-1_3	CD4	0.290301	0.149041
GCGCAACAGCCAGAAC-1_3	CD4	-3.82974	0.994442
GCGCAACCAAAGCAAT-1_3	CD8	2.17158	0.907068
GCGCAGTAGCCCAACC-1_3	NA	-0.31235	-2.54966
GCGCAGTTCTTACCTA-1_3	NA	0.393285	-0.512741
GCGCCAACACGGTAAG-1_3	CD4	0.309426	0.164165
GCGCGATAGCTGAAAT-1_3	NA	0.203721	-0.573322
GCGCGATCACATGGGA-1_3	CD4	-3.73279	-2.11792
GCGCGATCAGGCAGTA-1_3	CD4	0.920385	0.624783
GCGGGTTAGCCCAGCT-1_3	NA	0.0536006	-0.536864
GCGGGTTAGCTGCCCA-1_3	CD4	-0.312296	-0.146808
GCGGGTTCACGTCAGC-1_3	CD4	-1.14467	-1.05267
GCGGGTTCAGATGAGC-1_3	CD4	0.852769	0.211421
GCGGGTTGTGACTCAT-1_3	CD4	-1.19441	-0.705055
GCGGGTTTCTCCGGTT-1_3	CD8	-2.46546	-0.753855
GCTCTGTGTCAACATC-1_3	CD4	0.383523	-0.171654
GCTCTGTGTTTGTGTG-1_3	CD4	-0.474518	0.303198
GCTGCAGGTACAAGTA-1_3	CD4	-0.44791	-0.576979
GCTGCAGTCTGAGTGT-1_3	CD4	0.0573078	0.490822
GCTGCAGTCTGCTTGC-1_3	CD4	-0.0610689	0.0624405
GCTGCAGTCTGGAGCC-1_3	CD4	0.55906	0.386583
GCTGCGAAGTATCGAA-1_3	CD4	-0.415938	-0.685902
GCTGCGATCTACTTAC-1_3	CD4	0.229954	-0.406955
GCTGCTTAGGCCCGTT-1_3	CD8	3.36507	-2.98291
GCTGCTTAGTTCGATC-1_3	CD4	-0.449541	-0.261914
GCTGGGTCACAGGCCT-1_3	CD4	-4.72023	0.46068
GCTGGGTCACGGTAGA-1_3	CD4	-0.599381	-0.312944
GCTTCCAGTACCAGTT-1_3	CD4	-3.68299	-1.86459
GCTTCCATCGACAGCC-1_3	CD4	-4.17925	1.24589
GCTTGAAAGACGCAAC-1_3	CD8	3.59084	-2.88922
GCTTGAAGTTCCACTC-1_3	NA	-0.926444	-2.02929
GGAAAGCGTACGCTGC-1_3	NA	-0.31642	-0.501393
GGAACTTAGTTGCAGG-1_3	NA	-0.486005	-3.48545
GGAACTTCATCGATGT-1_3	NA	-0.89597	-1.71628
GGAACTTGTCATATGC-1_3	CD4	-1.98731	-1.96555
GGAATAAAGGGCTCTC-1_3	CD4	-0.661363	0.00358902
GGACAGAAGCAGGCTA-1_3	CD8	3.83315	0.812667
GGACAGATCCATGCTC-1_3	CD4	-0.446278	-0.230389
GGACATTCACGACGAA-1_3	CD4	-1.52488	-1.3583
GGACGTCTCCAAACAC-1_3	CD4	-2.1458	0.593856
GGACGTCTCGAACTGT-1_3	CD8	3.22657	-3.21615
GGAGCAAGTCCTCTTG-1_3	CD8	4.53213	0.323802
GGATGTTGTCTAAAGA-1_3	CD4	-3.40084	0.404256
GGATTACCATACTACG-1_3	CD4	-0.10625	0.185936
GGCAATTAGACTTTCG-1_3	CD8	4.26996	2.43595
GGCAATTAGTTATCGC-1_3	CD4	-3.70521	-3.20136
GGCAATTTCAACTCTT-1_3	CD4	0.294784	-0.296897
GGCCGATCAGCTGTAT-1_3	CD4	-3.13896	1.57338
GGCCGATGTTCCACGG-1_3	CD4	0.554612	-0.174191
GGCGTGTGTTTGTGTG-1_3	CD4	-0.932173	-0.838382
GGCTGGTTCAGCAACT-1_3	CD8	1.3708	-2.6915
GGGAATGCAAATACAG-1_3	CD4	0.285257	0.374709
GGGAATGGTCATACTG-1_3	CD4	-0.665502	-0.414699
GGGAATGGTCTAGCCG-1_3	CD8	0.176707	-1.90513
GGGACCTAGAGAGCTC-1_3	CD8	4.49808	-2.06691
GGGAGATGTAGGCTGA-1_3	CD8	2.63397	-0.724786
GGGAGATGTAGTGAAT-1_3	CD8	1.57809	-1.38707
GGGAGATTCGCAAGCC-1_3	NA	-0.461953	-0.0848396
GGGCACTAGGATATAC-1_3	CD4	-1.59416	2.68336
GGGCACTGTAAGTAGT-1_3	NA	-0.761413	-3.52292
GGGCATCCAGCTCGAC-1_3	CD4	-0.389961	-0.237699
GGGCATCTCTGCGACG-1_3	CD8	3.67098	-2.34502
GGGTCTGAGGGTCTCC-1_3	CD4	-0.0866215	-0.0986191
GGGTCTGTCGTAGGAG-1_3	NA	-0.462262	-0.929033
GGGTTGCCAAGTCTAC-1_3	CD4	0.566179	-0.342679
GGGTTGCCAATCCGAT-1_3	CD8	4.59659	-1.10025
GGGTTGCCACCGGAAA-1_3	CD4	0.123206	-0.00227426
GGGTTGCTCTCGTATT-1_3	CD4	-0.0346191	-0.348528
GGTATTGAGTTGAGAT-1_3	CD4	-2.35088	3.04145
GGTATTGCAGCATACT-1_3	CD4	-0.0745277	0.564839
GGTGCGTGTTCGGCAC-1_3	CD4	0.628523	0.612233
GGTGTTACAACTGCGC-1_3	CD4	-2.8421	-0.317156
GGTGTTACAAGAGGCT-1_3	CD4	-2.84216	-3.29013
GGTGTTACAGTGAGTG-1_3	CD4	-0.0821998	-0.581374
GTAACTGAGTCTCCTC-1_3	CD4	-2.29879	-1.02708
GTAACTGCATGCAACT-1_3	CD4	-1.35811	-1.64602
GTACGTAAGGCCCGTT-1_3	CD4	-4.20008	0.330323
GTACGTAGTGTGAAAT-1_3	CD8	2.9842	2.05949
GTACTCCGTAAACGCG-1_3	NA	-0.0253165	-1.90876
GTACTTTAGTGCGATG-1_3	CD4	-0.840756	-0.794744
GTACTTTGTAGCGTCC-1_3	CD4	0.495587	0.266799
GTACTTTGTCAAACTC-1_3	CD4	-3.72591	-2.46518
GTACTTTGTCAGATAA-1_3	CD4	-0.168417	-0.467277
GTACTTTTCAACCATG-1_3	CD4	-2.4478	-1.19914
GTAGGCCTCGGAATCT-1_3	CD4	-0.595769	-0.229438
GTAGTCAAGACTAGGC-1_3	NA	-0.36538	-0.903372
GTAGTCAAGTCATGCT-1_3	CD4	0.792037	0.405805
GTATCTTCAGGAATCG-1_3	CD4	-3.52686	-1.87664
GTATCTTTCCTAAGTG-1_3	CD4	-2.00347	1.86208
GTATCTTTCCTCGCAT-1_3	CD4	-3.84103	0.622393
GTATTCTAGCGTGTCC-1_3	CD4	1.1076	0.7416
GTATTCTCAAGTCTAC-1_3	CD4	-4.84777	0.91983
GTATTCTCAGGACCCT-1_3	CD4	-0.0648561	0.452222
GTATTCTGTTGCTCCT-1_3	CD8	3.68447	-1.96142
GTATTCTTCATAAAGG-1_3	NA	-1.28876	-3.61545
GTATTCTTCGGAGGTA-1_3	CD4	1.65576	0.409596
GTCAAGTAGAACTCGG-1_3	CD4	0.709619	0.732477
GTCAAGTAGTCAATAG-1_3	CD4	-4.43247	-0.185307
GTCAAGTCATCGGTTA-1_3	NA	-1.33904	0.286537
GTCAAGTGTCTAGAGG-1_3	CD8	2.56392	1.0681
GTCACAACAGTTCCCT-1_3	CD8	1.25871	-0.415955
GTCACGGAGATATGGT-1_3	CD8	0.739754	0.50022
GTCATTTAGTACATGA-1_3	CD8	2.23925	-1.07666
GTCATTTCATGCATGT-1_3	CD8	3.17852	-2.82309
GTCATTTGTACATGTC-1_3	CD4	0.0497409	0.730172
GTCCTCACATGGTCTA-1_3	CD4	-0.725772	-0.486316
GTCCTCAGTTACGGAG-1_3	CD4	-0.0681457	-0.241272
GTCGGGTCACGGCTAC-1_3	CD4	-3.38129	-2.78598
GTCGTAACAGTCCTTC-1_3	CD8	2.54169	1.42526
GTCGTAATCCAGAAGG-1_3	CD8	1.25328	0.500022
GTCGTAATCCGAGCCA-1_3	CD4	0.231631	0.437851
GTCTCGTCAACACGCC-1_3	CD4	-0.889833	-0.428997
GTCTCGTGTACAGTTC-1_3	CD4	0.876343	0.127836
GTGCAGCAGAGGGATA-1_3	CD4	0.829127	0.546583
GTGCAGCGTAGGACAC-1_3	CD4	-3.88788	-1.53615
GTGCAGCGTCGACTAT-1_3	CD4	1.63	0.0338567
GTGCAGCTCGAACGGA-1_3	CD4	0.583257	0.0471539
GTGCAGCTCTCTGTCG-1_3	CD4	-0.0505665	-0.281722
GTGCATAAGACTTGAA-1_3	NA	-1.08011	-2.17792
GTGCATAGTGTTCGAT-1_3	CD4	-0.636229	-0.253849
GTGCATATCCCAAGAT-1_3	CD4	-1.36847	-0.553349
GTGCATATCTAACTCT-1_3	NA	-0.2623	-1.62097
GTGCGGTAGTTGAGAT-1_3	CD8	2.49762	1.72688
GTGCGGTGTAGAAAGG-1_3	NA	1.16023	-1.81807
GTGCGGTGTCACTGGC-1_3	CD8	0.954469	-0.303377
GTGCGGTTCCTGTAGA-1_3	NA	-1.1389	-3.63396
GTGCGGTTCTGAGGGA-1_3	CD4	0.34267	0.405042
GTGCTTCAGTCGTACT-1_3	CD4	0.879745	0.611187
GTGCTTCCATCGGTTA-1_3	CD4	0.407854	-0.340127
GTGCTTCCATTCCTGC-1_3	CD4	-0.326222	4.30689
GTGCTTCTCTGCTGCT-1_3	CD4	0.280719	-0.0601377
GTGGGTCTCTTAACCT-1_3	CD4	0.110418	0.231247
GTGTGCGCAGCAGTTT-1_3	CD8	2.24752	1.02672
GTGTGCGCAGGTGCCT-1_3	CD8	4.0671	-0.746453
GTGTTAGCATCCGGGT-1_3	NA	0.694788	0.372458
GTGTTAGTCATGGTCA-1_3	CD4	-0.862747	-0.784426
GTGTTAGTCCGGGTGT-1_3	CD4	0.383499	0.596718
GTTAAGCCATGCTGGC-1_3	CD4	0.408316	-0.382766
GTTAAGCCATTGGTAC-1_3	CD4	-0.674689	0.0761392
GTTAAGCGTAGCGTGA-1_3	CD4	0.905803	0.410024
GTTACAGCATATGGTC-1_3	CD4	0.653541	0.0457571
GTTACAGTCGCCATAA-1_3	NA	-0.145739	-1.38113
GTTCGGGAGCGATGAC-1_3	CD4	-1.34472	-2.64594
GTTCTCGCATAGACTC-1_3	NA	-0.521245	-2.05695
GTTCTCGGTGCCTGTG-1_3	CD8	2.55147	-2.32946
GTTCTCGTCTCGCTTG-1_3	CD4	0.361594	0.339196
GTTTCTAAGAGGGCTT-1_3	CD8	3.36216	-0.162903
GTTTCTATCAGAGCTT-1_3	CD8	1.67601	-3.40214
TAAACCGAGCCACCTG-1_3	CD8	1.74757	-1.09198
TAAACCGAGGTAGCTG-1_3	CD4	-0.253484	0.0636637
TAAACCGGTTAGTGGG-1_3	CD4	-0.0395765	0.788759
TAAACCGTCAGCCTAA-1_3	CD8	3.37165	1.15831
TAAGAGACACGTGAGA-1_3	CD8	1.34615	-1.83989
TAAGAGAGTCTGATTG-1_3	CD4	0.169689	0.216465
TAAGCGTAGACGCACA-1_3	CD4	-2.25059	-0.514115
TAAGTGCAGCGAGAAA-1_3	CD4	0.0622647	-5.2625
TAAGTGCAGTGGACGT-1_3	CD4	0.223939	0.490624
TAAGTGCTCAGGATCT-1_3	CD4	0.398666	0.184649
TACACGAAGCAAATCA-1_3	CD4	-0.483116	-0.63435
TACACGATCGCGCCAA-1_3	NA	0.7916	-1.45471
TACAGTGTCCAACCAA-1_3	CD4	-0.548317	-0.469192
TACCTATCACCGATAT-1_3	CD8	4.3598	2.35885
TACCTATGTTCGGCAC-1_3	CD8	3.9809	2.53989
TACCTATTCTCTAGGA-1_3	CD4	0.454685	1.53121
TACCTTACATACAGCT-1_3	CD4	-0.475946	-0.441761
TACCTTATCTATCCTA-1_3	CD8	4.25163	-2.4642
TACGGATCAGAAGCAC-1_3	CD8	4.32484	-2.37542
TACGGATCAGGTGGAT-1_3	CD8	3.42263	-2.95982
TACGGATGTGTGCCTG-1_3	CD8	1.80199	-2.58732
TACGGGCAGTCAATAG-1_3	CD8	2.70349	2.00571
TACGGGCGTGGTCTCG-1_3	CD8	2.78792	1.87925
TACGGTAAGACCTAGG-1_3	CD8	3.92608	-2.71976
TACGGTAAGTGAATTG-1_3	CD8	4.59455	2.17065
TACGGTACATAGTAAG-1_3	CD4	-0.496318	-0.383365
TACGGTAGTTCTGGTA-1_3	CD8	3.05599	-1.38918
TACGGTATCTGTACGA-1_3	CD4	-0.0668225	0.374371
TACTCGCGTACAGACG-1_3	CD4	0.937202	0.234504
TACTTACGTATCAGTC-1_3	CD4	-1.38952	-1.35117
TAGACCAAGCGATGAC-1_3	CD4	-3.14872	-1.96483
TAGACCAAGGCTAGCA-1_3	CD4	-0.0404995	0.0135897
TAGAGCTAGAGGTTGC-1_3	CD4	-3.1174	-1.78111
TAGCCGGTCTGGTATG-1_3	CD8	1.60587	0.846295
TAGGCATAGCGGATCA-1_3	CD8	2.41309	1.47417
TAGGCATCAGTGAGTG-1_3	CD4	0.0724975	0.189216
TAGGCATTCACTATTC-1_3	CD4	-0.165064	0.751585
[truncated: 12,682 more rows]

## Sheet: Figure 2B
CD8+ Naïve																										CD8+ TCM
barcodes	adt_CD8	adt_CD4.1	TRDV2	adt_CD45RA	adt_CD45RO	adt_IL-7Ra	S1PR1	KLF2	adt_CD62L	CCR7	adt_CD103	adt_CD69.1	CX3CR1	adt_CD56	adt_FAS.1	GNLY	GZMA	GZMB	PRF1	NKG7	FOXP3	CTLA4	IL2RA	TUBA1B	STMN1	barcodes	adt_CD8	adt_CD4.1	TRDV2	adt_CD45RA	adt_CD45RO	adt_IL-7Ra	S1PR1	KLF2	adt_CD62L	CCR7	adt_CD103	adt_CD69.1	CX3CR1	adt_CD56	adt_FAS.1	GNLY	GZMA	GZMB	PRF1	NKG7	FOXP3	CTLA4	IL2RA
AAACCTGAGTTTAGGA-1_1	2.14061	0.11306	0	0.956452	0.353852	0.522012	1.53822	1.53822	0.306225	1.53822	0.506158	1.05521	0	0	0.0845663	0	0	0	0	0	0	0	0	0	0	AAACGGGAGAATAGGG-1_1	2.1607	0.261785	0	1.8736	0.535074	0.618838	0	1.55716	3.39392	0	0.687309	0.485008	0	0.772051	0.804433	5.13308	2.77142	2.50438	2.98197	4.42361	0	0	0
AAAGATGTCGAACGGA-1_1	2.43312	0.370784	0	1.07439	0.492753	0.78822	0	2.37326	0.306225	0	0.284767	0.683535	0	0	0.234863	0	0	0	0	0	0	0	0	0	0	ACTTTCACACGGATAG-1_1	1.50264	0.214625	0	1.818	0.192496	0.294688	1.51234	2.08873	2.19742	0	0	0.58919	0	1.58528	0.84315	4.41108	1.51234	2.45204	2.08873	4.64037	0	0	0
AAATGCCAGCGTGAGT-1_1	1.99042	0.214625	0	1.10402	0.448562	0.618838	0	1.6986	0.306225	2.93731	0.506158	0.30504	0	0.574439	0.234863	0	0	0	0	0	0	0	0	0	1.6986	AGATCTGGTAGCTGCC-1_1	1.87498	0.11306	0	0.429887	0.652245	1.27265	1.44023	3.01209	0.468218	0	0	0.58919	0	0.574439	0.880423	0	1.44023	0	0	1.44023	0	0	0
AAATGCCTCATCGCTC-1_1	2.71207	0.165131	0	1.42572	0.353852	0.933024	0	2.21885	0.785859	0	0.506158	0.810209	0	0.327912	0.481015	0	0	0	0	0	0	0	0	0	0	AGTAGTCGTGGCCCTA-1_1	2.38266	0.139434	0	1.70139	0.492753	0.414796	0	1.59613	2.18406	0	0.506158	0.637475	0	0.574439	0.880423	3.20289	3.35121	1.59613	3.20289	4.63746	0	0	0
AACCGCGTCAACACGT-1_1	2.56585	0.190184	0	1.21706	0.402328	1.11719	0	0	0.785859	1.62892	0.284767	0.485008	0	0.772051	0.162535	0	0	0	0	0	0	0	0	0	1.62892	AGTGTCACATCCGCGA-1_1	0.9946	0.11306	0	0.0598078	1.79571	0.863241	0	0	0.21419	0	0.506158	0.922625	0	0	0.584562	0	2.87997	2.24144	3.09183	4.58169	0	0	0
AAGACCTGTATGCTTG-1_1	2.64852	0.0581268	0	0.598195	0.535074	0.414796	0	1.58865	0.729895	2.1741	0.284767	0.428543	0	0.327912	0.234863	0	0	0	0	1.58865	0	0	0	0	0	ATTTCTGGTCTTGATG-1_1	0.140593	0.165131	0	0.963195	0.535074	1.48774	0	1.36039	0.468218	0	0.284767	0.58919	0	0.574439	0.722191	0	0	0	0	0	0	0	0
AAGTCTGAGTGGGTTG-1_1	2.0992	0.0581268	0	0.496365	0.535074	0.863241	0	2.69459	0.390498	0	0	0.683535	0	0.574439	0.162535	0	0	0	0	0	0	0	0	0	0	CACCACTTCTCCTATA-1_1	0.159156	0.878157	0	1.7189	0.535074	0.294688	0	0	1.81408	0	0.506158	0.58919	0	0.327912	0.804433	0	0	1.71559	1.71559	4.02033	0	0	0
AAGTCTGGTTCAGTAC-1_1	1.76681	0.238483	0	1.05619	0.353852	0.15816	0	0	0.390498	1.69496	0.284767	0.30504	0	0	0.0845663	0	0	0	0	0	0	0	0	1.69496	0	CCCAGTTAGTCACGCC-1_1	1.493	0.190184	0	1.73612	0.535074	0	0	0	1.77438	0	0	0.637475	0	1.20249	0.632574	4.16031	3.09243	2.44367	2.44367	4.23915	0	0	0
AATCGGTCAATGAAAC-1_1	2.50434	0.214625	0	1.44666	0.652245	1.11719	0	2.00676	0.390498	2.36638	0	0.538455	0	0.574439	0.162535	0	0	0	0	0	0	0	0	0	0	CCTTTCTCAGCCTTGG-1_1	1.89138	0.261785	0	1.68029	0.302906	0.414796	0	0	2.0081	0	0.687309	1.17225	1.52938	0	0.804433	0	2.94846	0	1.52938	4.55386	0	0	0
ACACTGAAGAAGAAGC-1_1	2.49726	0.238483	0	1.39347	0.614693	1.22347	0	2.04592	0.670612	2.04592	0.687309	0.637475	0	0.772051	0.30231	0	0	0	0	0	0	0	0	0	2.04592	CGTAGGCAGCCTATGT-1_1	2.30185	0.214625	0	1.76215	0.448562	0.414796	0	2.16585	2.88142	0	0.840623	0.769741	0	0.574439	0.534128	0	0	0	2.53235	4.76072	0	0	0
ACGATACTCCGCTGTT-1_1	2.56253	0.11306	0	1.51668	0.575676	0.618838	0	1.78636	0.390498	1.78636	0.284767	0.30504	0	0.772051	0.0845663	0	0	0	0	0	0	0	0	0	1.78636	CTCGGAGAGGAGCGAG-1_1	1.89463	0.284556	0	2.1361	0.575676	0.294688	0	1.69134	2.91434	0	0.687309	0.683535	1.69134	0.327912	0.481015	0	2.28782	1.69134	1.69134	4.54288	0	0	0
ACGATGTTCGCTTAGA-1_1	2.15571	0.190184	0	1.16351	0.688438	0.707111	0	0	0.785859	2.72647	0	0.0854158	0	0.574439	0.481015	0	0	0	0	0	0	0	0	1.75087	0	GAAATGAAGTTACCCA-1_1	2.07241	0.0294857	0	0.775196	1.58753	0.78822	0	1.12306	2.12878	0	0.284767	0.538455	0	0.936982	1.5489	2.74212	1.63871	1.12306	1.97724	4.40545	0	0	0
ACGCCAGCATCAGTCA-1_1	2.36052	0.11306	0	1.48128	0.302906	0.707111	0	0	0.306225	0	0.687309	0.485008	0	0.327912	0.234863	0	0	0	0	0	0	0	0	0	1.72236	GCGACCAAGTACTTGC-1_1	1.36387	0.261785	0	1.71416	0.535074	0.294688	0	2.22766	1.4688	0	1.09082	0.58919	0	0.327912	0.951044	0	2.22766	2.86541	0	4.32418	0	0	0
ACGCCAGGTGTGAAAT-1_1	2.31045	0.190184	0	1.16076	0.192496	0.78822	0	0	0.670612	2.60192	0.284767	0.428543	0	0.574439	0.0845663	0	0	0	0	0	0	0	0	0	0	GGGATGATCGTTTGCC-1_1	2.58717	0.165131	0	1.95035	0.448562	0.294688	0	2.542	3.04188	0	0.687309	0.485008	2.17513	0.772051	0.722191	5.08121	3.34328	0	3.02083	4.50798	0	0	0
ACTGAGTGTCTAACGT-1_1	2.29752	0.656309	0	1.25793	0.353852	0.618838	0	1.67917	0.607592	2.27441	0	0.58919	0	0.574439	0.234863	0	0	0	0	0	0	0	0	2.27441	0	GGTGCGTAGGATGGAA-1_1	1.97258	0.0859703	0	1.84896	0.575676	0.707111	0	2.52562	3.44474	0	0.687309	0.886539	1.57544	0.327912	0.481015	5.26085	2.7931	3.32612	2.7931	4.53248	0	0	0
ACTGATGGTTCACGGC-1_1	2.21628	0.165131	0	1.30677	0.757116	0.707111	0	0	0.785859	1.49923	0.284767	0.957454	0	0.327912	0.30231	0	0	0	0	0	0	0	0	0	0	GTATTCTTCGCGCCAA-1_1	1.86166	0.261785	0	1.8336	0.492753	0.15816	0	2.05329	2.11447	0	0.506158	0.683535	1.48086	0.327912	1.294	0	1.48086	2.68013	0	4.23316	0	0	0
ACTGCTCCATGTAGTC-1_1	2.25547	0.30682	0	1.24787	0.402328	0.618838	0	2.55513	0.21419	1.93679	0.506158	0.30504	0	0	0.234863	0	0	0	0	0	0	0	0	1.37832	0	GTTCATTAGTGTTGAA-1_1	2.09124	0	0	1.01237	0.723367	0.15816	0	1.97323	2.24913	0	0.506158	0.428543	1.41024	0.772051	0.365493	0	1.41024	2.80243	1.97323	4.43814	0	0	0
AGCAGCCTCGTTTATC-1_1	2.31472	0.0859703	0	0.959829	0.448562	0.863241	0	2.16551	0.21419	0	0.284767	0.485008	0	0.574439	0.30231	0	0	0	0	0	0	0	0	0	0	TACAGTGAGGGAGTAA-1_1	1.83448	0.411261	0	1.91726	0.723367	0.618838	0	2.01095	2.85427	0	0.687309	0.58919	0	0.936982	0.534128	4.48131	3.01608	2.01095	1.44343	4.32293	0	0	0
AGGCCACCATGTAGTC-1_1	2.63004	0.238483	0	1.38248	0.492753	0.707111	0	2.95871	0.889187	0	0.973527	0.683535	0	0.327912	0.162535	0	0	0	0	0	0	0	0	1.71709	0	TACCTTAAGAGGGATA-1_1	1.9328	0.165131	0	1.67205	0.192496	0	0	1.37522	2.56055	0	0	0.538455	0	1.31277	1.10844	4.59053	2.5513	1.37522	1.37522	4.46272	0	0	0
AGTGAGGAGTGGGTTG-1_1	2.52354	0.238483	0	1.19599	0.575676	0.522012	0	2.81902	0.937104	0	0.840623	0.428543	0	0.327912	0.481015	0	0	0	0	0	0	0	0	0	1.59739	TACTCATTCGTTTGCC-1_1	2.67858	0.30682	0	2.12879	0.575676	0.863241	0	0	2.54192	0	0.506158	0.683535	0	0	0.951044	0	1.58803	0	0	3.47049	0	0	0
ATAGACCAGACGCACA-1_1	1.84135	0.165131	0	1.21967	0.492753	0.707111	1.68558	1.68558	0.540331	1.68558	0.284767	0.727567	0	0.772051	0.534128	0	0	0	1.68558	0	0	0	0	0	1.68558	TCCACACGTACCATCA-1_1	0.78211	0.139434	0	0.0514798	1.85279	0.294688	0	2.52739	3.1998	0	1.19579	0.485008	0	0.772051	0.481015	0	2.7949	3.00574	3.17978	4.3542	0	0	0
CACAAACGTCCTAGCG-1_1	2.34411	0.165131	0	1.18258	0.535074	0.78822	0	2.58324	0.540331	2.58324	0	0.428543	0	0	0.365493	0	0	0	0	0	0	0	0	0	0	TTGTAGGAGACTAGAT-1_1	2.85089	0.370784	0	0.100439	2.3012	0.933024	0	2.43539	3.35716	0	0.687309	0.922625	0	0.772051	1.26951	0	2.07278	0	0	3.9722	0	0	0
CACAAACTCACTGGGC-1_1	2.25773	0.214625	0	1.04076	0.402328	0.933024	0	0	0.21419	2.8002	0.506158	0.237054	0	0.574439	0.234863	0	0	0	0	1.81634	0	0	0	0	0	CATCAAGCAGCTCGAC-1_2	0.235037	0.845668	0	0.485616	0.550624	1.55826	1.80141	1.80141	2.04461	0	0.569788	1.18263	0	0.526736	0.37878	0	0	0	0	0	0	0	0
CACACCTTCAGGCAAG-1_1	2.52526	0.238483	0	1.09522	0.492753	0.294688	1.40837	0	0.390498	2.97224	0.284767	0.727567	0	0.327912	0.234863	0	0	0	0	0	0	0	0	1.40837	0	CGTCCATTCCCAGGTG-1_2	4.45309	0.0189764	0	0.63822	1.08293	1.21986	1.00869	2.07544	2.58072	0	0.569788	0.5806	0	0.297656	0.551254	0	0	0	1.00869	2.17918	0	0	0
CACCAGGAGCGAAGGG-1_1	2.64086	0.214625	0	1.22485	0.614693	0.522012	0	0	0.937104	1.68166	0.840623	0.991111	0	0	0.632574	0	0	0	0	0	0	0	0	1.68166	0	CTCGGGAGTGAAATCA-1_2	4.21767	0.0301917	0	0.684318	0.97541	0.929926	1.04545	1.5453	2.93448	0.653543	0.705004	0.463944	0	0	0.817424	0	0	0	0	2.32468	0	0	0
CAGATCACAGGCAGTA-1_1	2.46479	0.190184	0	1.10402	0.353852	0.863241	0	2.57647	0.468218	1.61943	0.284767	0.428543	0	0.327912	0.162535	1.61943	0	0	0	0	0	0	0	0	0	GAAACTCTCTCTAAGG-1_2	0.0516349	0.290558	0	0.164346	0.34965	0.157414	0	0	0	0	0	0.03227	0	0	0.402037	0	0	0	0	0	3.2545	0	0
CATTATCAGGTACTCT-1_1	2.82181	0.165131	0	1.3736	0.448562	0.863241	0	1.33016	0.390498	1.33016	0.687309	0.538455	0	0.327912	0.534128	0	0	0	0	0	0	0	0	1.88149	0	GATGCTACATTTGCCC-1_2	3.71378	0.0227288	0	0.684318	0.296496	0.293386	0	1.49991	2.02835	0	0.227903	0.40008	0	0	0.551254	2.43745	1.00819	0	0	2.9127	0	1.00819	0
CCCAGTTAGTCGAGTG-1_1	2.18767	0.261785	0	1.28509	0.402328	0.707111	1.6018	1.6018	0.306225	0	0.687309	0.810209	0	0.327912	0.424921	1.6018	0	0	0	0	0	0	0	1.6018	0	GCGCAACAGACCTAGG-1_2	4.23008	0.00382419	0	0.811087	0.631911	1.44436	0.730648	1.66878	3.43378	0	0.413386	0.377853	0	0.526736	0.359776	0.730648	0	0	0	1.66878	0	0	0
CCGTGGATCACATACG-1_1	2.38067	0.190184	0	1.2013	0.448562	0.78822	1.5788	1.5788	0.468218	0	0.840623	0.683535	0	0.327912	0.234863	0	0	0	0	0	0	0	0	0	0	GGAATAACAAATACAG-1_2	0.235037	0.734441	0	0.305456	0.703456	1.11375	1.56819	2.15129	0.0949886	0	0.413386	0.179633	0	0.297656	0.590094	3.3173	0	0	1.56819	0	0	2.5172	0
CCGTTCAGTCTACCTC-1_1	2.23029	0.261785	0	1.169	0.448562	0.15816	0	1.56012	0.306225	2.14228	0.284767	0.237054	0	0	0.162535	1.56012	0	0	0	1.56012	0	0	0	1.56012	1.56012	GTCCTCATCTCCAACC-1_2	0.100734	0.231542	0	0.0855453	0.370145	0	0	1.75799	0.11739	0	0	0.03227	0	0	0.269486	0	0	0	0	0	3.00583	1.75799	1.75799
CCTACCAAGGTTCCTA-1_1	1.94521	0.0859703	0	0.853185	0.249224	0.414796	0	1.75245	0.306225	0	0.840623	0.538455	0	0.327912	0.162535	0	0	0	0	0	0	0	0	0	0	TGGGCGTAGTACGACG-1_2	0.147535	1.03128	0	1.17334	0.489517	0.519937	0	2.31473	3.07163	0	0.227903	0.50436	0	0.712996	0.523138	0	1.39643	0	0	1.39643	0	1.39643	1.10763
CCTCAGTTCTAACTGG-1_1	2.63624	0.11306	0	1.48727	0.575676	0.294688	0	1.36471	0.468218	0	0.840623	0.485008	0	0.327912	0.424921	0	0	0	0	0	0	0	0	0	0	AAATGCCGTGCAGGTA-1_3	2.62351	0.0199944	0	0.729702	0.818481	0.130809	1.75839	1.75839	2.63052	0	0.757992	0.596311	0	0.265318	0.73799	0	2.36143	0	1.75839	4.29109	0	0	0
CCTCTGAGTGCAGTAG-1_1	2.17305	0	0	0.716743	0.192496	1.05949	0	0	0.540331	2.34934	0.687309	0.30504	0	0	0.234863	0	0	0	0	0	0	0	0	0	0	ACACCCTAGCAGCCTC-1_3	3.15955	0.317449	0	0.58317	0.53623	1.50269	0	1.35311	2.63052	1.90789	0	0.596311	0	0.265318	0.969865	0	0	0	0	0	0	0	0
CCTTACGAGATCCCAT-1_1	2.19969	0.284556	0	1.00273	0.353852	0.522012	0	0	0.21419	2.43318	0	0.58919	0	0	0.30231	0	0	0	0	0	0	0	0	0	1.82415	ACACTGAAGCCGGTAA-1_3	2.3758	0.264619	0	0.729702	0.749058	1.25718	0	1.92395	2.05427	0	1.77731	2.32377	0	0	1.37099	1.36711	0	0	0	0	0	1.92395	0
CGACCTTGTAGCTAAA-1_1	2.20208	0.11306	0	1.4065	0.402328	0.15816	0	0	0.670612	2.41628	0.284767	0.637475	0	0	0.0845663	0	0	0	0	1.48191	0	0	0	0	0	ACGAGCCGTAAGTAGT-1_3	2.41746	0.141037	0	1.2813	0.475106	1.03558	1.43679	1.43679	2.9886	0	0.32063	0.550355	0	0	0.777353	4.83692	1.43679	0	0	0	0	0	0
CGAGAAGAGCCAGTTT-1_1	2.27117	0.0581268	0	0.686183	0.353852	0.618838	0	0	0.306225	0	0.284767	0.485008	0	0.936982	0.365493	0	0	0	0	0	0	0	0	0	0	ACTGATGTCTGACCTC-1_3	2.54841	0.0100472	0	0.58317	0.66581	0.984698	0	1.64088	1.72938	0	0.921072	0.83493	0	0	0.697013	0	0	0	0	0	0	0	0
CGATTGATCAGTCCCT-1_1	2.05599	0.0859703	0	0.795271	0.353852	0.522012	0	1.74305	0.390498	2.71762	0	0.485008	0	0	0.365493	0	0	0	0	0	0	0	0	2.34464	1.74305	ACTTACTGTCGCGGTT-1_3	0.891427	1.55096	0	0.29215	0.788219	0.81437	0	0	1.33033	0	0.32063	0.451576	0	0.265318	0.538725	4.86906	2.63332	0	1.66896	3.7857	0	0	0
CGGACGTCACAGCGTC-1_1	2.90664	0.30682	0	1.38027	0.353852	0.998254	0	1.82808	0.540331	0	0.284767	0.538455	0	0.772051	0.365493	1.82808	0	0	0	0	0	0	0	0	1.82808	ATTCTACTCTGCCAGG-1_3	0.165367	0.0395969	0	0.673638	0.225868	0.750473	0	2.22729	0.415574	0	0.32063	0.798908	0	0	0.0411318	0	0	0	0	1.63654	0	0	0
CGGAGTCTCGGGAGTA-1_1	1.95442	0.165131	0	0.875443	0.353852	0.522012	0	3.05256	0	2.57274	0.284767	0.58919	0	0	0.234863	0	0	0	0	0	0	0	0	1.61619	0	ATTGGTGTCAAACAAG-1_3	3.10023	0.0682984	0	0.249009	1.44144	1.08401	1.55303	0	2.64526	0	0.32063	0.997818	0	0.4748	1.25828	0	0	0	0	2.49958	0	0	0
CGGCTAGAGTGCTGCC-1_1	2.53557	0.214625	0	1.49717	0.575676	0.933024	0	0	0.937104	0	0.840623	0.769741	0	0	0.30231	0	0	0	0	0	0	0	0	0	0	CAACTAGTCTTAGAGC-1_3	2.53035	0.158424	0	0.673638	0.883395	0.874427	0	0	3.32847	0	0.921072	2.081	0	0.265318	0.796468	0	0	0	2.21339	1.624	0	0	0
CGGTTAAGTAAGCACG-1_1	2.79449	0.165131	0	1.3419	0.652245	1.11719	1.54139	0	0.670612	2.12132	0.506158	0.683535	0	0	0.162535	0	0	0	0	0	0	0	0	1.54139	0	CACTCCAGTTCAACCA-1_3	0.917888	1.2482	0	0.10715	0.648295	1.13019	0	1.5788	0.415574	0	0.563033	0.34196	0	1.23278	0.609651	4.65326	0	0	0	3.57353	0	0	0
CGTGAGCCATCCTTGC-1_1	2.41978	0.214625	0	1.11563	0.448562	0.522012	0	0	0.306225	0	0.687309	0.368697	0	0.327912	0.234863	0	0	0	0	0	0	0	0	0	0	CAGTCCTTCTAACTGG-1_3	2.19292	0.597695	0	0.517965	1.1406	0.529893	1.20148	2.07633	0.601242	0	0.32063	0.722721	0	0	1.25828	0	0	0	0	0	0	0	0
CGTGAGCGTTATGCGT-1_1	2.46479	0.450164	0	1.08635	0.402328	1.31953	0	2.33912	0.607592	2.33912	0.284767	0.957454	0	0	0.424921	0	0	0	0	0	0	0	0	1.73801	0	CCACTACGTTAGGGTG-1_3	0.365608	0.0395969	1.39635	0.756597	0.475106	0.81437	0	0	2.52903	0	0	0.722721	0	0.265318	0.697013	1.39635	1.39635	0	0	3.53936	0	0	0
CGTGTCTAGAATTGTG-1_1	2.42933	0.165131	0	0.89362	0.575676	0.707111	1.42661	2.35077	0.540331	2.82273	0.284767	0.727567	0	1.20249	0.30231	0	0	0	0	0	0	0	0	0	1.42661	CCTCTGATCTAACTGG-1_3	2.72063	0.0588225	0	1.64572	0.239257	0.24647	0	0	2.36898	0	0	0.398269	0	0.265318	0.408044	3.85932	2.24521	1.65273	1.65273	3.54874	0	0	0
CGTTGGGTCTCCGGTT-1_1	2.35235	0.0581268	0	1.07439	0.353852	1.17174	0	2.76268	1.14732	0	0.284767	0.538455	0	0.327912	0	0	0	0	0	0	0	0	0	0	0	CGAGCCAGTAGATTAG-1_3	2.24966	0.0776854	0	0.729702	0.803464	0.529893	1.64593	0	1.74749	0	0.563033	0.596311	0	0.265318	0.717711	0	0	0	0	2.87601	0	0	0
CTAAGACGTCCGAACC-1_1	2.17059	0.0859703	0	1.15523	0.302906	0.618838	1.85532	0	0.729895	2.46704	0	0.428543	0	0.772051	0.30231	0	0	0	0	1.85532	0	0	0	0	0	CGAGCCATCTGCAGTA-1_3	0.739698	1.5161	0	0.448209	0.506135	0.81437	0	1.4464	1.78277	0	0.32063	0.76154	0	1.46841	0.289617	5.20882	3.01978	1.4464	0	3.60348	0	0	0
CTAAGACTCTGGTATG-1_1	2.02516	0.11306	0	0.96655	0.0683663	0.618838	0	2.07521	0.468218	2.07521	0.284767	0.727567	0	0.574439	0.30231	0	0	0	0	0	0	0	0	0	1.50032	CGTGAGCGTGTAATGA-1_3	2.79426	0.0199944	0	0.729702	0.772738	1.08401	2.25738	1.66373	2.01384	0	0	1.05621	0	0.265318	0.51392	1.66373	0	0	0	3.10884	0	0	0
CTACACCCAATCAGAA-1_1	2.76777	0.214625	0	1.18258	0.402328	0.618838	0	2.03688	0.540331	3.04452	0	0.58919	0	0.574439	0.30231	0	0	0	0	0	0	0	0	0	0	CTACCCAGTAAATACG-1_3	3.31951	0.712987	0	0.644382	0.957407	1.56303	1.36212	1.91823	3.76699	0	1.06125	1.60854	0	0	1.42292	0	0	0	0	0	0	0	0
CTACACCCAGGTGCCT-1_1	2.1755	0.0294857	0	0.588466	0.448562	0.933024	2.2362	2.2362	0.306225	2.60539	0.506158	0.538455	0	0.327912	0	0	0	0	0	0	0	0	0	1.64458	0	CTACCCATCGGAGCAA-1_3	3.12783	0.0682984	0	0.411418	0.944351	1.59189	1.34445	1.89794	2.81937	0	0.921072	1.13785	0	0.647908	1.27014	0	0	0	0	0	0	0	0
CTACATTCATGCCACG-1_1	2.22564	0.261785	0	1.27036	0.402328	0.618838	1.47798	2.05004	0.468218	1.47798	0	0.810209	0	0.574439	0.162535	0	0	0	0	0	0	0	0	0	1.47798	CTCGGAGGTATTCTCT-1_3	0.723971	1.2963	0	0.373221	1.01414	0.81437	0	0	0.0980772	0	0.921072	0.218832	0	0.795426	0.586564	4.80715	2.70842	0	0	4.04344	0	0	0
CTACATTTCGGAAACG-1_1	2.46295	0.190184	0	1.2802	0.353852	1.05949	0	2.08594	0.607592	1.50986	0.284767	0.727567	0	0.327912	0.30231	0	0	0	0	0	0	0	0	0	0	CTCGGGACACACTGCG-1_3	2.46165	0.0492559	0	0.156706	0.931123	1.21662	1.60688	0	4.08823	0	0.32063	0.967295	0	0	1.07552	0	0	0	0	0	0	0	0
CTAGCCTGTACTTCTT-1_1	2.43123	0.190184	0	0.989724	0.535074	0.933024	2.90451	0	0.390498	0	0.506158	0.485008	0	0.327912	0.162535	0	0	0	2.26469	0	0	0	0	0	0	CTTAGGATCGCGATCG-1_3	2.46998	0.149768	0	2.00016	0.225868	0.682213	0	0	2.1666	0	0.32063	0.398269	0	0.265318	0.435582	0	2.24257	0	0	3.54588	0	0	0
CTCACACCACGCCAGT-1_1	2.46662	0.165131	0	1.22744	0.302906	0.414796	0	2.35321	0.540331	0	0	0.485008	0	0.574439	0.162535	0	0	0	0	0	0	0	0	0	1.75087	GAACATCGTGGTACAG-1_3	2.29185	0.0682984	0	0.333507	0.732953	0.750473	0	1.32567	2.38808	0	0	1.23728	0	0.4748	1.14469	0	0	0	0	0	0	0	0
CTCGAAAGTAAGGGAA-1_1	2.38067	0.139434	0	0.746397	0.302906	0.78822	1.76277	0	0.306225	3.01133	0.687309	0.428543	0	0	0.162535	0	0	0	0	0	0	0	0	1.76277	1.76277	GATCGTATCAGTTTGG-1_3	2.89047	0.0492559	0	2.24348	0.291087	0.350129	0	0	2.01384	0	0	0.596311	0	1.59939	0.155257	4.44939	2.20329	2.57125	1.6149	4.73415	0	0	0
CTCGAGGGTGATAAGT-1_1	2.51311	0.139434	0	1.04696	0.448562	0.933024	0	1.45365	0.540331	1.45365	0.687309	0.683535	0	0	0.234863	0	0	0	0	0	0	0	0	0	0	GCGGGTTTCTCCGGTT-1_3	1.40848	0.0869851	0	0.156706	0.890354	0.750473	1.52628	2.73463	2.57716	0	0.563033	0.550355	0	0.265318	1.40247	0	0	0	0	0	0	0	0
CTGATAGCACCTCGTT-1_1	2.33371	0.214625	0	1.11851	0.353852	0.707111	0	2.14927	0.390498	0	0.506158	0.538455	0	0	0.0845663	0	0	0	0	0	0	0	0	2.51511	0	GGGAATGGTCTAGCCG-1_3	2.78724	0.0961991	0	0.483695	1.5403	0.529893	0	2.3545	2.50407	0	0.757992	0.997818	0	0.795426	1.184	0	0	0	0	0	0	0	0
CTGATAGGTCAACATC-1_1	2.40432	0.391227	0	1.03139	0.575676	0.863241	0	1.60022	0.607592	0	0.284767	0.637475	0	0.327912	0.0845663	0	0	0	0	0	0	0	0	0	0	GGGAGATGTAGTGAAT-1_3	3.15398	0.0682984	0	0.333507	1.10207	0.350129	0	1.44467	3.29083	0	0.563033	0.722721	0	0.265318	0.51392	5.01104	2.01235	1.44467	1.44467	3.68601	0	0	0
CTGCCTAGTCTAGCCG-1_1	2.48835	0.165131	0	1.14126	0.652245	0.618838	0	1.5291	0.607592	2.10755	0.284767	0.683535	0	0.574439	0.0845663	0	0	0	0	0	0	0	0	1.5291	0	GTCACGGAGATATGGT-1_3	2.55096	0.0298437	0	2.00778	0.184593	0.931082	2.04945	1.47746	3.03919	0	0.32063	0.682334	0	0	0.675878	4.48782	1.47746	0	0	0	0	0	0
CTGCCTAGTGATGATA-1_1	2.41594	0.165131	0	1.24534	0.402328	0.618838	2.18663	1.59991	0.607592	2.55394	0	0.727567	0	0.574439	0.30231	0	0	0	0	0	0	0	0	0	0	TAGTGGTAGAAGGGTA-1_3	2.23227	0.0492559	0	0.483695	0.291087	0.130809	0	0	1.9717	0	0.32063	0.398269	0	0	0.289617	4.4389	2.36609	2.63003	0	4.54688	0	0	0
CTTGGCTCAATAACGA-1_1	2.37867	0.165131	0	1.28509	0.402328	0.618838	1.55303	2.13435	0.468218	0	0.506158	0.428543	0	0.574439	0.481015	0	0	0	0	0	0	0	0	0	0	TATCTCAGTGTTGAGG-1_3	2.64811	0.0199944	0	0.58317	0.555801	0.350129	0	1.5411	1.81684	0	0.757992	0.28229	0	0.265318	0.488483	4.80485	0	1.5411	1.5411	3.62959	0	0	0
GAAACTCTCCTTTCTC-1_1	1.98746	0.190184	0	1.2753	0.249224	0.414796	0	1.56459	0.390498	2.14727	0.973527	0.428543	0	0.327912	0.234863	0	0	0	0	1.56459	0	0	0	0	0	TCATTACTCCGTTGTC-1_3	2.69557	0.0298437	0	1.78783	0.291087	0.444045	0	1.82546	2.63792	0	0.32063	0.34196	0	1.65896	0.538725	5.46066	2.81042	1.82546	2.4346	3.62272	0	0	0
GAACATCGTTTAGCTG-1_1	2.22331	0.0581268	0	1.02824	0.535074	0.707111	0	0	0.21419	2.29863	0	0.428543	0	0.327912	0.234863	0	0	0	0	0	0	0	0	1.70116	0	TCATTTGTCTCCAACC-1_3	2.87214	0.0682984	0	0.551098	0.780509	1.36985	0	2.91749	2.38808	2.07918	0	0.640247	0	0.647908	1.08974	0	0	0	0	1.50384	0	0	0
GACAGAGGTACCGCTG-1_1	1.86166	0.165131	0	1.11274	0.302906	0.414796	0	0	0.540331	1.83336	0.506158	0.485008	0	0.327912	0.30231	0	0	0	0	0	0	0	0	0	0	TCTCATAAGACAGAGA-1_3	2.68781	0.0298437	0	0.448209	0.957407	0.529893	0	0	3.16858	0	0.757992	0.83493	0	0.4748	0.757865	0	0	0	1.58772	4.26361	0	0	0
GACTACAAGGATATAC-1_1	3.05735	0.284556	0	1.16351	0.614693	1.11719	0	0	1.22041	2.26045	0.284767	0.58919	0	0.327912	0.162535	0	1.66652	0	0	0	0	0	0	0	0	TGAGCCGGTCAACATC-1_3	2.60193	0.0682984	0	0.156706	0.66581	0.984698	1.76779	1.23226	2.84366	0	0	0.682334	0	0.647908	1.25828	0	0	0	1.23226	0	0	0	0
GACTACAAGTGGTAGC-1_1	2.24639	0.11306	0	1.01875	0.492753	0.707111	1.63388	1.63388	0.785859	0	0.284767	0.538455	0	0	0.234863	0	0	0	0	0	0	0	0	1.63388	0	TGGCGCATCTGTTTGT-1_3	3.11049	0.0492559	0	1.93699	0.225868	0.24647	0	2.08842	2.1666	0	0.757992	0.451576	0	0.265318	0.697013	4.60527	2.71762	0	2.08842	4.60527	0	0	0
GAGCAGAGTTATTCTC-1_1	2.51311	0.430902	0	1.33265	0.402328	0.998254	0	2.26779	1.02656	2.63813	0.506158	0.485008	0	0.327912	0.234863	0	0	0	0	0	0	0	0	0	0	CAACTAGTCCTAGAAC-1_4	0.266591	0.539093	0	0.694161	0.0870438	1.34071	0	2.20437	0.433484	0	0.83372	0.966364	0	0.315055	0.393409	0	0	0	0	0	0	0	2.84077
GATCAGTTCGGTGTTA-1_1	2.0421	0.139434	0	1.05005	0.249224	0.294688	1.612	1.612	0.468218	0	0	0.30504	0	0.327912	0.365493	0	0	0	0	0	0	0	1.612	0	0	CGGACACAGAATCTCC-1_4	4.06092	0.107654	0	2.17655	0.272507	0.935081	0	2.68852	2.10288	0	0.83372	1.21285	0	0.747163	0.587762	0	0	0	1.86933	2.22202	0	0	0
GATCGATAGCCACCTG-1_1	2.51485	0.190184	0	0.939391	0.448562	0.863241	1.64966	1.64966	0.540331	2.24182	0.687309	0.637475	0	0	0.30231	0	0	0	0	0	0	0	0	0	0	CTGCTGTAGAAACGAG-1_4	0.185376	1.23891	0	0.956759	0.422294	0.598409	0	0	0.388519	0	0.316242	1.22507	0	0.315055	0.453828	0	2.21714	0	0	0	0	1.86471	0
GATGCTAAGTTAAGTG-1_1	2.28443	0.0859703	0	0.771132	0.575676	0.863241	0	1.55686	0.306225	0	0.506158	0.769741	0	0.327912	0.0845663	0	0	0	0	0	0	0	0	2.13863	1.55686	CTTACCGCACTCGACG-1_4	3.76018	0.122129	0	1.22521	0.569835	0.241435	0	0	1.47965	0	0.65747	0.919292	0	0	0.523036	5.71887	4.33638	4.55206	1.32432	3.85002	0	0	1.04372
GCAAACTCAGTTAACC-1_1	2.37867	0.656309	0	1.08337	0.575676	0.863241	1.59207	0	0.390498	1.59207	0.973527	0.428543	0	0.327912	0.584562	0	0	0	0	1.59207	0	0	0	1.59207	1.59207	GACCAATGTTAAGACA-1_4	0.266591	0.107654	0	0.262832	0.856142	0.435767	0	0	1.17506	0	0.556137	0.297631	0	0	0.906984	0	2.75707	0	0	2.75707	0	0	1.69122
GCAATCACAGCCTGTG-1_1	2.37266	0.328599	0	1.19865	0.575676	1.11719	1.48508	2.42	1.02656	2.05804	0.284767	1.27702	0	0.772051	0.424921	0	0	0	0	0	0	0	0	0	0	GGCTGGTGTGGTACAG-1_4	3.94868	0.07806	0	0.406141	1.37898	0.16725	1.22695	1.22695	2.83365	1.22695	0.17057	0.211355	0	0	0.54706	0	0	0	0.589785	0	0	0	0
GCACTCTAGTCTTGCA-1_1	2.53386	0.11306	0	0.96655	0.652245	0.998254	1.64425	0	0.670612	0	0.284767	0.58919	0	0	0.534128	0	0	0	0	0	0	0	0	0	0	GTTCATTCAGCTGCAC-1_4	4.46591	0.0929666	0	0.262832	0.85184	0.547079	1.07049	0	2.25616	1.5756	0.749473	1.16639	0	0.554269	0.725908	0	0	0	1.07049	1.5756	0	0	0
GCAGCCAAGAGTAAGG-1_1	2.14061	0.0859703	0	1.29478	0.402328	0.78822	1.4759	2.40918	0.670612	2.40918	0.506158	0.58919	0	0	0.162535	0	0	0	0	0	0	0	0	1.4759	1.4759	ACATGGTGTCCGTGAC-1_5	4.13052	0.0929511	0	0.974494	0.5912	0.259549	0	0	0.426451	0	3.36324	0.716781	0	0	1.11936	0	0	0	0	0	0	0	0
GCGCAACTCTCATTCA-1_1	2.49548	0.11306	0	1.34878	0.757116	0.933024	0	0	0.468218	1.7493	0.687309	0.849102	0	0	0.162535	0	0	0	0	0	0	0	0	0	0	CCTCAGTTCGGTGTTA-1_5	0.230607	0.0672634	0	1.44094	0.198736	1.02176	0	0	0.724462	0	0.290391	0.48504	0	0.571634	0.489196	0	0	0	0	0	0	0	0
GCTCTGTCAAGGACAC-1_1	2.38067	0.11306	0	0.925529	0.402328	1.05949	0	1.41094	0.306225	2.5952	0	0.368697	0	0	0.30231	0	0	0	0	0	0	0	0	0	1.41094	CTGCGGAGTAAAGGAG-1_5	3.38101	0.0929511	0	0.202922	0.715073	0.908956	0	0	1.26019	0	0.0808769	0.676044	0	0.768597	0.427831	0	0	0	0	0	0	0	0
GCTTGAATCTGCGACG-1_1	2.21157	0.11306	0	1.169	0.353852	0.522012	0	0	0.468218	1.35717	0.840623	0.368697	0	0.327912	0.365493	0	0	0	0	0	0	0	0	0	0	TATTACCAGAACTCGG-1_5	0.264356	0.0672634	0	0.202922	0.601293	0.582359	0	1.69933	0.786899	0	0	0.922674	0	0	0.574714	0	0	0	0	0	0	0	0
GGAATAACACCAGCAC-1_1	2.02231	0.190184	0	1.21445	0.402328	0.933024	1.62041	0	0.306225	2.20941	0.687309	0.428543	0	0.772051	0.234863	0	0	0	0	0	0	0	0	0	0	AAAGCAATCGGAGGTA-1_6	3.28271	0.07328	0	0.699742	1.51317	0.521097	0	0	2.42047	0	0.904105	0.894673	0	0.791306	0.831881	4.29974	3.10802	2.62655	0	4.55448	0	0	0
GGGCACTCACGAAACG-1_1	2.5166	0.214625	0	1.37583	0.402328	0.78822	1.52656	0	0.729895	2.1047	0.506158	0.58919	0	0.327912	0.162535	0	0	0	0	0	0	0	0	0	0	AAATGCCAGCTGCCCA-1_6	3.2436	0.0446091	0	0.603775	1.00113	1.03804	0	1.89218	1.92362	0	0.904105	0.581668	0	0.471963	1.34932	4.22837	1.89218	0	0	0	0	0	0
GTAACTGAGTCCTCCT-1_1	2.65612	0.214625	0	1.13279	0.575676	1.05949	0	2.17479	0.540331	2.17479	0.506158	0.485008	0	0.327912	0.162535	0	0	0	0	0	0	0	0	0	0	AAATGCCCAGCTTAAC-1_6	2.8914	0	0	2.14091	0.366471	0.205353	0	0	3.62472	0	0.550927	0.780942	0	0	0.575816	5.53157	1.81376	1.81376	1.81376	4.35674	0	0	0
GTACTCCGTATCTGCA-1_1	2.44254	0.450164	0	1.51281	0.575676	0.522012	0	1.72995	0.468218	0	0.284767	0.428543	0	0.327912	0.0845663	0	0	0	0	0	0	0	0	0	0	ACGAGCCAGAAACGAG-1_6	0.285741	0.0299594	0	0.243994	0.756675	1.43304	0	1.83358	1.37756	0	0.312933	0.233495	0	0.471963	0.938898	0	0	0	0	0	0	1.28871	0
GTAGTCAAGACCTAGG-1_1	2.11493	0.284556	0	1.07439	0.652245	0.998254	0	0	0.607592	1.70226	0.840623	0.957454	0	0.936982	0.678386	0	0	0	0	0	0	0	0	2.29984	0	ACGATACCAGTCACTA-1_6	2.7634	0.0446091	0	1.56373	0.607638	0.205353	0	1.77285	2.89196	0	1.16458	0.947029	0	0.791306	0.418088	5.95873	1.77285	3.02288	0	5.25549	0	0	0
GTAGTCATCTAACTCT-1_1	2.19249	0.165131	0	1.4065	0.492753	0.707111	1.44964	0	0.889187	2.37813	0.506158	0.237054	0	0.574439	0.481015	0	0	0	0	0	0	0	0	0	0	CAACCAAGTTGGTAAA-1_6	2.9607	0.322199	0	1.9892	0.523866	1.43304	0	0	1.21555	1.92295	1.16458	1.62464	0	1.03298	0.575816	0	0	0	0	0	0	0	0
GTCTCGTCAGGACCCT-1_1	2.55251	0.139434	0	1.22744	0.302906	1.27265	0	0	0.468218	0	0	0.769741	0	0.327912	0.30231	0	0	0	0	0	0	0	0	2.72337	0	CAAGTTGGTATGAATG-1_6	2.73062	0.114802	0	1.67321	0.25858	0	0	0	1.96007	0	0.743027	0.233495	0	0.471963	0.297164	4.80072	1.76197	2.73902	0	4.57963	0	0	0
GTGCAGCCAAGCGATG-1_1	2.53043	0.30682	0	0.94625	0.575676	0.522012	0	1.39842	0.982831	0	1.09082	1.19949	0	0	0.30231	0	0	0	0	0	0	0	0	1.39842	1.39842	CGTTGGGGTAAGGGCT-1_6	1.98157	0.180389	0	1.63803	0.17959	0	0	0	1.70296	0	0.312933	0.123547	0	0	0.359453	5.62686	2.55431	2.18698	1.60022	4.03172	0	0	0
GTGCAGCGTACACCGC-1_1	2.31897	0.261785	0	0.89362	0.353852	0.707111	1.49842	0	0.468218	1.49842	0.284767	0.164106	0	0	0.481015	0	0	0	0	0	0	0	0	0	0	CTCACACGTCCTGCTT-1_6	2.52461	0.253805	0	1.74812	0.494307	0	0	0	2.42047	0	0.743027	0.652597	0	0	0.62331	4.44186	2.56421	0	0	4.39366	0	0	0
GTTACAGGTTGAGGTG-1_1	2.57246	0.558539	0	1.02193	0.353852	0.863241	0	1.64661	0.838857	1.64661	0	0.428543	0	0	0.365493	0	1.64661	0	0	0	0	0	0	1.64661	0	GACTGCGCACGGTGTC-1_6	3.54692	0.07328	0	0.9242	0.634071	0.205353	0	0	3.06024	0	0	0.780942	0	1.39021	0.668649	5.43293	3.21811	1.94522	0	4.69056	0	0	0
GTTCGGGGTGTTAAGA-1_1	2.01659	0.190184	0	0.953063	0.448562	0.707111	1.56489	0	0.838857	2.51337	0	0.810209	0	0.327912	0.30231	0	0	0	0	0	0	0	0	0	1.56489	GATCAGTCAGGACGTA-1_6	2.87457	0.229927	0	2.6013	0.25858	0.521097	0	0	3.05627	0	0.550927	1.04417	0	0.791306	0.793502	5.12701	1.80437	0	0	5.03229	0	0	0
TAAGAGATCCACGTTC-1_1	2.89478	0.11306	0	1.47123	0.688438	0.863241	0	0	0.889187	0	1.09082	0.683535	0	0.327912	0.234863	0	0	0	0	0	0	0	0	0	0	GCACATAGTATAATGG-1_6	2.80063	0.0446091	0	2.23389	0.523866	0	0	2.68013	3.63371	0	1.27313	0.780942	0	0	0.525954	5.34393	0	2.95052	0	4.1652	0	0	0
TACACGACAATAGCGG-1_1	2.35644	0.0859703	0	1.17446	0.249224	0.15816	1.51123	0	0.540331	2.08749	0.284767	0.637475	0	0.574439	0	0	0	0	0	0	0	0	0	2.08749	0	GCTGCTTAGGCATGTG-1_6	2.13142	0.087313	0	0.045027	1.48013	1.79427	0	2.35926	0.226466	1.7564	0.550927	0.422658	0	0.471963	0.473475	0	0	0	0	0	0	0	0
TACCTATGTCTTCTCG-1_1	2.26447	0.190184	0	1.25542	0.402328	0.78822	0	2.38706	0.390498	1.45717	0.840623	0.538455	0	0	0.234863	0	0	0	0	0	0	0	0	0	0	GCTTGAATCAGCATGT-1_6	2.66167	0.416746	0	0.49761	1.08764	1.71545	0	1.35354	2.50004	0	1.0428	1.1742	0	1.03298	1.62254	0	0	0	0	0	0	0	0
TACGGATTCTGGCGTG-1_1	2.42552	0.261785	0	1.00273	0.492753	0.414796	0	1.74383	0.607592	1.74383	0	0.368697	0	0	0	0	0	0	0	0	0	0	0	1.74383	0	GGAATAACATCCGGGT-1_6	2.81334	0.0150919	0	0.960102	0.580486	0.205353	0	1.59707	3.00724	0	0.550927	0.332543	0	1.03298	0.62331	5.40069	1.59707	0	1.59707	4.51729	0	0	0
TACTCATCAGAGCCAA-1_1	2.69036	0.450164	0	1.36913	0.448562	1.11719	0	0	0.306225	0	0.506158	0.58919	0	0.772051	0.365493	0	0	0	0	0	0	0	0	1.5411	0	GGACATTTCAGCGACC-1_6	0.0296248	1.88415	0	1.313	0.366471	0	0	0	1.93592	0	0.550927	0.581668	0	0.471963	1.17842	3.88921	1.84358	0	0	4.32371	0	0	0
TACTCATTCTCACATT-1_1	2.41015	0.238483	0	1.50306	0.492753	0.998254	0	1.52206	1.10866	2.9396	0.506158	0.683535	0	0.327912	0.0845663	0	0	0	0	0	0	0	0	0	0	GTAGTCAGTGCAGTAG-1_6	3.10675	0.087313	0	0.313678	1.00113	1.486	1.64729	2.23919	3.68391	1.64729	0	0.99678	0	0.791306	1.41447	1.64729	0	0	0	0	0	0	0
TACTTGTTCGAACGGA-1_1	2.6191	0.430902	0	1.33265	0.535074	0.707111	0	0	0.390498	2.73812	0.687309	0.683535	0	0.327912	0.481015	0	0	0	0	0	0	0	0	0	0	GTCGGGTAGGACTGGT-1_6	1.34975	0.0299594	0	0.439978	0.0938212	0	0	2.58324	1.37756	0	0	0.422658	0	0	0.15958	5.07592	2.58324	2.58324	0	5.3996	0	0	0
TAGACCATCCTAGTGA-1_1	2.14315	0.238483	0	1.13845	0.575676	0.998254	0	1.64526	0.729895	2.60617	0.284767	0.727567	0	0.327912	0.481015	0	0	0	0	0	0	0	0	2.23695	0	TGACTTTAGTTACGGG-1_6	0.113571	0.0590473	1.63355	0.243994	0.733328	1.03804	1.63355	0	0.517459	0	0.312933	0.652597	0	0	0.359453	0	1.63355	0	0	2.22398	0	0	0
TAGAGCTGTGCGAAAC-1_1	2.69328	0.411261	0	1.24026	0.249224	0.707111	0	1.74813	0.838857	0	0.506158	0.810209	0	0.327912	0.481015	0	0	0	0	0	0	0	0	0	0	TGGTTAGAGCGTCAAG-1_6	2.50269	0.154668	0	1.1225	0.25858	0	0	0	1.833	0	0.312933	1.04417	0	0.791306	0.0829698	5.73979	3.71357	2.3979	0	4.61512	0	0	0
TAGTTGGAGAGAGCTC-1_1	2.5061	0.165131	0	1.36465	0.723367	0.998254	0	0	0.468218	2.40704	0.840623	0.637475	0	0.327912	0.424921	0	0	0	0	0	0	0	0	1.80014	0	TTCTTAGTCAATAAGG-1_6	2.7896	0.114802	0	1.3847	0.523866	0	0	2.13698	2.47896	0	0.312933	0.780942	0	0.791306	0.753592	2.97984	1.55539	0	0	4.22339	0	0	0
TCACGAAAGGCGACAT-1_1	2.52354	0.30682	0	1.44459	0.302906	0.522012	0	2.27951	0.390498	0	0	0.368697	0	0	0.0845663	0	0	0	0	0	0	0	0	0	2.65027	AGTGAGGAGAAGGCCT-1_7	0.408894	1.16985	0	1.12791	0.398359	1.00867	0	2.14894	1.90039	1.56609	0.373706	0.731898	0	0.486422	0.190634	0	0	0	0	0	0	0	0
TCAGCTCCATCTGGTA-1_1	2.39256	0.0581268	0	0.721033	0.492753	0.78822	0	1.80014	0.670612	0	0.284767	0.428543	0	0.327912	0.234863	0	0	0	0	0	0	0	0	1.80014	0	GCATGCGGTCTAACGT-1_7	0.489463	0.0571076	0	2.33252	0	0.745985	0	1.94935	2.91653	2.56865	0.373706	1.01284	0	0.486422	0.55104	0	0	0	0	1.94935	0	0	0
TCATTACTCGTAGGTT-1_1	2.46479	0.0859703	0	1.04696	0.302906	0.618838	0	1.3476	0.607592	1.3476	0.284767	0.368697	0	0	0.481015	0	0	0	0	0	0	0	0	0	0	TACTCGCAGCAGATCG-1_7	0.118927	0.865086	0	1.73691	0.451675	0.885929	0	0	2.59711	0	0	0.794756	0	0	0.190634	0	0	0	0	0	0	0	0
TCGCGTTCACGAAATA-1_1	2.25321	0.0859703	0	1.16351	0.402328	0.294688	1.59865	2.55249	0.306225	0	0.284767	0.428543	0	0.936982	0.424921	0	0	0	0	0	0	0	0	1.59865	0	TCGTACCGTTGGAGGT-1_7	0.633406	1.06614	0	0.748694	0.596433	0.58322	0	0	2.35192	3.4991	0.858378	1.72024	0	0.486422	1.0243	0	0	0	0	0	0	0	0
TCGGTAATCGATGAGG-1_1	2.22564	0.190184	0	0.969894	0.575676	0.414796	0	2.33489	0.390498	2.33489	0.284767	0.683535	0	0	0.30231	0	0	0	0	0	0	0	0	0	0	CGACCTTAGTGTCCAT-1_8	3.91145	0.0638961	0	0.882885	1.04041	1.37044	1.89987	2.25419	2.54776	0	0.358511	1.0888	0	0	1.32385	0	0	0	1.34613	3.77593	0	0	0
TCTATTGTCTTTAGTC-1_1	2.47027	0.284556	0	1.23515	0.614693	1.05949	1.43655	0	0.729895	2.00314	0.506158	0.58919	0	0	0.481015	0	0	0	0	0	0	0	0	0	1.43655	CGATTGAGTTAGATGA-1_8	3.90331	0.0430478	0	0.567281	0.987291	0.882904	1.39521	1.39521	3.30452	0	0.621863	1.0888	0	1.25255	1.16989	4.6752	1.39521	0	0	2.57591	0	0	0
TGAAAGAAGACTTGAA-1_1	2.36052	0.284556	0	1.35334	0.535074	0.863241	0	0	0.729895	0	0.506158	1.05521	0	0.327912	0.534128	0	0	0	0	0	0	0	0	0	0	CTCATTAGTGCACCAC-1_8	3.62335	0.0217555	0	0.54645	0.931189	1.07306	1.68023	1.68023	2.28677	0	0.621863	1.02016	0	0.810764	0.833922	0	0	0	0	0	0	0	0
TGCCCATCACAACGTT-1_1	2.15821	0.190184	0	0.986446	0.192496	0.522012	0	2.99414	0.112819	0	0.506158	0.58919	0	0.327912	0.162535	0	0	0	0	0	0	0	0	0	0	GACGCGTCAATAGCGG-1_8	3.64607	0.0535263	0	1.7128	0.840652	1.34438	1.86149	1.86149	2.91791	2.47373	0.621863	0.464498	0	0.485393	0.568761	0	1.86149	0	1.31282	0	0	0	0
TGCCCTAGTCGTGGCT-1_1	2.39453	0.165131	0	0.882754	0.448562	0	0	0	0.670612	2.5855	0.506158	0.637475	0	0.772051	0.30231	0	0	0	0	1.62727	0	0	0	0	1.62727	GACGGCTAGATGTGGC-1_8	2.66864	0.41664	0	0.387045	0.630519	0.47479	2.33827	1.97992	0.809848	1.41612	0.830119	0.179878	0	0.485393	0.765056	0	0	0	0	0	0	0	0
TGCGGGTCACCGAATT-1_1	2.44815	0.391227	0	1.08932	0.448562	0.78822	1.56369	1.56369	0.540331	0	0.687309	0.886539	0	0.772051	0.30231	0	0	0	0	0	0	0	0	1.56369	0	GCTTGAACAAAGCAAT-1_8	3.58336	0.143197	0	2.20106	0.668752	0.923938	0	2.3016	1.91114	2.3016	1.00239	0.33228	0	0.810764	0.958875	0	0	0	1.38547	0	0	0	0
TGGACGCAGGCGATAC-1_1	2.79713	0.30682	0	1.28509	0.448562	0.78822	0	2.06522	0.390498	1.49145	0.840623	0.485008	0	0.574439	0.481015	0	0	0	0	0	0	0	0	1.49145	0	GGACAAGAGTTTCCTT-1_8	3.73212	0.0430478	0	0.0701892	1.78819	1.2028	0	1.46736	2.39612	2.03804	0.358511	0.581258	0	0	1.43925	0	0	0	0	0	0	0	0
TGGCTGGCACACAGAG-1_1	2.09655	0.190184	0	1.20658	0.402328	0.414796	0	1.61136	0.21419	2.56717	0.840623	0.991111	0	0.574439	0.365493	0	0	0	0	0	0	0	0	0	0	GGGAGATAGGTCATCT-1_8	3.65265	0.0741595	0	0.852352	0.987291	0.748617	0	2.29035	2.57048	2.29035	0.830119	0.946461	0	0.485393	1.19339	0	0	0	0	2.75984	0	0	0
TGGTTAGAGGTGATAT-1_1	2.42933	0.0859703	0	0.0598078	0.821379	0.707111	0	2.09934	0.670612	0	0.284767	0.727567	0	0.327912	0.162535	0	0	0	0	0	0	0	0	1.52178	0	TCATTTGAGGCGCTCT-1_8	0.535908	0.0741595	0	1.38157	0.364152	1.44479	0	0	1.86107	0	0.358511	0.581258	0	0	0.800082	0	0	0	1.30045	1.30045	0	0	0
TGGTTAGTCCGGCACA-1_1	2.81666	0.139434	0	1.18528	0.353852	1.05949	0	2.07887	0.670612	1.50357	0	0.886539	0	0	0.424921	0	0	0	0	0	0	0	0	1.50357	1.50357	TCTGGAAAGGGTGTTG-1_8	3.30629	0.0535263	0	1.4086	0.461041	0.265312	1.59331	2.17929	1.51715	0	0.621863	0.581258	0	0	0.611223	0	2.17929	0	2.17929	1.59331	0	0	0
TTAGTTCGTATATGGA-1_1	2.26894	0.214625	0	1.10984	0.448562	0.522012	0	1.71298	0.390498	0	0.284767	0.237054	0	0	0.424921	0	0	0	0	0	0	0	0	1.71298	2.68351	TTGGAACGTTACTGAC-1_8	2.33881	0.0638961	0	1.95606	0.198561	0.409721	0	2.5343	0.975009	0	1.00239	1.15303	0	1.05586	0.324283	0	0	0	0	0	0	0	0
TTCGAAGCACAACTGT-1_1	2.15321	0.0859703	0	1.04696	0.353852	0.863241	0	2.41783	0.468218	2.05596	1.09082	0.922625	0	0.574439	0.234863	0	0	0	0	0	0	0	0	2.05596	0	ACGGCCACAGTGACAG-1_9	0.579291	0.558862	0	0.461107	0.156743	0.321426	0	0	1.72509	2.1436	0.257964	0.105246	0	0.542054	0.167272	2.50921	1.56131	0	0	2.50921	0	1.56131	0
TTCTCCTGTCGACTAT-1_1	2.08857	0.0581268	0	1.25793	0.448562	0.78822	1.45895	1.45895	0.785859	1.45895	0	0.164106	0	0.574439	0.30231	0	0	0	1.45895	0	0	0	0	0	0	AGAGCGAGTCGGATCC-1_9	0.731917	0.0263874	2.5975	0.256899	1.06783	1.44038	0	0	0.766984	0	0.257964	0.0540072	0	0	0.310532	0	0	0	0	3.79561	0	0	0
TTCTTAGAGTAGCGGT-1_1	2.30616	0.190184	0	0.999494	0.535074	0.522012	0	1.78389	0.306225	2.3893	0.687309	0.727567	0	0.327912	0.365493	0	0	0	0	0	0	0	0	0	0	CCGTGGAGTCTTCTCG-1_9	4.47188	0.0132807	0	0	1.03823	1.12656	0	0	2.4318	0	0.632802	1.4507	0	0.542054	0.794727	0	0	0	0	0	0	0	1.99982
TTGCGTCCAAGGTGTG-1_1	2.36458	0.139434	0	1.36689	0.492753	0.294688	0	0	0.540331	2.28942	0	0.485008	0	0	0.365493	0	0	0	0	0	0	0	0	0	0	GCGACCAGTTACCAGT-1_9	0.179144	1.47148	0	0.630602	1.44083	1.29573	0	0	0.45529	0	1.11843	1.2474	0	0	0.474318	0	0	0	0	1.5151	0	0	0
TTGGCAAAGACAGACC-1_1	2.09124	0.284556	0	1.28509	0.132356	0.998254	0	2.18838	0.540331	2.55577	0.506158	0.727567	0	0	0.534128	0	0	0	0	0	0	0	0	0	0	GTGCTTCGTGCCTTGG-1_9	0.632797	1.15663	0	0.705668	0.567373	0.564283	0	2.0521	1.1959	0	2.50005	1.29194	0	0	0.794727	0	2.0521	0	0	0	0	0	0
TTTCCTCAGTGCTGCC-1_1	2.1973	0.190184	0	1.36689	0.448562	0.294688	0	1.67001	0.390498	0	0.687309	0.538455	0	0.327912	0.365493	0	0	0	0	1.67001	0	0	0	0	0	GTGCTTCGTGTGAAAT-1_9	0.52276	1.54542	0	0.256899	1.52736	0.666666	0	0	1.00426	0	0.632802	1.04908	0	0.542054	0.821773	0	0	0	0	0	0	0	0
TTTGTCAGTCCATGAT-1_1	2.38266	0.11306	0	1.17988	0.353852	0.414796	0	0	0.306225	2.32111	0.687309	0.538455	0	0	0.234863	0	0	0	1.7216	0	0	0	0	0	0	GTTCATTAGAAGCCCA-1_9	0.3991	0.66743	0	0.461107	0.637052	0.564283	0	0	0.766984	0	0	0.367374	0	0	0.435818	0	0	0	0	0	0	0	0
TTTGTCAGTCCGAAGA-1_1	2.51311	0.30682	0	1.18528	0.535074	0.78822	0	1.83868	0.468218	2.44897	0.284767	0.368697	0	0	0.365493	0	0	0	0	0	0	0	0	0	0	AAGGAGCCAGCTGTGC-1_10	0.237826	0.202216	3.3813	1.24673	0.388734	0.868732	0	0	0.588969	0	0.516339	0.956012	0	0.390376	0.365677	0	3.3813	0	0	3.3813	0	0	0
TTTGTCAGTCCTCTTG-1_1	2.42743	0.190184	0	0.868079	0.535074	0.78822	0	2.05122	0.468218	2.05122	0.506158	0.485008	0	0	0.365493	0	0	0	1.47903	0	0	0	0	1.47903	0	AATCGGTTCCGCAAGC-1_10	1.4908	0.289807	0	0.482263	0.785985	0.379323	1.63355	0	0.86503	0	0.516339	0.228098	0	0.390376	0.61131	3.07316	2.59272	0	2.86152	2.59272	0	0	0
CACCAGGGTCATTAGC-1_2	3.85345	0.0264672	0	3.47656	0.0911776	1.11375	0	2.76512	0.160741	0	0.569788	0.463944	0	1.00558	0.274722	0	2.13304	0	0	2.76512	0	0	0	0	0	ACTTACTTCCTCAACC-1_10	2.73752	0.547177	0	2.77437	0.518039	1.04563	1.46608	0	1.65629	0	0.371968	1.45333	0	1.22015	0.885752	3.43366	2.03659	1.46608	0	2.39759	0	0	0
CACCTTGTCTGCTGTC-1_2	3.43205	0.0152098	0	0.589894	0.291022	1.05615	1.56012	2.14228	0.728127	0	0	0.283646	0	0.526736	0.32065	0	0	0	0	0	0	0	0	1.56012	0	AGGTCATAGACCACGA-1_10	1.08148	0.202216	0	0.144043	0.639707	0.653673	0	1.82764	0.108486	0	0.371968	0.355584	0	0.390376	0.4459	4.0218	2.17802	3.19812	0	2.81287	0	0	0
CTCAGAACAGGTCGTC-1_2	3.08551	0.0152098	0	2.99242	0.0217909	0.616483	0	1.6813	0.11739	0	0.569788	0.232991	0	0.526736	0.0792527	0	0	0	0	2.64742	1.6813	0	0	1.6813	0	ATTTCTGGTCTCCATC-1_10	2.25569	0.697392	0	0.935834	0.715519	1.12357	0	1.78019	1.22565	0	0.642472	0.852325	0	0	0.743709	5.42858	3.49806	2.12781	0	3.86795	0	0	0
GATCTAGTCAAGGCTT-1_2	4.0044	0.0264672	0	3.12248	0.0639979	0.995029	0	1.2761	0.841702	2.16882	0.569788	0.151846	0	0.526736	0.232048	0	0	0	0	0	0	0	0	0	1.2761	CACACCTCAATAAGCA-1_10	1.70016	0.106211	0	0.573614	0.68177	0	0	0.88196	0.86503	0	0.516339	0.406625	0	0	0.351658	4.86617	2.80771	1.34319	0.88196	3.03586	0	1.8965	0.88196
GCGCCAATCCCATTAT-1_2	3.58868	0.0412826	0	0.992105	0.419616	1.16821	0.932305	2.46662	2.15443	0	0.413386	0.543207	0	0.297656	0.305574	0	0.932305	0	1.40627	2.16353	0	0.932305	0	0	0	CACATTTGTGCACGAA-1_10	2.3855	0.330883	0	0.269926	1.0971	0.868732	0	2.08143	1.29076	0	0.642472	1.04621	0	0.670427	0.674601	4.38843	2.33742	0	1.20556	2.98108	0	1.20556	0
GTCTCGTGTCTGGAGA-1_2	3.1443	0.638027	0	0.369184	0.813466	0	0	2.41581	0.387518	0	0.705004	0.484356	0	0.526736	1.03723	0	0	0	0	0	0	0	1.8082	1.26687	1.26687	CCACTACAGACGCAAC-1_10	0.103805	0.106211	0	0.482263	0.603251	0.868732	1.69969	2.29702	0.206347	0	0.20318	0.175764	0	0	0.23181	3.6049	1.69969	0	0	2.93858	0	0	0
GTTTCTATCTTCGGTC-1_2	3.84101	0.0301917	0	0.539114	0.829612	1.75327	0.795016	1.9562	2.32895	0	0.569788	0.308043	0	0.526736	0.510843	0	0	0	0	0.795016	0	0	0	1.23226	0.795016	CCAGCGAAGATGTCGG-1_10	2.06575	0.697392	0	0.38172	1.42621	0.961085	0	2.3141	1.49013	0	1.17956	1.42805	0	0	1.14013	0	0	0	0	0	0	0	0
TACCTTAAGACTCGGA-1_2	4.237	0.362413	0	0.684318	1.17322	1.31579	0.802346	1.54592	1.67888	1.24171	1.76872	2.61443	0	1.41592	0.78347	0	0	0	1.24171	1.54592	0	0	0	0.802346	0.802346	CCATGTCCAAGCCCAC-1_10	2.47559	0.444866	0	0.935834	0.674881	0.525877	0	1.89505	1.29076	2.51007	0.946647	1.13924	0	0	0.860611	0	0	0	0	2.51007	0	0	0
CAGCAGCGTCTGCCAG-1_3	2.16518	0.0199944	0	2.35142	0.156098	0.608951	0	2.38258	0.601242	2.38258	0.32063	0.218832	0	0.265318	0.289617	0	0	0	0	0	0	0	0	0	0	CCATGTCCAGTGGGAT-1_10	1.54315	0.106211	0	0.806239	0.388734	0.868732	0	0	1.25874	0	0.20318	0.960108	0	0	0.843491	2.68807	0	0	1.48746	0	0	0	0
CAGCTGGTCATCACCC-1_3	1.84002	0.0588225	0	1.9451	0.212298	0.750473	0	1.95479	0.415574	0	0.32063	0.502185	0	0	0.904069	0	0	0	0	1.95479	0	0	0	0	0	CCTTACGAGCTAGTTC-1_10	2.61146	0.408297	0	0.269926	1.29392	0.653673	1.99514	0	1.58843	0	0.754462	1.15618	0	0.390376	1.08743	3.4894	2.61787	0	1.4295	3.38742	0	1.99514	0
CCACCTATCATTATCC-1_3	2.10925	0.0395969	0	1.11048	0.328269	0.444045	1.69423	2.66217	2.20141	1.69423	0.32063	0.502185	0	0	0.586564	0	0	0	0	0	0	0	0	1.69423	0	CTCGTCAAGCTTATCG-1_10	2.68533	0.609995	0	0.935834	1.30502	1.19588	0	0	1.83596	0	0.642472	1.68012	0	1.0682	1.04599	0	0	0	0	0	0	0	0
CCGTACTAGACTGGGT-1_3	1.93883	0.0776854	0	3.1549	0.0965496	0.608951	1.71075	1.71075	1.01226	2.30918	0.32063	0.28229	0	0.265318	0.118643	0	0	0	0	0	0	0	0	0	0	CTGCCTAAGTGTACCT-1_10	1.50635	0.24697	0	0.144043	0.557674	0.766973	1.84875	2.45991	1.3218	1.30181	0	0.651325	0	0.390376	0.496016	3.1094	0	0	0	1.30181	0	2.20031	0
CGATCGGTCGTAGGAG-1_3	2.78925	0.0395969	0	2.16227	0.212298	0.874427	0	3.02381	0.269373	0	0	0.34196	0	0.4748	0.118643	0	0	0	0	0	0	0	0	0	0	CTGCCTATCTGGCGTG-1_10	2.46635	0.514223	0	0.573614	1.17552	1.49508	2.68563	0	1.04149	0	0.754462	0.731507	0	0.390376	0.826074	0	0	0	0	2.68563	0	0	0
CGGCTAGCATCTCGCT-1_3	2.70107	0.0776854	0	2.86937	0.14154	0.81437	0	1.53564	1.04902	0	1.06125	0.218832	0	0	0.0411318	0	0	0	0	0	0	0	0	1.53564	0	GGACAAGTCCACGTGG-1_10	2.98388	0.547177	0	0.38172	1.23647	0.868732	0	0	1.76006	0	1.10778	1.4433	0	1.0682	1.12069	4.78822	2.65549	2.76543	0.976063	3.31287	0	0.976063	0
CGGTTAAAGCCAGAAC-1_3	2.8675	0.0682984	0	2.62325	0.156098	0.350129	0	1.75442	0.269373	2.73049	0	0.218832	0	0.4748	0.224692	0	0	0	0	0	0	0	0	0	1.75442	GGACAGAGTGGCGAAT-1_10	1.208	0.330883	0	0.734546	0.804372	0.653673	0	2.1136	0.452952	0	0	0.253273	0	0.670427	0.4459	4.25051	0	0	0	2.95465	0	0	0
CGTCTACTCGTTGCCT-1_3	3.28523	0.0869851	0	2.27884	0.387324	1.77347	0	1.31045	0.84999	0	0.921072	0.640247	0	0.4748	0.88692	3.42706	1.31045	0	0	0	0	0	0	1.31045	0	GGCTGGTGTACGAAAT-1_10	0.16466	0.202216	3.40212	0.144043	0.0399165	0.20754	3.40212	0	0.588969	0	0	0.0418148	2.11105	0	0.019869	3.40212	2.74173	0	0	3.61858	0	0	0
CTTCTCTAGGGTGTGT-1_3	2.57987	0.167006	0	1.83405	0.340362	1.21662	0	2.6776	1.30271	2.05092	0.32063	0.451576	0	0	0.920928	0	0	0	0	0	0	0	0	2.05092	0	GTAACGTGTCGCTTTC-1_10	1.63835	0.289807	0	0.734546	0.667945	1.12357	0	0	2.55857	0	0.20318	0.5015	0	0	0.4459	2.90243	3.25312	0	0	3.71786	0	0	0
GAAATGAAGCCACTAT-1_3	2.65157	0.0492559	0	2.70969	0.212298	0.81437	1.9057	1.9057	0.269373	0	0.32063	0.28229	0	0.265318	0.0411318	0	0	0	0	0	0	0	0	0	0	GTCTTCGCAACCGCCA-1_10	2.8834	0.547177	0	0.873134	1.26369	1.59351	1.2364	0	1.38111	0	0.754462	2.35046	0	1.0682	0.674601	0	0	1.2364	0	1.77264	0	0	0
GACAGAGCACATCTTT-1_3	2.56741	0.0199944	0	2.88528	0.111772	1.17434	0	1.88693	0.269373	1.88693	0	0.451576	0	0	0	0	0	0	0	0	0	0	0	1.88693	0	TACAGTGCACCAACCG-1_10	2.30946	0.639984	0	0.935834	0.863328	0.961085	0	0	1.19143	0	0.754462	0.726357	0	1.22015	0.714674	0	1.82415	0	0	0	0	0	0
GACCAATTCGCCAGCA-1_3	2.78118	0.241095	0	2.1752	0.303635	0.350129	0	0	1.50488	0	2.00498	1.05621	0	0	0.98566	0	1.50821	0	0	0	0	0	0	0	0	ACCCACTAGAAGGGTA-1_11	0.168834	0.340828	0	0.142247	0.493362	0.589646	0	0	0.251403	0	0.16405	0.418208	0	0	0.547182	0	0	0	0	0	0	0	0
GACTACAAGTCAATAG-1_3	2.37428	0.0961991	0	1.5663	0.252468	0.874427	1.50357	1.50357	0.269373	0	0.32063	0.451576	0	0	0.435582	0	1.50357	0	2.07887	4.04241	0	0	0	1.50357	0	AGTAGTCCAAGCTGGA-1_11	0	0.954501	0	0.477131	0.85741	0.589646	0	2.13337	0.826902	0	0.538301	0.457441	0	0.379455	0.783529	0	0	0	0	0	0	0	0
GGCAATTAGACTTTCG-1_3	2.50797	0.141037	0	2.40388	0.184593	0.984698	0	0	0.656188	0	0.32063	0.34196	0	0	0.190577	0	0	0	0	0	0	0	0	0	0	CCACTACGTAAACGCG-1_11	0.129222	1.03459	0	1.04181	0.360646	0.728096	0	1.43071	0.619223	1.99651	0.16405	0.245777	0	0	0.485091	3.58347	2.35565	0	0	2.61934	0	0	0
TACCTATCACCGATAT-1_3	2.89861	0.105329	0	2.99861	0.184593	0.81437	0	0	0.415574	0	0	0.640247	0	0	0.289617	0	0	0	0	0	0	0	0	0	0	TACAGTGGTATGAATG-1_11	1.1214	0.733792	0	1.32216	0.874535	0.23727	0	0	1.07478	1.91997	0.810003	1.26925	0	0.653874	0.555746	0	0	0	0	0	0	0	1.36363
TACCTATGTTCGGCAC-1_3	2.70654	0.0199944	0	1.88684	0.0965496	1.03558	0	3.26352	0.187389	1.98587	0.32063	0.502185	0	0.4748	0	0	0	0	0	0	0	0	0	1.98587	1.98587	TTCCCAGTCCTACAGA-1_11	3.47262	0.5487	0	1.19177	1.01182	1.58573	1.41494	0	1.59537	0	0.538301	1.69566	0	0.379455	1.23484	0	0	0	0	1.41494	0	0	0
TACGGTAAGTGAATTG-1_3	2.3131	0.0961991	0	2.63549	0.126767	0.81437	1.6899	1.6899	0.415574	0	0.32063	0.451576	0	0	0.118643	0	0	0	0	0	0	0	0	0	0	TTGACTTGTAGGACAC-1_11	1.90919	0.484094	0	1.74723	0.442369	0.849688	0	0	0.916529	0	1.02343	1.57005	0	0.653874	0.713213	0	0	0	0	0	0	0	0
TCAACGAGTTTGTGTG-1_3	2.72171	0.0869851	0	2.89471	0.156098	0.984698	0	2.10596	0.5431	0	0.563033	0.451576	0	0.4748	0.0806385	0	0	0	0	0	0	0	0	0	0	AACACGTAGATGCGAC-1_12	1.12152	0.187639	0	0.33484	0.740408	1.3539	1.9401	1.9401	1.9429	1.9401	0.615476	0.442725	0	0.2342	0.780076	0	0	0	0	1.38122	0	0	0
TGCCCTAAGAGATGAG-1_3	2.53295	0.0588225	0	2.36214	0.170447	0.682213	0	1.69134	0.345143	0	0.757992	0.28229	0	0.265318	0.118643	0	0	0	0	1.69134	0	0	0	1.69134	0	AACACGTCACGCTTTC-1_12	1.67051	0.26972	0	0.235186	1.49715	1.22648	1.43728	2.00397	2.31502	0	0.93974	1.17179	0	0.2342	1.58104	0	0	0	0	0	0	0	0
TGCGGGTAGCGCCTCA-1_3	2.38186	0.175514	0	2.58135	0.184593	1.13019	2.11938	0	0.656188	2.11938	0.757992	0.83493	0	0.795426	0.190577	0	0	0	0	0	0	0	0	0	0	AACCGCGTCAAACAAG-1_12	1.45766	0.215755	0	1.19329	0.844301	1.82278	1.42015	3.13394	2.13928	1.42015	0.758021	0.707151	0	0.9491	0.860968	2.60646	0	0	0	2.60646	0	0	0
TGGCCAGCAGCTTAAC-1_3	2.93052	0.123342	0	2.83344	0.156098	1.25718	1.78224	1.78224	0.656188	1.78224	0.921072	0.682334	0	0	0.0806385	0	0	0	0	0	0	0	0	0	0	AACTCCCAGTCATGCT-1_12	1.01792	0.243101	0	0.235186	1.10361	0.747605	1.43679	2.62675	1.98323	0	0.882759	0.845051	0	0.2342	1.29531	0	0	0	1.43679	0	0	0	0
TGGGAAGAGTACGTTC-1_3	2.6306	0.0395969	0	1.72938	0.364119	1.21662	0	1.74189	0.345143	0	0	0.502185	0	0	0.757865	0	0	0	0	3.87289	0	0	0	0	0	AACTCTTAGGAGTTTA-1_12	1.55175	0.0982143	0	0.269519	1.30934	0.831717	2.46016	2.09651	2.40024	0	0.758021	0.728054	0	0.2342	1.22069	0	0	0	0	0	0	0	0
TGTGTTTGTGGGTATG-1_3	2.49592	0.0492559	0	2.18797	0.0494396	0.750473	0	1.70889	0.757777	2.30714	0.32063	0.83493	0	0	0.155257	0	0	0	0	0	0	0	0	1.70889	0	AACTGGTAGTTACCCA-1_12	1.6508	0.460455	0	0.302713	1.56339	0.747605	1.41094	2.5952	3.05563	0	0.93974	1.31959	0	0.2342	1.34441	0	0	0	1.41094	1.41094	0	0	0
TTAGGACTCACAATGC-1_3	2.5212	0.141037	0	3.00703	0.170447	0.682213	0	0	0.601242	0	0	0.596311	0	0.265318	0.155257	0	0	0	1.65136	0	0	0	0	0	0	AACTGGTCACTGCCAG-1_12	1.89792	0.416073	0	0.722986	1.0779	1.56843	0	2.29408	2.94111	1.37921	0.758021	1.01397	0	0.423825	1.41063	0	0	0	0	1.37921	0	0	0
TTCTACAAGGTGACCA-1_3	1.96437	0.0492559	0	2.56408	0.212298	0.444045	0	1.51871	0.345143	0	0	0.83493	0	0	0.851715	0	0	0	0	0	0	0	0	1.51871	0	AAGACCTTCGTAGGAG-1_12	1.07952	0.215755	0	0.124491	0.728168	1.01544	0	2.22766	0.242275	0	0.53578	0.663986	0	0	0.665422	0	0	0	1.63687	1.63687	0	0	1.63687
AGCTTGAGTGCAGGTA-1_4	3.79741	0.178021	0	0.876651	0.569835	1.38725	0	0	0.433484	3.14907	1.46964	0.805216	0	0.747163	0.576301	0	0	1.43217	0	1.43217	0	0	0	0	0	AAGGAGCTCGGAATCT-1_12	1.32544	0	0	0.124491	0.908013	0.380699	2.20509	2.20509	0.339817	2.20509	0.35436	0.571631	0	0.720563	0.976179	0	0	0	0	0	0	0	0
ATGTGTGTCCTCTAGC-1_4	3.79741	0.418447	0	0.588688	0.708382	0.492971	0	0	0.734887	2.78676	0.443366	0.706691	0	0.747163	0.570521	0	0	2.41164	0	2.78676	0	0	0	0	0	AAGTCTGGTCTTCAAG-1_12	1.66711	0.369628	0	0.365967	1.12867	1.44531	0	2.95603	2.39073	1.53564	0.449178	0.98239	0	0	1.03384	0	0	0	0	1.53564	0	0	0
CAGAGAGAGCCAACAG-1_4	4.37978	0.21798	0	1.25421	0.807773	0.310494	0	0	0.734887	0	0.443366	1.07843	0	0.315055	0.745564	0	1.8691	3.13244	0	0	0	1.31941	0	3.67319	0	AATCCAGTCCTTAATC-1_12	1.56125	0.243101	0	0.764983	0.844301	1.46691	0	3.00781	2.55565	0	0.449178	1.04458	0	0.9491	0.705119	0	0	0	0	0	0	0	0
CGAGCACGTCTAACGT-1_4	4.02519	0.150465	0	1.59085	0.360825	0.780847	1.41801	0	1.87089	1.41801	0	1.9091	0	0.315055	0.599093	0	0	0	0	0	0	0	1.41801	0	1.41801	ACACCCTCAAGTTGTC-1_12	0.976333	0.187639	0	0.302713	1.14504	0.499944	1.35524	2.90505	0.321055	1.35524	0.758021	0.496297	0	0.583161	0.755709	0	0	0	1.35524	0	0	0	1.35524
GCGCGATAGATGGGTC-1_4	3.47394	0.150465	0	0.470764	0.523032	1.00411	0	1.35953	0.476514	2.27038	0.17057	0.607833	0	0.315055	0.314234	0	0	0	0	0	0	0	0	2.27038	1.91526	ACAGCTAAGAGGTTAT-1_12	0.635634	0.187639	0	0.235186	0.752499	0.702739	0	0	1.57381	1.91108	0.35436	0.262282	0	0.2342	0.624084	0	0	0	0	1.35588	0	0	1.35588
GTGCGGTGTTTGGCGC-1_4	3.27943	0.0319589	0	1.06604	0.339466	0.647233	0	0	1.13226	1.65855	0.65747	1.14131	0	0	0.211787	0	0	0	0	1.65855	0	0	0	1.65855	2.25165	ACATACGTCTCGTATT-1_12	1.55556	0.26972	0	0.199632	0.996562	1.3539	1.48799	2.06132	2.08722	1.48799	0.758021	1.13116	0	0.2342	0.946051	0	0	0	0	0	0	0	1.48799
TTAGGACGTCCGAATT-1_4	3.34617	0.122129	0	1.33649	0.264783	0.738263	0	0	1.08755	0	0.316242	0.790898	0	0.315055	0.393409	0	0	0	0	0	0	0	0	1.33488	0	ACCGTAAAGACAAAGG-1_12	1.77817	0.345571	0	0.951992	0.855205	0.831717	1.47356	2.67131	2.06429	2.88053	0.449178	1.11724	0	0.423825	0.767967	0	2.40642	0	0	2.04504	0	0	0
CCAGCGAGTGTATGGG-1_5	3.37066	0.0672634	0	2.8791	0.0876522	0.735537	1.78554	2.76559	1.70845	1.78554	0.0808769	0.145018	0	0.768597	0.114531	0	0	0	0	0	0	0	0	3.25091	2.76559	ACCGTAATCACTGGGC-1_12	1.18	0.26972	0	0.453925	0.918248	1.08041	1.32284	2.22594	2.19894	0	0.615476	0.807553	0	0.2342	0.860968	0	0	0	0	1.32284	0	0	0
CCGTTCACATCGTCGG-1_5	3.68106	0.117995	0	1.79583	0.495464	0.636068	0	0	0.426451	1.43508	0.351492	1.11914	0	0	0.328088	0	0	0	0	2.00148	0	0	0	0	1.43508	ACGATGTAGACGACGT-1_12	1.18276	0.158711	0	0.33484	1.2003	1.14142	1.9743	2.59549	0.221571	1.41118	0.615476	0.663986	0	0.423825	1.21292	0	0	0	0	0	0	0	1.41118
GCTGGGTGTAGAGGAA-1_5	2.91815	0.0541678	0	1.69093	0.120669	0.582359	0	0	0.235788	0	0	0.534143	0	0.326119	0.236623	0	0	0	0	0	0	0	0	1.89746	1.89746	ACGATGTGTCTTTCAT-1_12	1.05313	0.26972	0	0.124491	1.23056	1.01544	0	2.11617	2.32272	1.53679	0.53578	0.845051	0	0.423825	1.15671	0	0	0	0	0	0	0	0
TCTCATACATGTAGTC-1_5	2.11691	0.0672634	0	1.8082	0.242809	0.687038	0	0	0.124827	0	0.0808769	0.332081	0	0	0.255598	0	2.54452	0	0	0	0	0	0	0	0	ACGTCAAAGATCTGCT-1_12	1.41805	0.215755	0	0.124491	1.08655	1.48805	0	0	1.92782	0	0.882759	0.845051	0	0.423825	1.23607	0	1.62991	0	0	0	0	0	0
TTGGCAAGTTAAGGGC-1_5	3.20809	0.0801897	0	1.17858	0.285021	0.908956	0	0	0.426451	0	1.54893	0.401584	0	0.326119	0.443529	0	0	0	0	0	0	0	0	3.8221	1.99955	ACTATCTGTTCAGGCC-1_12	1.3711	0.39312	0	1.48221	0.677656	1.40065	0	2.99811	2.26614	1.75127	0.615476	0.98239	0	0.423825	0.946051	2.35364	0	1.75127	0	0	0	0	0
AAGGTTCCAGCCTATA-1_6	2.35438	0.07328	0	2.22895	0.137625	0.86194	0	1.72804	0.658514	0	0.312933	0.123547	0	0.471963	0.0829698	0	0	0	0	0	0	0	0	0	0	ACTGAACGTACAGCAG-1_12	1.41148	0.502952	0	0.508539	1.33651	1.19892	1.73378	2.97798	2.87042	0	0.93974	0.966219	0	0.9491	1.26613	0	0	0	0	0	0	0	0
AAGTCTGCACCACCAG-1_6	3.35033	0.154668	0	2.29141	0.494307	1.53629	0	0	0.566721	0	0.743027	1.13271	0	0	0.712022	0	0	0	0	0	0	0	0	0	0	AGATCTGAGCGTAATA-1_12	1.22603	0.502952	0	0.162767	1.62049	0.655764	0	2.03428	2.08884	0	0.993649	0.949783	0	0.583161	0.925449	0	0	0	0	0	0	0	0
ACACCAAGTGCCTGTG-1_6	2.24273	0.07328	0	2.27733	0.0938212	1.03804	0	0	0.465644	1.73224	0.550927	0.422658	0	0.791306	0.15958	0	0	0	0	0	0	0	0	0	0	AGATTGCTCATAAAGG-1_12	1.45134	0.187639	0	0.862853	0.493274	0.655764	0	1.90643	0.977545	1.90643	0.758021	0.998303	0	0.841346	1.10589	0	0	0	0	0	0	0	0
ACCAGTAAGTGACTCT-1_6	2.50761	0.087313	0	1.59224	0.17959	0.86194	1.67988	2.6458	0.156525	0	0	0.422658	0	0	0.230736	0	0	0	0	0	0	0	0	1.67988	0	AGCATACTCGGATGGA-1_12	1.97276	0.416073	0	0.269519	2.06842	1.27941	1.08597	2.69031	3.06176	0	0.615476	1.11724	0	1.04636	1.57562	0	0	0	0	0	0	0	0
ACGATACCATCTACGA-1_6	3.03855	0.087313	0	2.07951	0.219865	0.86194	0	0	0.353188	0	0.904105	0.718827	0	0	0.62331	4.93951	0	0	0	4.2848	0	0	0	0	0	AGCCTAATCTTGCATT-1_12	1.62893	0.26972	0	0.453925	1.3162	0.981293	1.40002	1.40002	2.35669	1.40002	0.53578	0.881194	0	0.2342	1.28809	0	0	0	1.40002	0	0	0	0
ACGGCCATCTAACCGA-1_6	3.10405	0.154668	0	3.09945	0.331785	1.25491	0	1.47071	0.566721	2.40306	0.904105	0.718827	0	0.791306	0.15958	0	0	0	0	0	0	0	0	0	1.47071	AGCTCTCAGGATGTAT-1_12	1.79704	0.295648	0	0.365967	1.16114	1.88094	1.42158	2.34478	2.25251	1.98614	0.93974	1.41766	0	1.2917	1.02446	1.42158	0	0	0	0	0	0	0
ACTGAACTCCGAACGC-1_6	2.92906	0.087313	0	2.02022	0.494307	1.486	0	0	0.517459	0	0.550927	0.652597	0	0.471963	0.297164	0	0	0	0	0	0	0	0	0	1.47408	AGCTCTCCAAATACAG-1_12	1.25729	0.215755	0	0.785338	0.53894	1.22648	1.99982	2.83141	1.93539	2.35912	0.35436	0.845051	0	0.423825	0.705119	0	0	0	0	0	0	0	0
ACTGAGTCACGGACAA-1_6	2.48029	0.0590473	0	2.30068	0.17959	0.86194	0	0	0.156525	0	0.550927	0.50532	0	0	0.230736	0	0	0	0	0	0	0	0	1.66686	0	AGCTCTCGTAGAGCTG-1_12	1.58371	0.26972	0	0.269519	1.43838	0.655764	1.57271	0	2.38713	1.57271	0.449178	0.916077	0	0.9491	1.50821	0	0	0	0	0	0	0	0
AGAGTGGGTTGGGACA-1_6	2.19031	0.0299594	0	1.36137	0.137625	0.648062	0	0	0.291833	0	0.550927	0.50532	0	0	0.0829698	0	0	0	0	0	0	0	0	0	1.98641	AGCTTGACAAGTTCTG-1_12	1.89046	0.39312	0	0.534768	1.25993	1.30486	1.51316	3.37856	2.60797	0	0.993649	1.39668	0	1.04636	1.35801	1.51316	0	0	0	0	0	0	0
AGTCTTTGTCTTCTCG-1_6	2.74618	0.087313	0	2.65127	0.295853	0.953859	2.23919	2.23919	0.226466	3.08942	0.312933	0.780942	0	0.471963	0	0	0	0	0	0	0	0	0	0	0	AGGTCATCACTCAGGC-1_12	0.752676	1.00063	0	0.235186	0.395164	0.315282	1.55982	2.50748	0.221571	0	0.2496	0.442725	1.55982	0.423825	0.332091	5.75786	3.3071	2.50748	3.74568	4.33283	0	0	0
ATCCACCGTGATAAAC-1_6	2.75387	0.0299594	0	2.53052	0.295853	1.18772	0	0	0.566721	2.25776	0.743027	0.718827	0	0	0.15958	0	0	0	0	0	0	0	0	0	0	AGGTCATGTAGAAAGG-1_12	1.43214	0.502952	0	0.33484	1.3162	1.19892	0	2.84321	2.76766	0	0.689286	1.13116	0	0.720563	1.04314	0	0	0	0	0	0	0	0
ATTCTACTCCAAGTAC-1_6	2.39904	0.0150919	0	2.52316	0.0480105	1.31788	0	1.4995	0.353188	0	0	0.233495	0	0	0.297164	0	0	0	0	0	0	0	0	1.4995	0	ATCATCTCACGACTCG-1_12	1.7096	0.416073	0	0.302713	1.47405	1.54894	0	3.30115	2.36039	1.45114	1.09346	1.24842	0	0.583161	1.51977	0	0	0	0	0	0	0	0
CACAAACTCATTGCGA-1_6	2.8847	0.07328	0	2.10788	0.25858	0.648062	0	0	0.156525	2.1181	0.904105	2.10811	0	0	0.297164	0	0	0	0	1.53851	0	0	0	0	0	ATCATCTGTCAGAATA-1_12	1.20733	0.345571	0	0.162767	0.865992	1.32968	0	2.57339	2.02372	1.95375	0.689286	0.414823	0	0.720563	0.718008	1.39316	0	0	0	0	0	0	1.39316
CACCTTGGTTGTCTTT-1_6	2.42065	0.114802	0	1.60157	0.219865	0.521097	1.58865	1.58865	0	1.58865	0	0.332543	0	0.471963	0.0829698	0	0	0	0	0	0	0	0	0	0	ATGCGATAGCCAGTTT-1_12	1.46498	0.187639	0	0.396154	1.23798	1.27941	1.51427	2.0909	2.1755	1.51427	0.822334	0.807553	0	0.423825	1.21292	0	0	0	1.51427	1.51427	0	0	0
CACCTTGTCTATGTGG-1_6	2.84179	0.0446091	0	2.29605	0.17959	1.67358	0	0	0.353188	1.90424	0.743027	0.581668	0	0	0.0829698	0	0	0	0	0	0	0	0	0	0	ATGTGTGCAACGATCT-1_12	1.48356	0.243101	0	0.124491	0.958171	0.945944	0	2.87609	2.10964	0	0.689286	0.571631	0	0.583161	0.925449	0	0	0	1.46994	0	0	0	1.46994
CAGCAGCGTAGAGGAA-1_6	3.12805	0.0590473	0	2.38047	0.17959	0.521097	1.48165	1.48165	0.892096	2.89043	0	0.332543	0	0	0.0829698	0	0	0	0	0	0	0	0	0	0	ATTACTCAGAAAGTGG-1_12	1.36421	0.215755	0	0.235186	0.690525	0.606473	1.49762	2.90991	1.73351	0	0.758021	0.685802	0	0.720563	1.22841	0	0	0	0	1.49762	0	0	0
CATCAAGCAACTGCGC-1_6	3.21261	0.128268	0	2.88494	0.331785	1.75563	1.64661	2.23844	2.54757	0	0.550927	0.894673	0	1.22746	0.86884	0	0	0	0	0	0	0	0	0	0	ATTCTACAGAGGGATA-1_12	1.21806	0.187639	0	0.33484	0.677656	0.606473	0	2.42	2.00632	2.05804	0.689286	0.571631	0	0.841346	1.01499	0	0	0	0	0	0	0	1.48508
CATCAAGGTGTAATGA-1_6	0.560587	0.0299594	0	2.20892	0.25858	0.86194	0	0	0.892096	1.62334	0.312933	0.123547	0	0	0.230736	0	0	0	0	0	0	0	0	0	0	CAACCTCAGTGTCCAT-1_12	1.60748	0.187639	0	0.269519	0.787919	0.981293	0	2.40826	2.05095	0	0.882759	0.571631	0	1.04636	0.882927	0	0	0	1.47512	1.47512	0	0	0
CATCGAACAACTTGAC-1_6	2.22339	0.07328	0	1.56373	0.17959	0.205353	0	0	0.410996	0	0.312933	0.233495	0	0	0.230736	3.80956	3.3134	0	0	4.75134	0	0	0	0	0	CAACTAGTCTCATTCA-1_12	1.65253	0.563491	0	0.917284	0.855205	1.44531	0	2.80593	2.46887	0	1.13986	1.29642	0	0.423825	1.14842	0	0	0	0	0	0	0	0
CATGGCGTCCACTCCA-1_6	2.28339	0.0590473	0	1.56373	0.331785	0.648062	0	0	0.410996	0	0.743027	0.894673	0	0.791306	0.359453	0	0	0	0	0	0	0	0	0	0	CAAGGCCAGTATCTCG-1_12	1.45239	0.416073	0	0.365967	1.09511	1.37755	0	1.27797	2.2359	0	0.882759	1.07428	0	0.583161	0.893728	0	0	0	1.27797	0	0	0	1.27797
CCGGTAGCACGAAAGC-1_6	3.04858	0.0299594	0	2.20385	0.331785	1.31788	2.9268	0	0.156525	0	0.312933	0.50532	0	0	0	0	0	0	0	0	0	0	0	2.28584	0	CACACTCTCCCAAGAT-1_12	1.84091	0.563491	0	0.33484	1.21554	1.08041	1.90351	1.90351	2.34799	0	0.822334	1.07428	0	1.135	0.986023	0	0	0	1.34929	0	0	0	0
CCTACACGTTCACCTC-1_6	2.78032	0.07328	0	2.48168	0.25858	0.86194	0	0	0.226466	0	0.743027	0.780942	0	0	0.230736	0	0	0	0	0	0	0	0	0	0	CACATAGCAGCCAATT-1_12	1.16745	0.12892	0	0.425456	0.855205	1.01544	0	1.97403	2.02372	0	0.689286	0.933072	0	0.2342	0.986023	1.41094	0	0	0	0	0	0	0
CGGTTAACAGTACACT-1_6	3.33224	0.128268	0	1.97012	0.295853	1.25491	1.38569	0	1.37756	1.94522	0	1.1742	0	0.471963	0.297164	0	0	0	0	0	0	0	0	0	0	CACCACTTCCACGACG-1_12	1.24697	0.543715	0	2.3302	0.395164	1.32968	2.24937	1.65649	1.18524	1.65649	0.35436	1.11724	0	0.583161	0.455962	0	0	0	0	0	0	0	0
CTCTAATCACATCCGG-1_6	2.68655	0.0299594	0	2.14631	0.137625	0.521097	0	1.62138	0.353188	2.57872	0	0.581668	0	0.471963	0.230736	0	0	0	0	0	0	0	0	0	0	CACCAGGAGAGTAAGG-1_12	1.77282	0.345571	0	0.534768	1.18482	1.62474	1.51676	2.45722	2.56372	0	0.93974	1.14489	0	0.841346	0.966236	0	0	0	1.51676	0	0	0	0
GATCGCGTCCAGAGGA-1_6	3.13592	0.229927	0	2.43033	0.552577	1.25491	0	2.21302	0.156525	0	0.550927	0.581668	0	0	0.230736	0	0	0	0	0	0	0	0	0	0	CACCTTGGTATGAAAC-1_12	2.08476	0.582882	0	2.52135	1.30243	1.19892	1.56519	2.78095	2.94455	0	0.93974	1.35336	0	0.583161	1.22841	0	0	0	1.06188	1.56519	0	0	0
GCATACACATCATCCC-1_6	3.09729	0.114802	0	2.38895	0.432431	0.521097	1.84046	0	1.4194	1.84046	0.550927	0.50532	0	0.471963	0.230736	0	0	0	0	0	0	0	0	1.84046	1.84046	CACTCCAAGAGGGATA-1_12	1.35262	0.295648	0	0.805288	0.624456	1.32968	1.44889	2.01714	2.09368	2.01714	0.882759	0.863286	0	0.2342	1.09716	0	0	0	0	2.64145	0	0	0
GCGAGAATCTGGCGTG-1_6	3.15148	0.114802	0	2.17287	0.463847	1.03804	0	2.5018	0.566721	2.87958	0.312933	0.894673	0	0	0.359453	0	0	0	0	0	0	0	0	0	2.5018	CAGCAGCGTGCAACTT-1_12	1.49777	0.39312	0	0.235186	1.23798	1.37755	0	2.43097	2.34299	0	0.35436	1.08881	0	0.9491	1.14842	1.49439	0	0	0	1.49439	0	0	0
GCGCCAAGTGTTTGTG-1_6	2.78218	0.087313	0	2.82121	0.366471	0.648062	0	1.57453	0.156525	1.57453	0.312933	0.332543	0	0.471963	0.15958	0	0	0	0	0	0	0	0	0	0	CATCAGAGTACTTAGC-1_12	1.16605	0.320921	0	0.33484	0.865992	1.46691	0	1.51955	0.200429	0	0.758021	0.522044	0	0	0.455962	3.93148	2.09683	0	3.25775	3.60282	0	0	0
GGATTACAGATAGCAT-1_6	2.78218	0.0446091	0	2.20385	0.331785	1.11567	0	2.33013	0.658514	1.4093	0.743027	0.50532	0	0	0.418088	0	0	0	0	0	0	0	0	0	0	CATCAGATCAACGCTA-1_12	1.55365	0.460455	0	0.199632	1.37594	1.27941	2.4169	2.05507	2.6577	1.48244	0.758021	1.33097	0	0.423825	1.09716	0	0	0	0	0	0	0	0
GGCAATTCACGGTAAG-1_6	2.39357	0.0150919	0	1.97652	0.17959	1.31788	0	2.27755	0.566721	0	0.550927	0.233495	0	0.471963	0.418088	0	0	0	0	0	0	0	0	0	0	CATCCACGTTAAGGGC-1_12	1.70388	0.187639	0	1.37644	0.568265	1.17058	0	2.04886	2.13774	1.47694	0.93974	0.663986	0	0.423825	0.976179	0	0	0	0	0	0	0	0
GGCTCGAAGTTTGCGT-1_6	2.45221	0.0299594	0	1.67321	0.17959	1.25491	0	0	0.156525	1.58617	0	0.780942	0	0.471963	0.15958	0	0	0	0	0	0	0	0	0	0	CATCGAACATGCTAGT-1_12	1.52267	0.416073	0	0.269519	0.918248	0.655764	1.47434	1.47434	2.44652	1.47434	0.93974	0.933072	0	0.583161	0.882927	0	0	0	0	1.47434	0	0	1.47434
GGGTCTGGTACAGTGG-1_6	3.31709	0.114802	0	2.76771	0.399995	1.25491	0	2.11713	2.92887	2.48164	0.312933	0.99678	0	0	0.0829698	0	0	0	0	0	0	0	0	2.11713	0	CATCGGGGTCCGAGTC-1_12	1.49474	0.215755	0	0.269519	0.624456	1.32968	0	2.53217	0.200429	0	0.35436	0.571631	0	0.423825	1.11454	0	0	0	0	1.91551	0	0	0
GGGTTGCCAAACTGCT-1_6	2.32247	0.0299594	0	1.68182	0.366471	1.37712	1.6917	1.6917	0.566721	1.6917	0.550927	0.422658	0	0	0.230736	0	0	0	0	0	0	0	0	0	2.28822	CCTAAAGGTTGATTCG-1_12	1.44392	0.345571	0	1.00189	0.596755	0.981293	0	2.68744	2.247	2.68744	0.449178	0.807553	0	0.423825	1.09716	0	0	0	1.48693	0	0	0	0
GGTGAAGCAGACGCTC-1_6	2.80245	0.07328	0	2.54146	0.219865	1.79427	0	1.71	0.156525	0	0	0.50532	0	0.471963	0.297164	0	0	0	0	0	0	0	0	1.71	1.71	CCTACACAGGCAGGTT-1_12	1.12298	0.416073	0	0.508539	0.715777	1.17058	1.57302	1.57302	2.3367	0	0.689286	0.788263	0	0.2342	0.904414	0	0	0	1.57302	0	0	0	0
GTAGTCAAGATGAGAG-1_6	2.53419	0.101152	0	2.59099	0.137625	0.86194	0	1.73186	1.08132	0	0.312933	0.50532	0	0.791306	0	0	0	0	0	0	0	0	0	0	1.73186	CCTAGCTAGATCGGGT-1_12	1.29009	0.12892	0	0.560325	0.799453	0.380699	0	1.71846	2.29549	0	0.449178	0.898788	0	0.423825	0.520414	5.38264	3.54261	2.45764	1.96028	3.62721	0	0.926368	0
GTATTCTGTAAGGGCT-1_6	2.45995	0.087313	0	1.13738	0.366471	1.43304	0	1.73879	0.517459	0	0.904105	0.50532	0	0	0.575816	0	0	0	0	0	0	0	0	0	0	CCTTACGTCCACGCAG-1_12	1.57441	0.460455	0	1.31904	0.596755	1.01544	0	2.3545	1.89893	0	0.689286	0.881194	0	0.423825	1.04314	1.42974	0	0	1.42974	0	0	0	0
GTCGGGTCATAAGACA-1_6	2.46763	0.0446091	0	1.16649	0	0.205353	0	0	0.156525	0	0.312933	0.50532	0	0	0.297164	0	0	0	0	0	0	0	0	0	0	CCTTTCTGTCTCTTTA-1_12	1.52659	0.26972	0	0.679147	1.02442	1.37755	1.89698	1.89698	2.62797	1.89698	0.822334	1.33097	0	0.583161	1.37807	1.34361	0	0	0	0	0	0	0
GTCGTAACACCGAAAG-1_6	2.91449	0.0590473	0	2.27733	0.463847	0.521097	0	1.55245	0.465644	2.13369	0.312933	0.332543	0	0.471963	0.297164	0	0	0	0	0	0	0	0	1.55245	0	CGAACATCACATAACC-1_12	1.33617	0.215755	0	0.453925	0.764446	1.08041	1.383	2.29863	2.18875	0	0.615476	0.728054	0	0.720563	1.16494	0	0	0	0	0	0	0	0
GTGAAGGAGGTGCTAG-1_6	3.06835	0.114802	0	2.52316	0.366471	1.03804	0	0	0.156525	1.68023	0.312933	0.581668	0	0	0.418088	1.68023	0	0	0	0	0	0	0	0	0	CGACTTCTCGGCGGTT-1_12	1.3711	0.215755	0	0.560325	0.776251	0.981293	1.49978	3.08576	2.16806	0	0.882759	0.881194	0	0.583161	0.914987	0	0	0	1.49978	0	0	0	0
TAAGAGATCGCTTAGA-1_6	2.53657	0.0446091	0	2.35019	0.219865	0.86194	0	0	0.353188	1.82633	0.312933	0.123547	0	0	0.230736	0	0	0	0	0	0	0	0	0	0	CGATGGCTCTGATACG-1_12	1.41148	0.187639	0	0.162767	1.2003	0.747605	2.43857	2.07582	1.59786	0	0.35436	0.728054	1.50086	0.720563	0.976179	0	0	0	0	0	0	0	0
TACACGATCTGGTGTA-1_6	3.17688	0.217771	0	2.58407	0.399995	1.25491	0	0	0.820131	2.17042	1.46021	1.21404	0	1.22746	0.359453	0	0	0	0	0	0	0	0	1.27741	0	CGCGTTTCATATGAGA-1_12	1.56314	0.26972	0	0.365967	0.799453	1.3539	0	2.41628	2.06925	0	0.53578	0.916077	0	0.423825	1.15671	1.80862	0	0	0	1.80862	0	0	0
TATCTCATCCCATTTA-1_6	1.90403	0.0446091	0	2.06793	0.219865	0.86194	0	0	0.0813218	1.87003	0.743027	0.233495	0	0	0.230736	0	0	0	0	0	0	0	0	0	0	CGCTTCATCAGCGACC-1_12	1.52855	0.187639	0	0.0846917	1.03353	1.17058	0	0	2.41318	0	0.993649	0.845051	0	0.2342	0.976179	0	0	0	0	1.45415	0	0	0
TCACAAGGTTTAAGCC-1_6	2.30762	0.0590473	0	1.9892	0.295853	0.648062	2.36274	0	0	2.73631	0.312933	0.123547	0	0	0.0829698	0	0	0	0	0	0	0	0	0	0	CGGCTAGAGAAGATTC-1_12	1.27003	0.187639	0	0.269519	1.20795	1.79238	1.47642	2.67477	0.221571	0	0.758021	0.788263	0	0.2342	1.13162	0	0	0	0	0	0	0	0
TCGCGTTGTAAGGGCT-1_6	2.42065	0.087313	0	1.88992	0.219865	1.486	0	2.21885	0.156525	1.62892	0.743027	0.780942	0	0.791306	0.575816	0	0	0	0	1.62892	0	0	0	0	1.62892	CGGCTAGGTGAACCTT-1_12	1.24438	0.158711	0	0.124491	1.23056	0.702739	0	1.62892	1.84057	0	0.615476	0.826478	0	0.720563	1.00543	1.62892	0	0	1.62892	0	0	0	1.62892
TCGGTAAGTAGGACAC-1_6	2.56704	0.343995	0	2.59444	0.17959	1.18772	0	0	0.156525	0	0.904105	0.123547	0	1.03298	0.230736	0	0	0	0	0	0	0	0	0	0	CGTCCATGTAGATTAG-1_12	1.50581	0.215755	0	0.764983	0.728168	1.25329	0	2.71334	2.28225	1.50849	0.449178	0.845051	0	0	1.01499	0	0	0	1.50849	0	0	0	0
TCTCTAATCAAGGCTT-1_6	2.96536	0.087313	0	2.49696	0.399995	1.486	1.55098	2.49719	0.226466	1.55098	0.312933	0.332543	0	0.471963	0.15958	0	0	0	0	0	0	0	0	0	0	CGTTCTGTCCCATTTA-1_12	1.38135	0.158711	0	0.33484	0.948339	1.19892	0	3.01056	0.1227	2.3655	0.35436	0.547145	0	0.841346	0.551147	0	0	0	0	0	0	0	0
TGATTTCTCATCGATG-1_6	2.945	0.128268	0	2.68325	0.366471	0.953859	0	0	0.658514	1.46736	0	0.652597	0	0.471963	0.230736	0	0	0	0	0	0	0	0	0	0	CTACCCAGTAAGGATT-1_12	1.03568	0.243101	0	0.425456	0.728168	1.08041	0	1.42805	2.25251	0	0.615476	0.788263	0	0.2342	0.925449	0	0	0	0	0	0	0	0
TTCTTAGTCCTCATTA-1_6	2.64686	0.0590473	0	2.55944	0.25858	1.37712	0	0	0.410996	1.67387	0.312933	0.947029	0	0.471963	0.0829698	0	0	0	0	0	0	0	0	0	0	CTACCCATCATAACCG-1_12	1.32664	0.601905	0	0.199632	0.664619	0.245284	1.88078	2.8722	1.48028	0	0.615476	0.414823	0	0	0.350754	5.56932	3.81703	2.49463	3.36014	1.88078	0	1.88078	0
AACGTTGGTTGTTTGG-1_7	4.08973	0.0403151	0	2.07142	0.282357	0.818403	0	0	0.929955	2.85712	0.373706	0.431465	0	0.486422	0.190634	0	0	0	0	0	0	0	0	0	0	CTAGTGAAGAGTACAT-1_12	1.48764	0.215755	0	0.269519	1.16114	1.37755	0	1.4021	2.42826	1.4021	0.35436	1.01397	0	1.04636	0.849805	0	0	0	1.4021	0	0	0	0
AAGGAGCTCGGAAATA-1_7	4.43946	0.0232358	0	1.23065	0.0784073	0.885929	0	2.33195	0.421299	3.7575	0.373706	0.592922	0	0.812251	0.422021	0	0	0	0	0	0	1.73148	0	1.73148	0	CTCGAAAAGTGGTAGC-1_12	1.69812	0.243101	0	0.609561	1.04257	0.87126	0	1.90814	2.36775	1.35332	0.822334	0.845051	0	0.841346	0.986023	0	0	0	0	0	0	0	0
AAGTCTGTCGTTTATC-1_7	4.02645	0.0116854	0	1.67626	0.218886	1.00867	1.55627	0	0.44556	2.50335	0	0.731898	0	0.486422	0.665299	0	0	0	0	0	0	0	0	1.55627	0	CTCGTACTCAGTTCGA-1_12	1.55175	0.295648	0	0.235186	1.47405	0.909299	0	2.53841	2.68567	0	1.13986	0.949783	0	0	1.42966	1.58648	0	0	1.58648	2.17168	0	0	0
ACGATGTGTCGCTTCT-1_7	3.8734	0.0232358	0	1.68146	0.398359	0.388711	0	2.09277	0.396435	0	0.645122	0.339777	0	0	0.422021	0	0	0	0	0	0	0	0	0	0	CTGAAGTTCTTCGAGA-1_12	1.57628	0.215755	0	0.365967	1.08655	1.22648	0	1.54981	2.02026	0	0.758021	0.933072	0	1.04636	1.04314	0	0	0	0	0	0	0	0
ACGGCCAAGGACACCA-1_7	4.11685	0.0232358	0	1.90781	0.218886	0.66791	0	2.37858	0.232674	2.75266	0.373706	0.794756	0	0	0.0998526	0	0	0	0	0	0	0	0	0	0	CTGCCTATCCGAAGAG-1_12	1.75193	0.43851	0	0.302713	1.34983	1.50876	1.48799	2.42343	2.97567	1.48799	0.689286	1.42799	0	0.720563	1.24367	0	0	0	1.48799	0	0	0	0
ACTATCTAGTGGGCTA-1_7	4.20353	0.0232358	0	1.4022	0	0.388711	0	3.59433	0.837182	0	0	0.126525	0	0.812251	0.422021	0	0	0	0	0	0	0	0	0	0	CTGGTCTCACACCGAC-1_12	1.14331	0.215755	0	0.453925	0.412199	0.380699	1.46352	2.86823	1.64431	0	0.449178	0.845051	0	0.720563	0.580963	0	0	0	0	0	0	0	2.0337
AGACGTTCACGCCAGT-1_7	3.96849	0.0515413	0	2.04655	0.502292	0.147005	0	0	0.370936	1.87468	0.858378	0.664822	0	0	0.350679	0	0	0	0	0	0	0	0	0	0	CTTTGCGAGATGCGAC-1_12	1.2313	0.26972	0	0.764983	0.445422	1.85228	2.41659	1.48218	1.44705	2.41659	0.822334	0.748529	0	0.720563	0.767967	0	0	0	0	0	0	0	0
AGACGTTTCACATACG-1_7	4.50298	0.045944	0	1.70198	0.282357	0.275143	2.13337	0	0.915078	2.97594	0	0.515449	0	0	0	0	0	0	0	0	0	0	0	1.55215	0	GAAATGACAAACAACA-1_12	1.20868	0.187639	0	0.365967	0.908013	1.32968	0	1.48852	2.08398	1.48852	0.2496	0.595532	0	0.423825	0.946051	0	0	0	0	0	0	0	0
AGCAGCCGTGCTCTTC-1_7	3.88902	0.0571076	0	1.4685	0.55047	0.275143	0	1.43435	0.370936	2.00065	0.645122	0.592922	0	0	0.273855	0	0	0	0	1.43435	0	0	1.43435	0	0	GAACATCGTGCCTGGT-1_12	1.52659	0.295648	0	0.508539	0.55371	1.25329	1.48719	2.68775	2.17253	0	0.615476	0.641685	0	0.423825	0.827098	0	0	0	0	0	0	0	0
AGGCCACGTAGCTGCC-1_7	4.26394	0.0346543	0	1.38143	0.722861	0.885929	0	2.72692	0.317903	2.35364	0.373706	0.853896	0	0.486422	0.945896	0	0	0	0	0	0	0	0	0	0	GAACCTAAGCTGTTCA-1_12	0.561304	0.0982143	0	0.33484	0.938409	0.945944	1.48772	2.42312	2.39312	0	0.882759	0.685802	0	0.2342	1.1731	0	0	0	0	0	0	0	0
AGGTCATGTGAACCTT-1_7	4.51549	0.590641	0	1.67626	0.55047	1.11798	0	2.62259	1.65421	1.65959	0.645122	0.592922	0	0	0.350679	0	0	0	0	0	0	0	0	0	0	GAAGCAGTCGGAGCAA-1_12	1.44498	0.187639	0	0.453925	1.04257	0.170015	1.35867	2.90941	2.02544	0	0.758021	0.571631	1.35867	0.423825	0.705119	5.55412	3.57493	2.90941	1.91427	4.33292	0	2.26934	0
AGTGAGGAGAAAGTGG-1_7	3.88902	0.0289614	0	1.60611	0.151111	0.818403	0	2.47398	0.139498	2.47398	0.373706	0.339777	0	0	0.273855	0	0	0	0	0	0	0	0	0	0	GAATAAGGTGGTGTAG-1_12	0.806431	0.0982143	0	0.862853	0.477576	1.30486	1.67528	2.64054	0.231977	0	0.35436	0.522044	0	0.720563	0.332091	0	0	0	0	0	0	0	0
ATCCACCCATGCGCAC-1_7	3.3554	0.0116854	0	1.33853	0.282357	0.490687	0	0	0.139498	0	0	0.431465	0	0	0.0998526	0	0	0	0	0	0	0	0	0	0	GACAGAGTCAAACGGG-1_12	0.741999	0.12892	0	0.534768	0.787919	0.790545	0	2.25292	0.111086	0	0.449178	0.595532	0	0.2342	0.638054	0	3.70718	0	0	3.70718	0	0	0
ATTATCCCAATACGCT-1_7	4.44688	0.045944	0	1.83494	0.398359	0.147005	1.8409	2.45139	0.396435	2.45139	0.373706	0.431465	0	0.812251	0.422021	0	0	0	0	0	0	0	0	0	0	GACGGCTAGGTCATCT-1_12	1.2876	0.320921	0	0.365967	1.03353	1.44531	0	2.36259	2.62797	0	0.822334	1.14489	0	0.583161	1.23607	0	0	0	0	0	0	0	0
ATTCTACCAGCAGTTT-1_7	4.66173	0.0116854	0	2.07142	0.55047	0.818403	1.40256	1.40256	0.0721797	1.40256	0	0.515449	0	0.812251	0.350679	0	0	0	0	0	0	0	0	0	1.96448	GACGTTAGTCAGATAA-1_12	1.66881	0.345571	0	0.481605	1.02442	1.37755	0	1.56161	2.5777	1.56161	0.93974	1.29642	0	0.423825	1.35801	2.7767	0	0	1.56161	0	0	0	1.56161
CAAGATCTCGGAATCT-1_7	3.98271	0.0289614	0	1.87845	0.282357	0.66791	0	0	0.106405	2.44175	0.373706	0.339777	0	0.812251	0.488609	0	0	0	0	0	0	0	0	0	1.83204	GATCGTACATTCTCAT-1_12	1.33971	0.243101	0	0.722986	0.715777	1.11138	0	2.35077	2.20328	1.99185	0.53578	0.826478	0	0.2342	0.767967	0	0	0	0	1.99185	0	0	1.42661
CACAAACTCCAGATCA-1_7	4.36201	0.095227	0	2.12274	1.08435	0.490687	0	2.31451	3.14544	3.16968	0	1.41152	0	0	0.0998526	0	0	0	0	0	0	0	0	1.71559	0	GCACATAAGCCGTCGT-1_12	1.30364	0.12892	0	0.235186	1.2003	1.27941	1.49842	2.07308	1.70781	0	0.93974	0.788263	0	0.583161	0.995771	0	0	0	0	1.49842	0	0	0
CATATGGAGATGTAAC-1_7	4.34577	0.0174773	0	1.93231	0.451675	1.00867	0	2.2362	0.171531	1.64458	0.373706	0.339777	0	0	0.665299	0	0	0	0	0	0	0	0	0	0	GCACTCTGTATTCTCT-1_12	1.38587	0.187639	0	0.235186	0.865992	1.08041	0	1.27036	1.68144	2.16176	0.689286	0.571631	0	0.583161	0.67883	0	0	0	0	0	0	1.27036	0
CATCAGAAGATGTTAG-1_7	4.43348	0.00585977	0	1.39533	0.502292	1.26236	0	1.63222	0.421299	0	0.645122	0.515449	0	0	0.6098	0	0	0	1.63222	0	0	0	0	1.63222	0	GCAGTTAAGCTGAAAT-1_12	1.58	0.320921	0	0.396154	0.865992	1.77682	0	0	1.86715	2.28902	0.689286	0.663986	0	0.2342	0.946051	0	0	0	0	0	0	0	0
CCACCTAGTAGCGTAG-1_7	3.89161	0.0289614	0	1.47489	0.218886	0.490687	0	0	0.139498	0	0.373706	0.515449	0	0.486422	0.190634	0	0	0	0	0	0	0	0	0	0	GCCAAATCATCACAAC-1_12	1.42783	0.158711	0	0.84403	0.582612	0.747605	1.38457	2.94226	1.86108	0	0.53578	0.618874	0	0.583161	0.956194	0	0	0	0	1.38457	0	0	0
CCAGCGAGTCCTGCTT-1_7	4.25143	0.0346543	0	1.54859	0.451675	0.818403	0	1.57941	0.640896	1.57941	0.858378	0.592922	0	0	0.350679	1.57941	0	0	0	0	0	0	0	0	0	GCTCCTAAGACAATAC-1_12	1.3326	0.158711	0	0.235186	0.638023	1.08041	1.67563	2.27051	2.15755	0	0.53578	0.414823	0	0.720563	1.00543	0	0	0	0	0	0	0	0
CCGTACTCATCCAACA-1_7	4.31249	0.0232358	0	1.69177	0.451675	0.885929	1.51788	0	0.396435	1.51788	0.373706	0.664822	0	0	0.350679	0	0	0	0	0	0	0	0	0	0	GCTGCAGTCTCTTGAT-1_12	1.10074	0.43851	0	0.302713	1.17699	0.315282	2.12781	3.14369	1.73811	2.75956	0.53578	0.641685	0	0.720563	0.692061	0	0	0	0	0	0	0	0
CGAGCCAGTAATCGTC-1_7	4.39683	0.0232358	0	1.83049	0.451675	1.06482	0	0	0.44556	1.6774	0	0.238825	0	0.486422	0.0998526	0	0	0	0	0	0	0	0	0	0	GCTGCGACATCGATTG-1_12	1.57161	0.460455	0	1.59594	0.55371	1.40065	1.95453	2.31163	1.89108	2.57423	0.822334	0.998303	0	0.720563	0.872008	0	0	0	0	1.39384	0	0	0
CGTGTCTTCACCCGAG-1_7	3.93942	0.0346543	0	1.71209	0.151111	0.745985	0	2.08471	0.290292	0	0	0.339777	0	0	0.190634	0	0	0	0	0	0	0	0	0	0	GCTGCTTAGTACGACG-1_12	1.72579	0.243101	0	0.722986	0.876664	1.46691	0	3.14546	1.95775	2.49446	0.882759	0.881194	0	0.583161	0.946051	0	0	0	0	2.12944	0	0	0
CTAGAGTAGGCAAAGA-1_7	4.08124	0.0515413	0	1.60611	0.282357	0.66791	0	1.57971	0.171531	1.57971	1.03405	0.339777	0	0	0.0998526	0	0	0	0	0	0	0	0	0	1.57971	GCTTCCAGTATCTGCA-1_12	1.53828	0.481929	0	0.656486	0.810855	1.04845	2.11488	2.4793	2.33164	0	0.689286	0.916077	0	0.9491	1.21292	0	0	0	0	0	0	0	0
CTAGCCTGTCCAGTTA-1_7	4.09816	0.0289614	0	2.00616	0.451675	0.58322	1.64695	0	0.171531	2.23882	0	0.515449	0	0.486422	0.6098	0	0	0	0	1.64695	0	0	0	0	0	GCTTCCAGTGAAGGCT-1_12	1.68063	0.26972	0	0.453925	1.04257	0.499944	1.49493	1.49493	2.19894	0	0.822334	0.916077	0	0.720563	0.705119	4.85968	0	0	1.49493	2.90663	0	0	0
CTAGCCTTCGCGGATC-1_7	4.27103	0.0346543	0	1.89533	0.682469	0.147005	0	2.05625	0.20257	2.41814	0.858378	0.431465	0	0	0.488609	0	0	0	0	0	0	0	0	1.48349	0	GCTTGAACATCTATGG-1_12	1.26876	0.26972	0	0.162767	1.4262	1.14142	2.0427	2.66881	2.47329	0	0.449178	0.807553	0	0.583161	1.12312	0	0	0	0	0	0	0	1.47149
CTAGTGACAGGCGATA-1_7	4.3392	0.0174773	0	1.37441	0.398359	0.490687	0	1.8129	0.537113	2.42094	0.858378	0.431465	0	0.486422	0.190634	0	0	0	1.8129	0	0	0	0	1.8129	0	GGACAGACACGAAACG-1_12	1.15758	0.215755	0	0.534768	0.776251	1.04845	1.37699	1.93527	2.50896	0	0.53578	0.916077	0	0.583161	1.20508	0	0	0	0	0	0	0	0
CTGCGGACAAGGACAC-1_7	4.34249	0.0346543	0	1.96407	0.502292	0.490687	1.67811	1.67811	0.421299	2.27324	0.373706	1.14995	0	0	0.190634	0	0	0	0	0	0	0	0	0	0	GGATGTTGTAGGCTGA-1_12	1.5028	0.369628	0	0.560325	0.833276	1.25329	2.06462	2.42688	2.47548	0	0.689286	0.881194	0	0.841346	0.872008	0	0	0	0	0	0	0	0
CTGTTTAGTTACGACT-1_7	4.78402	0.0403151	0	2.41798	0.835085	0.818403	1.48799	1.48799	2.88985	3.07126	1.03405	1.30767	0	0.486422	0.350679	0	0	0	0	0	0	0	0	0	0	GGCGACTTCACAGTAC-1_12	1.25985	0.295648	0	0.425456	1.2003	1.52905	1.45114	3.17287	1.72191	1.45114	0.689286	0.845051	0	0	1.07948	0	0	0	0	0	0	0	0
CTTACCGAGGAGTACC-1_7	4.10651	0.0736227	0	1.62274	0.55047	0.388711	1.77366	2.37813	0.232674	1.77366	0	1.06066	0	0	0.350679	0	0	0	0	0	0	0	0	0	0	GGCTGGTTCAACGGCC-1_12	1.62539	0.345571	0	0.744205	0.948339	1.48805	0	1.53365	2.81177	0	0.35436	1.02939	0	0.423825	1.00543	1.53365	0	0	0	1.53365	0	0	0
GAGGTGAAGATCGATA-1_7	3.25342	0.0289614	0	1.05304	0.0784073	0	0	0	0.370936	2.59176	0.373706	0.126525	0	0	0.0998526	0	0	0	0	0	0	0	0	1.97083	0	GGGCACTAGGGATACC-1_12	0.962653	0.320921	0	0.162767	1.06919	0.87126	0	2.5513	2.2331	1.37522	0.822334	0.949783	0	0.720563	0.767967	0	0	0	0	1.37522	0	0	0
GAGGTGAGTTCCACAA-1_7	4.87192	0.100556	0	1.6391	0.903463	0.745985	0	2.86515	3.10266	2.48778	0.373706	1.14995	0	1.0576	0.488609	0	0	0	0	0	0	0	0	0	0	GGGCATCGTACGCACC-1_12	1.58093	0.39312	0	0.560325	0.822128	1.08041	1.41683	2.33912	2.70244	0	1.09346	1.21084	0	0.423825	1.28809	0	0	0	0	0	0	0	1.41683
GAGTCCGTCAACGCTA-1_7	4.08337	0.0232358	0	1.70705	0.282357	0.147005	0	1.7564	0.171531	3.00401	0	0.431465	0	0	0.0998526	0	0	0	0	0	0	0	0	1.7564	0	GGGTCTGAGTCTCAAC-1_12	1.5108	0.215755	0	0.302713	1.04257	1.37755	0	2.36405	2.30335	0	0.882759	0.881194	0	0.583161	0.893728	1.76078	0	0	0	0	0	0	0
GATCAGTCAATGAAAC-1_7	4.69806	0.062643	0	2.01363	0.342039	0.949182	1.40837	1.40837	2.07923	1.40837	0.858378	1.27051	0	0.486422	0.190634	0	0	0	0	0	0	0	0	1.40837	0	GGGTTGCTCTCCAGGG-1_12	1.40486	0.369628	0	0.881328	0.740408	1.37755	1.94935	1.3893	2.61085	0	0.993649	1.24842	0	0.9491	1.06147	1.3893	0	0	0	0	0	0	1.3893
GCAGTTACACGGATAG-1_7	4.06403	0.0232358	0	1.65519	0.451675	0.949182	0	1.34131	0.261898	2.50929	0.373706	0.238825	0	0	0.422021	0	0	0	0	0	0	0	0	1.89433	0	GGTGAAGCAACTGGCC-1_12	1.39261	0.320921	0	0.269519	1.53082	0.831717	0	0	2.34299	0	0.615476	1.05954	0	0	1.06147	0	0	0	0	0	0	0	0
GCCAAATTCAACCAAC-1_7	4.16702	0.045944	0	1.33853	0.342039	0.388711	0	0	0.290292	0	0.373706	0.339777	0	0.486422	0.350679	0	0	0	0	0	0	0	0	0	1.63222	GGTGCGTGTCAGAGGT-1_12	1.62893	0.369628	0	0.396154	1.28846	0.315282	1.90985	2.90451	1.9202	0	0.689286	1.08881	0	0	1.37143	0	0	0	0	0	0	0	0
GCGCGATAGGGTGTTG-1_7	4.26749	0.0232358	0	1.94434	0.398359	0.949182	0	0	1.48288	2.79106	0	0.339777	0	0	0.945896	0	0	0	0	1.8082	0	0	0	2.41581	0	GGTGTTACACCGAATT-1_12	1.34325	0.295648	0	0.453925	0.740408	1.54894	2.06492	2.42719	2.02717	2.69255	0.758021	0.966219	0	0.2342	0.849805	0	0	0	0	0	0	0	0
GCTCTGTTCGTCTGCT-1_7	4.45131	0.131946	0	1.42925	0.451675	0.949182	0	2.33405	0.514999	0	0.645122	0.431465	0	0	0.273855	0	0	0	0	0	0	0	0	0	0	GTATTCTAGCTAACAA-1_12	1.3619	0.345571	0	0.785338	1.01522	1.32968	2.646	2.646	2.47768	0	0.615476	0.98239	0	0.2342	1.00543	1.45264	0	0	1.45264	1.45264	0	0	0
GCTGCGAAGACCCACC-1_7	4.76483	0.0403151	0	1.89533	0.55047	0.885929	0	1.54515	1.61032	2.75714	0.373706	0.962615	0	0	0.767831	0	0	0	0	0	0	0	0	1.54515	0	GTATTCTGTGCAGGTA-1_12	1.82867	0.39312	0	0.235186	1.2814	1.27941	0	2.03804	2.44652	0	0.882759	1.08881	0	0.423825	1.44216	0	0	0	0	0	0	0	1.46736
GGACAAGTCAGTTAGC-1_7	0.408894	0.182169	0	1.44907	0.640376	1.00867	1.99267	0	2.83205	2.35163	0	0.339777	0	0.812251	0.488609	0	0	0	0	0	0	0	0	0	0	GTCATTTAGATCCTGT-1_12	1.10523	0.187639	0	1.03383	0.477576	1.08041	0	2.88674	1.63672	1.89385	0.882759	0.807553	0	0.423825	0.422108	0	0	0	0	1.3409	0	0	0
GGACGTCTCAGGCGAA-1_7	4.57839	0.0116854	0	1.96016	0.218886	0.949182	0	0	0.370936	0	1.03405	0.592922	0	0	0.422021	0	0	0	0	0	0	0	0	0	0	GTCATTTAGTAGGCCA-1_12	1.61558	0.416073	0	1.57786	0.53894	0.945944	0	2.68393	2.34424	0	0.822334	0.728054	0	0.2342	0.946051	0	0	0	0	2.47772	0	0	0
GGAGCAAAGAGCTGCA-1_7	3.95889	0.0403151	0	1.34581	0	0.275143	0	1.87328	0.261898	0	0.373706	0.339777	0	0.486422	0.190634	0	0	0	0	0	0	0	0	0	1.87328	GTGAAGGAGGCATGGT-1_12	1.59749	0.369628	0	0.302713	1.56872	1.25329	0	2.15836	2.4085	0	0.35436	0.768593	0	0.583161	1.14842	0	0	0	0	0	0	0	0
GGATTACTCACTCCTG-1_7	3.7113	0.0289614	0	2.02839	0.282357	1.00867	0	1.55805	0.537113	0	0.645122	0.592922	0	0.812251	0.190634	0	0	0	0	0	0	0	0	0	0	GTGCAGCTCAACGGGA-1_12	1.22072	0.187639	0	0.534768	0.428948	1.37755	0	1.83028	0.211056	0	0.822334	0.356568	0	0.583161	0.860968	0	0	0	0	0	0	0	0
GGCAATTGTCCGACGT-1_7	3.27753	0.0174773	0	0.93998	0.218886	0.66791	0	0	0.0721797	0	0	0.238825	0	0	0	0	0	0	0	0	0	0	0	0	0	GTGCATAGTTGAACTC-1_12	1.51477	0.416073	0	0.917284	0.977551	0.909299	2.24508	1.89122	2.69894	1.89122	0.53578	1.27271	0	0.583161	0.838516	0	0	0	0	1.89122	0	0	0
GGCCGATCACTAGTAC-1_7	3.9492	0.00585977	0	1.7171	0.596433	0.885929	0	2.01123	0.20257	0	0	0.431465	0	0	0.422021	0	0	0	0	0	0	0	0	2.01123	0	GTGCGGTTCTGGTTCC-1_12	1.6245	0.345571	0	0.481605	0.764446	1.11138	1.32143	1.87142	1.96143	0	0.689286	0.595532	0	0.583161	0.803863	0	0	0	1.32143	2.22422	0	0	0
GTACGTAAGTGAAGTT-1_7	0.633406	0.724516	0	1.88269	0.0784073	0.58322	2.33111	1.73071	0.106405	2.70364	0	0.126525	0	0.486422	0.488609	0	0	0	0	0	0	0	0	0	0	GTGTTAGAGTGGGCTA-1_12	1.67135	0.345571	0	0.0846917	1.08655	0.655764	1.40907	2.80098	1.06676	0	0.615476	0.748529	0	0	1.2735	0	0	0	1.40907	1.40907	0	0	0
GTCACGGTCGTTACGA-1_7	3.79988	0.00585977	0	1.82601	0.151111	0.66791	0	0	0.752702	0	0.373706	0	0	0	0.190634	0	0	0	0	0	0	0	0	0	0	GTGTTAGCAATCTGCA-1_12	1.66113	0.416073	0	0.824847	0.776251	1.22648	0	2.0062	2.46998	0	0.689286	0.845051	0	0.583161	1.22069	0	0	0	0	0	0	0	0
GTCATTTGTGACGCCT-1_7	3.61411	0.0116854	0	1.44251	0.282357	0.275143	0	0	0.55875	1.82023	0	0.431465	0	0	0.273855	0	0	0	0	0	0	0	0	1.82023	1.82023	GTTCATTTCTATCGCC-1_12	1.24827	0.43851	0	0.481605	0.897672	0.831717	1.38637	2.77268	2.79595	2.30268	0.689286	0.768593	0	0.423825	1.03384	0	0	0	0	0	0	0	0
GTCGTAAGTCAACTGT-1_7	0.698286	0.0174773	0	1.75634	0.218886	0.388711	0	0	0.171531	2.00955	0.858378	0	0	0.486422	0.422021	0	0	0	0	0	0	0	0	0	0	GTTCGGGGTCCAGTGC-1_12	0.865066	0.215755	0	0.199632	0.728168	1.14142	1.46174	0	1.205	2.03168	0.822334	0.618874	0	0.583161	0.79204	0	0	0	0	0	0	0	0
GTTCATTGTCGGGTCT-1_7	3.95406	0.0174773	0	1.53668	0.218886	0.388711	0	0	0.261898	1.56819	0.645122	0	0	0	0.273855	0	0	0	0	0	0	0	0	0	0	GTTTCTACATCAGTAC-1_12	1.6482	0.369628	0	0.33484	1.08655	1.37755	1.46916	2.87515	2.55969	1.46916	1.09346	1.21084	0	0.720563	1.32366	2.04008	0	0	1.46916	0	0	0	0
GTTCGGGAGCGAGAAA-1_7	4.05532	0.0174773	0	1.71209	0.282357	0.388711	0	0	0.421299	0	0	0.431465	0	0	0.0998526	0	0	0	2.03572	0	0	0	0	0	0	TAAGTGCGTAATTGGA-1_12	1.60295	0.215755	0	0.235186	1.52528	0.790545	1.50548	2.91948	0.17883	1.50548	0.449178	0.618874	0	0.2342	1.35801	0	0	0	0	0	0	0	0
TAAGTGCTCTGTTGAG-1_7	3.93696	0.0232358	0	1.07229	0.282357	0.66791	0	2.48803	0.317903	2.75472	0	0.664822	0	0	0	0	0	0	0	0	0	0	0	0	0	TAAGTGCGTATCGCAT-1_12	1.24178	0.345571	0	0.425456	1.08655	1.27941	0	3.03883	2.17104	0	0.93974	1.10312	0	0.423825	0.986023	4.48272	0	0	0	0	0	0	0
TACTCATAGGTAGCCA-1_7	4.27981	0.0515413	0	1.96797	0.682469	0.745985	0	2.43254	2.58589	2.43254	0.373706	1.41152	0	0	0.350679	0	0	0	0	0	0	0	0	0	0	TACACGAGTATGCTTG-1_12	1.23786	0.345571	0	0	1.06039	0.981293	0	1.94471	0.211056	0	0.132567	0.571631	0	0	1.21292	0	0	0	0	0	0	0	0
TACTCGCGTCTCTTAT-1_7	4.05532	0.0515413	0	1.35304	0.398359	0.818403	2.10438	2.46836	0.261898	2.10438	0.858378	0.339777	0	0.486422	0.717879	0	0	0	0	0	0	0	0	1.52628	0	TACAGTGCACTTCGAA-1_12	2.0121	0.39312	0	0.453925	1.89649	1.08041	1.64105	2.60134	2.90675	0	0.689286	1.23605	0	0.423825	1.71722	0	0	0	1.64105	1.12503	0	0	0
TATTACCCAGGTGCCT-1_7	3.47567	0.0116854	0	1.33853	0.218886	0.490687	0	1.81807	0.20257	3.46448	0.858378	0.126525	0	0	0.0998526	0	0	0	1.81807	0	0	0	0	0	0	TACAGTGCATGTCGAT-1_12	1.18552	0.158711	0	0.302713	1.28846	0.981293	1.89915	2.5145	2.41552	0	0.882759	0.863286	0	0.2342	1.43593	0	0	0	0	0	0	0	0
TCACAAGAGCTGCAAG-1_7	4.71631	0.045944	0	1.67103	0.55047	1.16846	0	2.78344	0.0721797	1.56729	0.373706	0.431465	0	0	0.190634	0	0	0	0	0	0	0	0	0	1.56729	TACCTATGTACTCTCC-1_12	1.03568	0.243101	0	0.425456	0.787919	0.909299	0	3.2763	1.70544	2.62023	0.689286	0.547145	0	0.583161	0.692061	0	0	0	0	0	0	0	0
TCATTACTCGAGAGCA-1_7	3.79421	0.580826	0	1.22248	0.342039	0.490687	1.62204	0	1.49972	1.62204	0	0.431465	0	0	0.0998526	0	0	0	0	0	0	0	0	0	0	TACGGTACATCACCCT-1_12	0.878266	0.158711	0	0.235186	0.582612	1.14142	2.37547	2.63964	0.411531	0	0.53578	0.442725	0	0.423825	0.692061	0	0	0	0	2.63964	0	0	0
TCGAGGCTCTACCTGC-1_7	4.26572	0.0515413	0	1.6391	0.342039	0.745985	1.70006	1.70006	0.261898	2.93901	0.645122	0.515449	0	0	0.273855	0	0	0	0	0	0	0	0	0	0	TACGGTATCACGGTTA-1_12	1.27634	0.243101	0	1.2066	0.582612	0.87126	0	1.98046	1.87919	1.41659	0.35436	0.826478	0	0.2342	0.730734	0	0	0	0	0	0	0	0
TCGGTAACACGCATCG-1_7	3.49118	0	0	1.07229	0.398359	0.490687	0	0	0.139498	0	0	0.126525	0	0	0.190634	0	0	0	0	0	0	0	0	0	0	TACTCGCGTGGTAACG-1_12	1.13465	0.0982143	0	1.45164	0.582612	1.08041	0	2.68393	1.99395	0	0.615476	0.641685	0	0.583161	0.79204	2.41876	0	0	0	1.48402	0	0	1.48402
TCGTAGACAGGCAGTA-1_7	4.21105	0.0403151	0	1.53668	0.682469	0.818403	2.0527	2.0527	0.20257	0	0.645122	0.664822	0	0	0.6098	0	0	0	0	0	0	0	0	0	0	TACTTGTGTTAAGGGC-1_12	2.23828	0.481929	0	0.968905	1.86539	1.64283	2.5402	2.39911	1.90088	1.79287	1.57431	1.49743	0	0.841346	2.0475	0	0	0	0	0	0	0	0
TCGTAGAGTCCAGTTA-1_7	4.64852	0.0174773	0	1.572	0.935975	0.66791	1.61265	0	1.62516	3.22272	0	1.53508	0	0.486422	0.488609	0	0	0	0	0	0	0	0	0	0	TAGTTGGGTAGAAAGG-1_12	1.37453	0.345571	0	1.30715	0.715777	1.30486	1.67704	2.64256	2.82114	1.67704	0.882759	1.34223	0	0.841346	1.1731	0	0	0	0	0	0	0	0
TCTCATAGTTGACGTT-1_7	4.21105	0.70438	0	2.0957	1.5923	1.3062	1.72463	0	0.396435	2.32443	0.645122	0.909732	0	1.25446	0.985864	0	0	0	0	0	0	0	0	0	0	TCACAAGAGGCGACAT-1_12	1.36766	0.243101	0	0.84403	0.822128	1.17058	0	2.38616	2.33796	0	0.53578	1.11724	0	0.583161	0.815548	0	0	0	0	2.02566	0	0	0
TCTTCGGGTGAGGGTT-1_7	3.514	0.0116854	0	1.03341	0.218886	0.745985	0	0	0.0721797	0	0.373706	0.126525	0	0	0.0998526	0	0	0	0	0	0	0	0	0	0	TCAGATGGTCCAAGTT-1_12	1.54888	0.158711	0	0.934789	0.493274	1.14142	1.98154	3.13064	2.24562	1.41754	0.822334	0.707151	0	0.583161	0.838516	0	0	0	0	0	0	0	0
TGAAAGATCATTGCGA-1_7	3.71438	0.0232358	0	1.36021	0.502292	0.388711	1.60816	0	0.171531	0	0.645122	0.339777	0	0	0.717879	0	0	0	0	0	0	0	0	0	0	TCAGGTATCCTTGACC-1_12	1.42241	0.187639	0	0.235186	0.996562	1.14142	1.43533	0	0.292235	0	0.35436	0.522044	0	0.583161	1.28809	0	0	0	1.43533	1.43533	0	0	1.43533
TGACTAGGTTAGGGTG-1_7	3.83048	0.0232358	0	1.89533	0.282357	0.490687	0	0	0.396435	0	0.645122	0.431465	0	0	0	0	0	0	0	0	0	0	0	1.98154	0	TCATTTGAGTTTAGGA-1_12	1.35146	0.26972	0	0.365967	0.787919	0.945944	1.47851	2.41226	1.94664	2.05063	0.53578	0.663986	0	0.583161	0.651831	0	0	0	0	0	0	0	1.47851
TGACTTTGTTGCGCAC-1_7	4.73311	0.062643	0	1.67626	0.722861	1.5352	0	1.47408	2.12496	2.04563	0.645122	1.19178	0	0.812251	0.422021	0	0	0	0	0	0	0	0	1.47408	0	TCCACACTCAGGCGAA-1_12	1.34207	0.243101	0	0.985536	0.477576	1.60632	0	1.95401	0.478444	0	0.615476	0.618874	0	0.423825	0.439178	0	0	0	0	2.57367	0	0	0
TGCCAAATCTCATTCA-1_7	3.7357	0.0289614	0	1.87418	0.502292	0.885929	1.37104	2.28425	0.232674	2.92513	0.645122	0.794756	0	0.486422	0.273855	0	0	0	0	0	0	0	0	1.37104	0	TCGCGAGGTTTCGCTC-1_12	1.32903	0.601905	0	0.560325	1.04257	1.14142	2.60675	2.98732	2.30335	0	0.822334	1.23605	0	0.2342	1.02446	0	0	0	0	0	0	0	0
TGCGTGGTCACCATAG-1_7	4.43198	0.0232358	0	1.85693	0.502292	1.06482	0	1.63654	1.90597	0	0.373706	1.06066	0	0.486422	0.350679	0	0	0	0	0	0	0	0	0	0	TCGCGTTTCGGACAAG-1_12	1.5984	0.320921	0	0.585246	1.10361	1.32968	2.28584	2.9268	2.60508	0	0.758021	1.17179	0	0.423825	0.872008	0	0	0	0	0	0	0	0
TGGACGCCAAGACACG-1_7	4.0174	0.0515413	0	1.7941	0.0784073	0.58322	0	1.57727	0.0721797	1.57727	0.373706	0.431465	0	0	0.190634	0	0	0	0	0	0	0	0	0	0	TCTCATACATTCACTT-1_12	1.6351	0.345571	0	0.585246	0.897672	1.32968	2.30376	1.38727	2.6185	0	0.93974	1.22352	0	0.583161	1.03384	0	0	0	0	0	0	0	0
TGGCGCAGTTGAGTTC-1_7	0.489463	1.27536	0	1.70198	0.218886	0.745985	0	1.88314	0.899977	1.88314	1.03405	0.909732	0	0	0.273855	0	0	0	0	0	0	0	0	0	0	TGACAACTCGTCTGAA-1_12	1.54311	0.26972	0	1.50209	0.728168	0.981293	2.37547	2.01544	2.34173	1.4474	0.615476	1.27271	0	0.423825	1.08836	0	0	0	1.4474	0	0	0	0
TTGAACGAGCGAAGGG-1_7	4.26572	0.0289614	0	2.04294	0.218886	0.949182	0	2.32152	1.32691	2.32152	0.373706	0.592922	0	0	0.0998526	0	0	0	0	0	0	0	0	0	0	TGACTAGGTATAAACG-1_12	1.30364	0.26972	0	0.701307	0.461628	0.87126	2.86737	2.59846	1.71957	2.22951	0.615476	0.595532	0	0.583161	0.692061	0	0	0	0	1.63854	0	0	1.63854
TTGAACGGTTCATGGT-1_7	4.43498	0.0346543	0	1.36021	0.502292	0.490687	2.32152	2.32152	0.396435	1.72198	0.645122	1.89685	0	0.486422	1.0243	0	0	0	0	1.72198	0	0	0	1.72198	0	TGAGAGGCAGACGCCT-1_12	1.02441	0.345571	0	0.162767	1.3162	0.747605	0	3.16694	1.98143	0	0.615476	0.863286	0	0.2342	1.18921	0	0	0	0	0	0	0	0
AACTCAGCACCATGTA-1_8	3.23911	0.0843186	0	2.29325	0.506178	0.840114	0	1.25384	1.49271	2.14139	1.27737	1.42387	0	0.485393	0.429347	0	0	0	1.25384	0	0	0	0	0	1.25384	TGCCCATGTACACCGC-1_12	1.27885	0.243101	0	1.19329	0.787919	1.60632	1.05038	1.88346	2.26343	1.55127	0.2496	1.05954	0	0.423825	1.39773	0	0	0	0	0	0	0	1.05038
AACTGGTGTCACACGC-1_8	3.66958	0.0535263	0	2.22884	0.630519	1.14003	1.8965	2.71842	1.60935	3.03586	0	0.6858	0	0.810764	0.429347	0	0	0	0	0	0	0	0	0	0	TGCCCTATCTGCGGCA-1_12	1.62183	0.563491	0	0.162767	1.2003	1.19892	0	2.67508	2.8873	2.30349	0.689286	1.31959	0	0.423825	0.925449	0	0	0	0	0	0	0	0
AACTGGTTCAATACCG-1_8	3.38479	0.0741595	0	1.94572	0.413769	0.840114	1.36711	0	2.0759	2.54128	0.358511	0.33228	0	0.485393	0.20687	0	0	0	0	0	0	0	0	0	0	TGCGCAGAGACACTAA-1_12	1.70141	0.26972	0	1.83397	0.938409	1.46691	2.56587	2.94539	2.72065	1.94677	0.93974	1.41766	0	0.423825	1.06147	0	0	0	0	0	0	0	0
ACACTGAAGATATGCA-1_8	3.25877	0.0943756	0	1.97136	0.198561	0.882904	1.86241	0	1.16365	2.21472	0	0.581258	0	0	0.142554	0	0	0	0	0	0	0	0	2.21472	0	TGGCCAGGTTAAGAAC-1_12	1.39037	0.243101	0	1.00189	0.764446	1.42323	0	2.65426	1.97963	0	0.758021	0.826478	0	0.423825	1.11454	0	0	0	0	2.38975	0	0	0
ACACTGACATTACGAC-1_8	2.7908	0	0	1.6996	0.364152	0.535882	0	0	0.104432	0	0	0.464498	0	0.485393	0.267299	0	0	0	0	0	0	0	0	0	0	TGTTCCGCACATCCAA-1_12	1.56031	0.481929	0	0.162767	1.45041	1.04845	1.36994	1.9272	2.85401	1.9272	0.822334	1.21084	0	0.423825	1.10589	0	0	0	0	0	0	0	0
ACAGCTATCATCACCC-1_8	3.6824	0.0943756	0	2.38103	0.668752	0.882904	1.5631	2.51129	1.72692	3.31109	0.358511	1.02016	0	0	0.429347	0	0	0	0	0	0	0	0	2.51129	0	TTAACTCAGATTACCC-1_12	1.20868	0.369628	0	0.302713	0.810855	1.25329	0	2.09997	2.31373	2.09997	0.689286	1.11724	0	0.423825	0.838516	0	0	0	0	0	0	0	1.52234
ACATGGTCAAGCCGCT-1_8	3.44312	0.162077	0	2.21306	0.506178	0.923938	0	0	1.14046	1.37788	0.830119	0.866892	0	1.05586	0.267299	0	0	0	0	0	0	0	0	0	0	TTCTCCTCAGCTGTAT-1_12	1.42132	0.416073	0	0.302713	1.11203	1.42323	1.42709	2.35135	2.45215	3.14268	0.993649	0.881194	0	0.9491	1.09716	0	0	0	0	0	0	0	1.42709
ACCAGTACATGGTAGG-1_8	2.44087	0.0324583	0	0.54645	0.198561	0.0964726	0	2.55358	0.036036	1.59959	0	0.33228	0	0	0.20687	0	0	0	0	0	0	0	0	2.55358	1.59959	TTGAACGGTACCAGTT-1_12	1.61289	0.39312	0	0.199632	1.6745	0.606473	1.69933	2.66798	2.4544	0	0.689286	0.728054	0	0.583161	1.51977	1.17407	0	0	0	0	0	0	0
ACGAGGATCTGGCGAC-1_8	3.03987	0.0535263	0	2.01592	0.256858	0.535882	0	2.54344	0.104432	1.92595	0.358511	0.6858	0	0	0.267299	0	0	0	0	0	0	0	0	0	0	TTGAACGTCGATGAGG-1_12	1.37908	0.158711	0	0.269519	1.2814	0.87126	1.53422	1.53422	1.95036	2.11328	0.822334	0.618874	0	0.2342	1.07948	0	0	0	0	0	0	0	0
ACGCCGAGTCACCCAG-1_8	0.56511	0.225484	0	1.6996	0.198561	0.963354	0	2.47672	0.888316	1.31521	1.00239	1.02016	0	1.05586	0.524414	0	0	0	1.31521	0	0	0	0	1.31521	1.31521	TTGCCGTAGCGATAGC-1_12	1.36881	0.26972	0	0.481605	0.677656	0.315282	1.66861	2.90247	1.41269	0	0.689286	0.768593	0	0	0.551147	5.5744	3.43828	2.26276	2.63292	3.43828	0	2.90247	0
ACGGAGAAGTAGCGGT-1_8	2.7398	0.0535263	0	1.97136	0.413769	1.34438	1.44491	2.01263	0.198981	1.44491	0.358511	0.6858	0	0	0.429347	0	0	0	0	0	0	0	0	0	0	TTGGCAACAAACTGCT-1_12	1.72659	0.416073	0	0.365967	1.25267	0.945944	0	1.47174	2.68567	1.47174	0.689286	1.04458	0	0.583161	1.47873	0	0	0	0	0	0	0	2.04299
ACGGAGATCTGCAAGT-1_8	3.41854	0.0943756	0	1.92472	0.364152	1.42061	1.93451	2.76011	0.438511	2.29061	0.358511	0.6858	0	0.485393	0.429347	0	0	0	0	0	0	0	0	2.29061	1.37633	TTGTAGGCACCGCTAG-1_12	1.56691	0.295648	0	0.269519	1.09511	0.909299	0	0	2.08073	2.4677	0.993649	0.707151	0	0.2342	1.33754	0	0	0	0	0	0	0	0
ACGGCCAAGATAGGAG-1_8	3.46236	0.0843186	0	1.83021	0.705578	1.17191	0	2.29729	2.71647	1.94087	0	1.55696	0	1.05586	0.378194	0	0	0	0	0	0	0	0	0	0	TTTACTGAGATCCCGC-1_12	1.22603	0.320921	0	0.453925	0.855205	0.655764	0	2.94795	1.90088	2.56837	0.35436	0.707151	0	0.423825	1.04314	0	0	0	0	0	0	0	0
ACGGCCATCTCTAGGA-1_8	3.34095	0.0843186	0	2.41409	0.413769	0.795412	0	0	0.036036	2.16551	0	0.464498	0	0	0.0738151	0	0	0	0	0	0	0	0	0	0	TTTACTGGTCGCTTCT-1_12	1.49272	0.460455	0	0.302713	1.30243	1.01544	0	2.32846	2.67314	0	0.882759	1.39668	0	0.423825	1.41063	0	0	0	0	1.4079	0	0	1.4079
ACGGGCTGTGAGGCTA-1_8	3.01535	0.0430478	0	1.31551	0.364152	0.647896	1.93173	2.75707	0.507105	2.54967	0	0.33228	0	0	0.429347	0	0	0	1.3739	0	1.3739	0	0	0	0	TTTATGCCAGGGTTAG-1_12	1.10672	0.243101	0	0.365967	1.12039	0.87126	0	2.64418	2.40024	0	0.758021	0.916077	0	0.583161	1.07948	0	0	0	0	2.01968	0	0	0
ACTATCTTCGTCCGTT-1_8	3.47184	0.0324583	0	1.60926	0.630519	0.795412	1.36168	2.27298	2.81569	1.91773	0.621863	0.866892	0	0	0.691095	0	0	0	0	0	0	0	0	0	0	TTTCCTCAGTTGTAGA-1_12	1.52463	0.295648	0	0.656486	0.703231	1.17058	0	1.4283	2.80784	0	0.615476	0.768593	0	0.423825	1.22069	0	0	0	0	1.4283	0	0	1.4283
ACTGATGAGTGTACTC-1_8	3.56346	0.123954	0	2.65304	0.506178	0.923938	1.68148	1.68148	1.44196	2.64763	1.00239	1.02016	0	0.485393	0.524414	0	0	0	0	0	0	0	0	0	1.159	TTTCCTCGTAAGGGAA-1_12	1.32664	0.320921	0	0.0846917	1.45041	0.831717	0	2.48938	2.5475	0	0.882759	1.04458	0	0.841346	1.4847	0	0	0	0	0	0	0	0
ACTGATGGTAGCGTAG-1_8	3.0203	0.0843186	0	1.7946	0.198561	0.840114	0	2.57266	0.364864	2.57266	0	0.464498	0	0.810764	0.267299	0	0	0	1.22968	0	0	0	0	1.76478	0	ACACCGGCATGTAAGA-1_13	2.04662	0.344895	0	0.762014	0.60784	0.996942	0	0	1.13978	0	0.921894	1.41169	1.92146	0.632781	0.768254	0	0	0	0	0	0	0	0
ACTGTCCTCCCTTGCA-1_8	3.10096	0.0430478	0	1.89784	0.311943	0.340121	0	0	0.339058	3.50312	0.358511	0.179878	0	0	0.324283	0	0	0	0	1.6149	0	0	0	0	0	ACGAGGACACTTAAGC-1_13	1.82292	0.344895	0	0.342218	1.32356	0.906969	0	0	2.16648	1.70852	0.877925	1.10384	0	0.632781	0.82276	0	0	0	0	0	0	0	0
AGAGCGATCTCTGCTG-1_8	2.85111	0.0843186	0	2.4679	0.198561	0.795412	0	2.07065	0.0708184	2.69867	0	0.33228	0	0.485393	0.142554	0	0	0	0	0	0	0	0	0	0	ACTGCTCGTCGGCATC-1_13	1.49061	0.295056	0	0.870217	0.657888	1.13096	0	2.86619	0.371391	0	0.783723	0.341941	0	0.632781	0.394137	0	0	0	0	0	0	0	0
AGCAGCCCAGTATAAG-1_8	2.78769	0.0217555	0	1.78244	0.136653	0.963354	0	2.02366	0.571293	2.38407	0.358511	0.6858	0	0.485393	0.20687	0	0	0	1.45465	0	0	0	0	0	0	ACTTGTTAGAGTCGGT-1_13	2.08379	0.320286	0	0.799398	0.394085	0.483544	0	0	1.59434	0	0.432257	0.369708	0	1.09406	0.60332	2.92402	1.92745	2.54506	0	2.54506	0	0	0
AGCGTATGTGTCGCTG-1_8	3.72237	0.0217555	0	2.12587	0.413769	0.535882	1.45971	2.02938	0.339058	2.65456	0	0.6858	0	1.05586	0.429347	0	0	0	0	0	0	0	0	1.45971	1.45971	AGAGCTTCATCGATGT-1_13	1.90958	0.295056	0	0.502536	0.969861	0.996942	0	0	1.61894	0	0.195807	0.969403	0	0.934118	0.930423	0	0	0	0	1.39089	0	0	0
AGGCCGTAGCCCTAAT-1_8	3.23514	0.0638961	0	1.52588	0.364152	0.840114	1.2989	2.66209	0.285358	2.66209	0.358511	0.33228	0	0.810764	0.267299	0	0	0	1.2989	0	0	0	0	0	0	AGCAGCCCATTGGTAC-1_13	1.66807	0.320286	0	0.640668	0.527734	0.996942	0	1.5388	2.29387	1.5388	0.359481	1.3055	0	0.743626	0.94394	0	0	0	0	0	0	1.5388	0
AGGTCCGCAGCTGTTA-1_8	0.141437	0	0	1.7946	0.0706592	0.840114	2.33265	2.59577	0.841978	1.97456	0	0.179878	0	0	0.524414	0	0	0	0	0	0	0	0	1.41141	0	AGCATACAGCCACCTG-1_13	1.16802	0.242602	0	0.799398	0.734224	1.05272	1.82284	1.00423	1.19078	0	0.359481	1.2978	0	0.365628	0.902827	0	0	0	0	1.49506	0	0	0
ATAACGCAGATAGTCA-1_8	2.61452	0.0535263	0	2.38773	0.136653	0.265312	0	1.90692	0.198981	2.52289	0	0.464498	0	0	0.142554	0	0	0	1.90692	0	0	0	0	2.52289	1.35226	AGCTTGAGTCTAAAGA-1_13	1.57439	0.562494	0	0.398562	1.3267	0.842149	2.89429	0	2.47105	0	0.783723	1.37228	0	0.632781	1.06399	1.48481	0	0	0	0	0	0	0
ATCATCTGTTCGCGAC-1_8	2.96702	0.0943756	0	2.23274	0.198561	0.409721	1.51565	0	0.104432	0	0.621863	0.78044	0	0.485393	0.524414	0	0	0	0	0	0	0	0	0	0	AGGTCATGTGATGCCC-1_13	1.98579	0.320286	0	1.3065	0.492365	0.483544	0	0	1.2393	0	0.783723	0.3298	0	0.743626	0.504188	3.20364	1.59676	3.95472	0	3.79114	0	0	0
ATCCACCCATCATCCC-1_8	2.47128	0.0430478	0	1.1573	0.136653	0.795412	2.25738	1.66373	0.0708184	3.56195	0.358511	0	0	0	0.47801	0	0	0	0	0	0	0	0	0	0	CACAGGCTCGTTACGA-1_13	1.18924	0.459601	0	0.550731	0.933474	0.698356	1.79804	0	1.37215	0	0.195807	0.441407	0	0.632781	0.622019	0	0	0	1.79804	1.79804	0	0	0
ATCCGAACACAACTGT-1_8	3.02277	0.133622	0	2.05393	0.461041	1.00127	0	1.30123	0.285358	2.1996	0.830119	1.32415	0	0.810764	0.728759	0	0	0	0	0	0	0	0	0	1.30123	CACAGTATCTTGTATC-1_13	1.94101	0.415285	0	0.398562	1.44452	1.13096	1.79322	2.60431	1.78293	0	0.831933	2.07996	1.25401	0.934118	1.28718	0	0	0	0	0	0	0	1.25401
ATCCGAAGTCACTTCC-1_8	3.40853	0.133622	0	1.93528	0.311943	1.14003	0	1.46608	1.39761	0	0	0.78044	0	0.485393	0.142554	0	0	0	0	0	0	0	0	0	1.46608	CAGCAGCGTTGAACTC-1_13	2.22746	0.415285	0	0.762014	0.942696	0.875084	0	0	1.63501	0	0.877925	1.26478	0	0.934118	0.684844	0	0	0	0	0	0	0	0
ATCCGAAGTGCGGTAA-1_8	3.70757	0.0843186	0	2.18073	0.590765	1.17191	1.26559	1.80671	2.3552	1.26559	0	0.179878	0	0.485393	0.568761	0	0	0	1.26559	0	0	0	0	1.26559	1.26559	CAGTCCTAGGATGCGT-1_13	2.71725	0.320286	0	1.41131	0.825992	0.808092	1.47356	1.47356	1.92973	0	0.432257	0.617879	0	0.843401	0.784133	3.72272	1.47356	0	1.47356	4.06389	0	0	0
ATTGGTGCAAGCCATT-1_8	2.8334	0.162077	0	2.06782	0.590765	0.647896	0	2.19598	0.507105	1.94471	0.358511	1.55696	0	1.25255	0.378194	0	0	0	0	0	0	0	0	2.19598	1.09768	CCACGGAGTGTGAAAT-1_13	3.06489	0.522598	0	0.90383	1.3844	0.875084	0	1.24796	1.68931	0	0.500095	1.01966	0	1.01729	1.20792	2.59646	0	0	1.24796	2.91141	0	0	0
ATTTCTGCAGCCTGTG-1_8	3.17348	0.0741595	0	2.16417	0.413769	1.00127	1.24391	1.24391	2.61709	2.90602	0.358511	1.37525	0	1.25255	0.142554	0	0	0	0	0	0	0	0	0	1.24391	CCACTACAGACAGACC-1_13	2.00222	0.368913	0	0.723179	0.657888	0.434432	0	1.75245	0.98445	0	0.432257	0.580562	0	0.199432	0.593838	0	2.35493	0	0	3.5375	0	0	0
CAACCTCGTACGCTGC-1_8	3.37444	0.0430478	0	0.882885	0.590765	0.840114	1.41423	2.80739	0.438511	1.41423	0.358511	0.464498	0	0.485393	0.866654	0	0	0	0	0	0	0	0	1.97778	1.41423	CCATGTCCAATCGAAA-1_13	1.49449	0.215306	0	0.398562	0.98757	0.382782	1.48323	0	2.61256	0	0.623352	0.586879	0	0	0.937204	0	0	0	0	1.48323	0	0	1.48323
CAAGATCAGAAGCCCA-1_8	3.42844	0.180607	0	2.27847	0	0.699524	1.92121	1.92121	2.01419	2.27663	0.358511	0.581258	0	1.05586	0.20687	0	0	0	0	0	0	0	0	1.36471	1.92121	CCATGTCTCAGTCCCT-1_13	1.60602	0.392368	0	0.342218	0.734224	0.658927	0	0	2.28142	0	0.359481	0.300886	0	1.09406	0.483126	0	0	0	0	0	0	0	0
CACAAACTCTAACTCT-1_8	3.23314	0.0638961	0	2.25587	0.413769	0.0964726	1.31025	1.31025	0.136951	2.21061	0	0.78044	0	0	0.267299	0	0	0	1.31025	0	0	0	0	1.31025	1.85851	CCTTCGAGTAGAAGGA-1_13	1.16265	0.12864	0	0.835434	0.506663	0.61788	2.44913	0	2.35001	1.50986	0.563621	0.879578	0	0.365628	0.881618	0	0	0	0	1.50986	0	0	0
CACAGGCGTCTTCTCG-1_8	3.18612	0.234223	0	1.92472	0.256858	0.535882	0	2.4408	0.22861	3.08942	0.358511	0.6858	0	0	0.142554	0	0	0	0	0	0	0	0	1.83115	0	CGAACATGTAGAGGAA-1_13	2.06974	0.187244	0	0.451899	1.01356	0.937868	0	2.60791	2.15707	0	0.563621	1.37084	0	0.365628	0.784133	0	0	0	0	1.42134	0	0	0
CACAGTAAGATGCCTT-1_8	2.96441	0.0535263	0	1.71933	0.198561	0.699524	1.40002	2.31904	0.550352	2.78972	0	0.179878	0	0	0.20687	0	0	0	0	0	0	0	0	1.96159	1.40002	CGACTTCTCAGAAATG-1_13	2.32984	0.269173	0	0.93635	0.53466	0.483544	2.13075	0	1.2393	0	0.623352	0.508307	0	0.632781	0.684844	1.54981	0	1.54981	0	3.29487	0	0	0
CACCTTGAGCGTTGCC-1_8	3.15853	0.0217555	0	1.29581	0.364152	0.593457	0	2.33686	0.932602	1.97858	1.1493	0.6858	0	0.485393	0.0738151	0	0	0	1.41494	0	0	0	0	0	1.97858	CGAGCACAGGACATTA-1_13	2.21059	0.295056	0	0.967846	0.513736	0.698356	1.32385	2.86489	1.31892	2.6939	0.500095	0.754606	0	0.743626	0.799763	0	0	0	0	2.22717	0	1.87422	0
CAGCTGGAGGACGAAA-1_8	1.18752	0.0535263	0	2.12587	0.136653	0.184452	0	2.03717	0.41456	2.87199	0.621863	0.33228	0	0	0.378194	0	0	0	0	0	0	0	0	1.46659	0	CGCGTTTCAGCTGCTG-1_13	1.93356	0.392368	0	0.342218	0.799864	0.772835	0	0	2.07839	0	0.563621	1.69985	0	0.508099	0.649429	0	0	0	0	0	0	0	0
CAGTCCTCATCACGTA-1_8	3.17136	0.0638961	0	2.28589	0.311943	0.47479	1.77406	1.77406	0.168447	0	0.358511	0.6858	0	0.485393	0.0738151	0	0	0	1.77406	1.77406	0	0	0	0	1.77406	CGGACTGCAGCTGGCT-1_13	1.91595	0.619503	0	0.398562	0.974318	0.658927	0	0	0.800471	0	1.00443	0.31751	0	0.365628	0.702092	0	2.06522	0	0	3.35159	0	0	0
CATCAGAGTAAGGATT-1_8	3.20067	0.0535263	0	2.38438	0.549366	1.2028	0	2.60096	1.79624	0	0	1.42387	0	0	0.987818	0	1.41565	0	0	0	0	0	0	1.41565	0	CGTGTCTCAACTGCGC-1_13	1.48086	0.415285	0	0.59671	0.470527	0.575075	2.51267	0	1.98177	0	0.500095	0.716621	0	0.508099	0.73572	0	0	0	0	0	0	0	0
CATGGCGCACTTGGAT-1_8	3.65134	0.189745	0	2.76439	0.413769	1.34438	0	1.82764	0.975009	2.17802	0.358511	0.78044	0	0.485393	0.47801	0	0	0	0	0	0	0	0	2.17802	1.82764	CTAGTGATCTGCTGTC-1_13	2.27554	0.392368	0	0.398562	1.1418	0.736288	0	0	2.50501	0	0.679716	0.614822	0	0.843401	0.676107	0	0	0	0	0	0	0	1.53165
CATTATCCACCAGATT-1_8	2.57675	0.0324583	0	1.89784	0.136653	0.184452	0	0	0.136951	2.05151	0.358511	0	0	0	0	0	0	0	0	0	0	0	0	1.47929	1.47929	CTCGAGGTCTTCGAGA-1_13	2.16811	0.392368	0	1.37069	0.676028	1.15573	0	1.4312	2.04192	1.4312	1.04327	0.5385	0	0.365628	1.00892	0	0	0	0	0	0	0	0
CCACTACCACGTAAGG-1_8	3.16283	0.0535263	0	1.90868	0.198561	1.10711	0	1.4625	0.22861	2.39336	0.621863	0.6858	0	0.485393	0.142554	0	0	0	0	0	0	0	0	1.4625	1.4625	CTCGAGGTCTTGTTTG-1_13	2.30004	0.269173	0	0.835434	0.645609	1.07948	1.46301	1.46301	2.73915	1.46301	0.500095	1.32525	0	0.199432	1.05201	0	0	0	0	0	0	0	2.03312
CCAGCGAGTTCTCATT-1_8	3.00537	0.0535263	0	2.05858	0.311943	0.647896	1.56459	2.14727	0.484759	1.56459	0	0.33228	0	0.485393	0.0738151	0	0	0	0	0	0	0	0	0	0	CTGGTCTGTAACGTTC-1_13	1.80748	0.269173	0	0.90383	0.575239	0.61788	2.425	0	2.0681	0	0.563621	1.04388	0	0.632781	0.649429	0	0	0	0	0	0	0	0
CCATGTCCATGCCACG-1_8	3.01037	0.0217555	0	2.05393	0.311943	0.882904	2.1456	0	0.136951	2.1456	0.830119	0.33228	0	0	0.142554	0	0	0	0	0	0	0	0	0	0	GAATGAATCCTGCTTG-1_13	2.52093	0.215306	0	1.2613	0.601405	0.434432	0	0	1.87482	0	0.964011	0.459451	0	1.23192	0.752119	3.52123	2.56007	3.32711	0	4.56948	0	0	0
CCATTCGCACTGCCAG-1_8	2.85403	0.0741595	0	2.20907	0.311943	0.593457	0	2.46737	0.22861	2.46737	0.358511	0.33228	0	0	0.267299	0	0	0	0	0	0	0	0	0	1.52543	GACCTGGGTTGGACCC-1_13	2.30693	0.295056	0	0.967846	0.485139	0.772835	1.75521	0	1.2393	0	0.359481	0.909665	0	0.508099	0.874448	2.73138	0	1.75521	0	3.7856	0	0	0
CCGTGGAGTAAAGGAG-1_8	3.21297	0.0217555	0	2.26723	0.256858	0.699524	1.35417	1.35417	0.873107	2.90369	0.621863	0.6858	0	0.485393	0.568761	0	0	0	1.35417	0	0	0	0	0	0	GACGTGCCAATAGCAA-1_13	1.2429	0.368913	0	0.342218	0.895713	0.736288	1.3355	1.3355	1.63501	1.88765	1.04327	1.00319	0	0.199432	1.17649	1.3355	0	0	0	0	0	0	0
CGACCTTAGTAGGTGC-1_8	2.97222	0.0430478	0	1.43492	0.136653	0.409721	0	1.57514	0.0708184	0	0.358511	0.581258	0	0	0.267299	0	0	0	0	0	0	0	0	0	2.15904	GACTAACTCAACTCTT-1_13	1.57973	0.269173	0	0.451899	0.983172	0.772835	0	0	1.91176	3.21155	0.195807	1.42811	0	0.199432	0.895807	0	0	0	0	0	0	0	0
CGATCGGTCTCCTATA-1_8	2.94596	0.0430478	0	1.39066	0	0.340121	3.34155	2.47697	0.198981	3.12721	0.358511	0.581258	0	0	0.728759	0	0	0	0	0	0	0	0	0	0	GAGCAGATCCTCATTA-1_13	1.91341	0.215306	0	0.398562	0.581845	0.382782	0	0	1.44221	2.19474	0.500095	0.811526	0	0.365628	0.60332	0	0	0	0	2.56237	0	0	0
CGATGTATCAGTTGAC-1_8	3.13237	0.0109369	0	2.03985	0.311943	1.26186	0	2.15162	0.22861	2.78486	0	0.581258	0	0.485393	0.0738151	0	0	0	1.26213	0	0	0	0	0	0	GCAGCCAAGTCATGCT-1_13	0.751767	0.158371	0	0.219007	0.756586	0.937868	0	0	0.61983	0	0.500095	0.404312	0	0.365628	0.417138	2.04739	0	0	0	2.67382	0	0	0
CGCGGTAGTATAAACG-1_8	3.26072	0.0843186	0	1.89784	0.311943	0.840114	1.20327	0	1.15212	1.73378	0.621863	0.581258	0	0	0.267299	0	0	0	0	1.73378	0	0	0	1.73378	0	GCTGCTTTCAGCTCTC-1_13	2.04328	0.320286	0	0.59671	0.7621	0.530357	0	0	2.45714	1.51013	0.359481	1.06557	0	0.508099	0.791979	0	0	0	0	0	0	0	0
CGCGTTTGTCAAAGAT-1_8	3.65397	0.143197	0	2.09949	0.705578	0.795412	1.4211	1.4211	2.81349	2.34421	0	1.0888	0	0.810764	0.0738151	0	0	0	0	0	0	0	0	0	0	GGACATTGTAAAGTCA-1_13	1.72188	0.12864	0	0.835434	0.581845	0.842149	0	2.57957	2.02587	0	0.921894	0.984325	0	0.632781	0.63124	0	0	0	0	1.39819	0	0	0
CGCGTTTGTCGCATAT-1_8	3.70881	0.0430478	0	2.00129	0.364152	1.57869	0	1.74813	0.888316	2.9945	0.830119	0.581258	0	0	0.611223	0	0	0	0	0	0	0	0	0	0	GGTGCGTAGACTCGGA-1_13	1.4789	0.158371	0	1.13846	0.345248	0.875084	0	0	0.219391	0	0.733071	0.231477	0	0.843401	0.394137	0	2.27912	1.68344	1.68344	3.13202	0	0	0
CGCTGGAGTTCCAACA-1_8	3.32832	0.0535263	0	2.30782	0.136653	0.647896	0	1.54952	0.257387	1.54952	0.621863	0.33228	0	0	0.20687	0	0	0	0	0	0	0	0	1.54952	1.54952	TACGGGCCACCTATCC-1_13	1.65002	0.242602	0	0.762014	0.361793	0.937868	0	0	1.51669	2.09871	0.359481	0.674255	0	0.632781	0.976956	0	0	0	1.52122	1.52122	0	0	0
CGGCTAGGTGTTAAGA-1_8	3.13016	0.152682	0	2.15157	0.256858	0.647896	1.3927	1.3927	0.438511	2.31027	0.358511	0.78044	0	0	0.324283	0	0	0	0	0	0	0	0	0	1.95323	TACGGGCTCTCGCTTG-1_13	1.6112	0.320286	0	0.398562	0.831136	0.736288	2.25623	2.25623	2.80806	1.6627	0.623352	1.42811	0	0.199432	0.888738	1.6627	0	0	0	0	0	0	0
CGGGTCACATCACAAC-1_8	2.797	0.104332	0	1.24478	0.198561	0.265312	1.46174	2.86604	0.198981	3.03883	0	0.464498	0	0.810764	0.142554	0	0	0	0	0	0	0	0	0	0	TAGCCGGAGGCGACAT-1_13	1.69058	0.459601	0	0.550731	0.699715	0.698356	2.25508	2.25508	1.88107	0	0.563621	1.39919	0	0.508099	1.0026	0	0	0	1.66166	0	0	0	0
CGGTTAAGTAAATGAC-1_8	3.22713	0.0324583	0	2.1302	0.198561	1.03781	1.29909	1.8456	0.364864	2.83296	0.358511	0.179878	0	0	0.20687	0	0	0	1.29909	0	0	0	0	0	0	TGACGGCAGCAAATCA-1_13	1.2429	0.320286	0	0.640668	0.409848	0.530357	2.32111	0	1.08605	2.32111	0.733071	0.31751	0	0.365628	0.230163	0	0	0	0	3.63093	0	0	0
CGGTTAAGTGCCTGGT-1_8	2.83637	0.0535263	0	1.89784	0.198561	0.593457	0	1.50712	0	2.44592	0.358511	0.581258	0	0	0.267299	0	0	0	0	0	0	0	0	0	0	TGCTGCTAGCTAGCCC-1_13	2.22	0.707841	0	0.550731	1.17508	0.906969	0	0	2.23439	0	1.08066	1.92411	0	0.843401	1.1818	0	0	0	0	0	0	0	0
CGTCACTGTGCGGTAA-1_8	2.56902	0.0638961	0	1.92472	0.364152	0.593457	2.10723	1.76078	0.438511	2.73767	0	0	0	0.485393	0.47801	0	0	0	0	0	0	0	0	0	1.22627	TGTATTCGTAAACACA-1_13	2.18377	0.320286	0	0.723179	0.7621	0.772835	2.88435	0	1.7117	0	0.280989	1.10196	0	0.843401	0.702092	0	0	0	0	0	0	0	0
CGTTAGAAGGCCCTCA-1_8	2.61452	0.114191	0	1.49375	0	0.647896	0	1.35695	0.168447	2.73577	0	0.179878	0	0	0.20687	0	0	0	1.35695	0	0	0	0	0	0	TGTTCCGAGTGTTAGA-1_13	2.33736	0.344895	0	1.39121	0.693845	0.808092	0	0	1.93565	0	0.921894	0.879578	0	0.365628	0.768254	2.6771	0	1.31064	1.31064	2.471	0	0	0
CTAACTTGTATCTGCA-1_8	3.55046	0.104332	0	1.6996	0.959633	0.795412	2.10259	0	2.93949	1.7564	0.621863	1.77948	0	0.485393	0.568761	0	0	0	0	1.22253	0	0	0	0	1.22253	TTATGCTTCGTTACAG-1_13	1.59033	0.269173	0	0.398562	0.914772	0.434432	3.16185	1.70889	1.17827	0	0.500095	1.18495	0	0.508099	0.784133	0	0	0	0	0	0	0	0
CTAAGACGTCGCGAAA-1_8	3.38136	0.133622	0	2.09503	0.506178	1.03781	2.70516	2.07673	0.104432	2.70516	0.621863	0.946461	0	0.485393	0.20687	0	0	0	0	0	0	0	0	0	2.07673	TTGTAGGGTAAGCACG-1_13	1.45504	0.392368	0	0.640668	0.86146	1.07948	0	0	1.69683	1.37082	0.500095	0.5385	0	0.934118	0.776225	0	0	0	0	0	0	1.37082	0
CTAAGACGTTTAAGCC-1_8	3.47184	0.0324583	0	2.10836	0.590765	1.2028	0	0	1.62392	2.97463	0	1.02016	0	0	0	1.296	0	0	0	0	0	0	0	1.296	0	TTTGGTTCACGGCTAC-1_13	1.93356	0.242602	0	0.762014	0.54837	1.31384	0	0	0.219391	0	0.623352	0.545087	0	0.365628	0.483126	3.98769	2.51302	0	1.56459	1.56459	0	0	0
CTACATTGTGTAATGA-1_8	2.65805	0.0430478	0	2.10836	0.256858	0.795412	1.70244	1.1767	0.312568	2.04524	0.621863	0.464498	0	0	0.728759	0	0	0	0	1.1767	0	0	0	1.1767	0	TTTGTCAAGGAGTACC-1_13	1.40976	0.368913	0	0.762014	0.588407	0.382782	1.89602	1.89602	0.597586	1.89602	0.500095	0.484177	0	0.934118	0.394137	0	0	0	0	2.51111	0	0	0
CTACCCAGTCATATGC-1_8	2.78457	0.0324583	0	1.42622	0.0706592	0.409721	1.85806	1.85806	0.104432	2.21013	0.621863	0	0	0	0.0738151	0	0	0	0	0	0	0	0	0	1.85806	ATTGGACCAATCGAAA-1_14	3.04709	0.209383	0	0.25288	1.13028	1.05211	1.73801	3.3713	2.27307	1.20687	0.271069	0.467685	0	0.443069	0.963442	0	0	0	0	0	0	0	0
CTACGTCAGGGAGTAA-1_8	2.85694	0.0741595	0	1.77631	0.364152	0.0964726	0	2.73848	0.776652	1.91477	0.358511	0.581258	0	1.25255	0.267299	0	0	0	0	0	0	0	0	0	1.3591	CAAGGCCTCAAACGGG-1_14	2.94316	0.110162	0	0.56944	1.00827	0.740165	1.09252	0	1.64241	0	0.546108	1.11461	0	0.60771	0.677724	0	0	0	0	0	0	0	0
CTAGCCTAGCTTTGGT-1_8	3.83459	0.0638961	0	2.39106	0.506178	0.47479	2.45042	0	0.168447	2.45042	0.830119	0.866892	0	0	0.611223	0	0	0	1.84001	1.29426	0	0	0	0	0	CAGAGAGGTGAGGGTT-1_14	0.350723	1.03144	0	0.765894	0.907774	1.25887	0	3.54392	0.8252	0	1.01683	0.709254	0	0.60771	0.5638	0	0	0	0	0	0	0	0
CTCACACGTTGGTTTG-1_8	3.60974	0.0430478	0	2.40428	0.413769	0.699524	0	1.88149	0.257387	2.70191	0.358511	0.866892	0	0	0.142554	0	0	0	0	0	0	0	0	2.23483	1.33016	CGATGTAAGGTGCTTT-1_14	0.0847463	0.110162	3.42811	0.324717	0.445691	0.79114	1.31124	0	0.956634	2.47174	0.347239	0.439625	0	0.245875	0.40536	0	0	2.84866	0	2.67785	0	0	0
CTCGAGGCAGCATACT-1_8	3.33735	0.0430478	0	1.97136	0.311943	0.963354	0	1.41305	2.41925	1.41305	0.358511	0.6858	0	0	0	0	0	0	0	0	0	0	0	0	0	GATCGCGGTGTTCGAT-1_14	2.54479	0.144341	0	1.07097	0.37105	0.28434	0	0	1.47388	0	0.188616	0.298502	0	0.245875	0.415408	5.48983	3.2118	5.45224	1.69872	3.4741	0	1.38077	0
CTCGTCAGTTGAGTTC-1_8	3.35872	0.114191	0	2.28958	0.461041	0.840114	1.63687	3.0771	0.168447	2.22766	0.830119	0.581258	0	0	0.378194	0	0	0	0	0	0	0	0	0	0	GCACATACAAAGAATC-1_14	2.58393	0.0565969	0	0.513643	0.641069	0.686451	0	3.03317	1.4491	0	0.484111	0.518266	0	0.749036	0.910023	0	0	0	2.02652	0	0	0	0
CTGATAGGTTCACGGC-1_8	3.31368	0.0843186	0	2.14307	0.364152	0.409721	1.32405	1.87445	1.3512	1.87445	1.1493	0.33228	0	0	0.142554	0	0	0	0	0	0	1.32405	0	1.32405	1.32405	GTTCATTCATGGTAGG-1_14	2.78438	0.127397	0	0.622289	0.421424	0.569508	0.885793	0.885793	1.41074	0	0.761588	0.741332	0	0.443069	0.589328	0.885793	2.09489	0.885793	0	2.81385	0	1.34803	0
CTGCTGTGTAGAGCTG-1_8	2.92171	0.0535263	0	2.26723	0.256858	1.23277	0	0	1.77781	2.49642	0	1.0888	0	0.485393	0.267299	0	0	0	0	0	0	0	0	0	0	TACGGGCCAGACAAAT-1_14	2.65944	0.110162	0	0.513643	0.966432	0.686451	0	0	2.55839	2.24132	0.604485	0.346489	0	0.245875	0.332045	0	0	0	1.3355	1.3355	0	0	0
CTGGTCTGTCTAGCCG-1_8	3.52543	0.0943756	0	2.03034	0.668752	1.03781	1.36929	1.92645	1.00231	1.92645	0.830119	0.946461	0	0.810764	0.568761	0	0	0	1.36929	0	0	0	0	1.36929	1.36929	TCACAAGTCGTAGGAG-1_14	2.79254	0.161002	0	0.391737	0.900193	1.05211	0	1.8272	1.92824	0	0.484111	1.20296	0	0.872841	0.974935	0	1.28322	0	0	0	0	1.28322	1.28322
CTTTGCGGTAGCGTGA-1_8	3.38651	0.0535263	0	2.18073	0.311943	1.07306	1.55568	2.50266	1.72038	2.76966	1.1493	0.33228	0	0.810764	0.0738151	0	0	0	0	0	0	0	0	0	0	TTGCGTCCAAACGTGG-1_14	2.41131	0.193515	0	0.324717	0.600831	0.198241	1.36341	3.65903	1.67295	1.91972	0.188616	0.294398	0	0.443069	0.332045	0	0	0	0	2.7439	0	1.36341	0
GAAACTCTCGTAGATC-1_8	3.44312	0.0943756	0	2.10394	0.549366	1.03781	0	2.44632	2.38942	2.1871	0	0.78044	0	0	0.568761	0	0	0	0	0	0	0	0	0	0	TTGGAACTCGCTTGTC-1_14	2.90152	0.161002	0	0.454546	0.959285	0.569508	1.06126	1.06126	2.26756	0	0.546108	0.453754	0	0.872841	0.646477	0	0	2.1471	0	1.56444	0	1.06126	1.56444
GAAGCAGAGGGTGTTG-1_8	3.05192	0.0638961	0	2.31503	0.311943	0.535882	0	2.66528	1.83212	1.69696	0.621863	0.78044	0	0.810764	0.378194	0	0	0	0	1.17207	0	0	0	1.17207	0	AACTCTTGTTTGTGTG-1_15	2.00629	0.739819	0	1.81506	0.847861	1.10562	0	2.14927	2.7716	0	1.22755	0.873973	0	0.964678	0.587855	3.44408	2.51511	0	2.51511	4.29042	0	0	0
GAGGTGAAGGCTATCT-1_8	2.8334	0.0638961	0	1.50995	0.136653	0.409721	1.94036	2.29676	0.136951	2.9383	0	0.179878	0	0	0.20687	0	0	0	0	1.38144	0	0	0	0	0	AAGTCTGCATCTACGA-1_15	1.32457	0.548336	0	0.100759	0.928582	1.10562	0	0	0.548662	0	0.710044	0.668906	0	0.634345	0.788541	3.64338	3.64338	2.59577	3.79379	3.46628	0	0	0
GATCAGTGTGTAACGG-1_8	2.93256	0.0638961	0	2.06782	0.136653	0.265312	1.47434	0	0.036036	2.04592	0	0.179878	0	0.485393	0.20687	0	0	0	0	0	0	0	0	0	0	AATCGGTCAGCTCGCA-1_15	1.17171	0.412943	0	1.30921	0.385978	0.253657	0	0	2.28566	0	0.621509	0.367634	0	1.21256	0.456074	4.69481	2.60308	2.87207	0	4.52942	0	0	0
GATGCTATCCAGGGCT-1_8	2.82442	0.0741595	0	2.05393	0.198561	0.647896	0	1.37038	0.104432	2.9243	0.358511	0.33228	0	0	0.324283	0	0	0	0	0	0	0	0	1.37038	0	ACGGCCATCACCACCT-1_15	0.933341	0.31129	0	0.14757	1.01756	0.893492	0	0	0.311497	0	0.710044	0.63585	0	0.709718	0.427497	3.84442	2.78772	1.5709	0	4.44078	0	0	0
GCAATCATCTAACCGA-1_8	3.34452	0.0535263	0	2.31862	0.413769	1.31763	1.7564	2.35926	0.809848	0	0.621863	0.464498	0	0	0.142554	0	0	0	0	0	0	0	0	1.22253	0	ACGGGCTTCTACTTAC-1_15	1.56363	0.629379	0	0.116607	1.27837	1.05666	1.72009	2.31945	0.823796	0	0.710044	0.791178	1.72009	0.90677	0.612248	4.02572	2.96219	3.17493	2.31945	4.82668	0	0	0
GCACATAAGTGGGATC-1_8	3.29133	0.104332	0	2.25967	0.549366	0.923938	1.83557	0	1.26182	0	0	1.2703	0	0.485393	0.651956	0	0	0	0	0	0	0	0	1.29043	1.29043	AGCTTGAAGTTGTAGA-1_15	1.88019	0.070493	0	0.341012	0.988773	1.1969	0	0	1.26927	0	0.621509	1.02146	0	1.25554	1.17018	3.50004	2.74718	1.9227	1.36602	3.80211	0	0	0
GCACATAGTCTAGCCG-1_8	3.47498	0.0943756	0	2.02075	0.256858	0.265312	0	0	0.136951	2.61317	0.830119	0.78044	0	0	0.142554	0	0	0	0	0	0	0	0	0	0	ATCCGAAAGAACTCGG-1_15	1.77561	0.256306	0	0.448131	1.03165	1.52804	0	1.48985	0.796707	0	0.416762	0.847129	0	0.779806	0.562851	3.82152	3.22107	2.42562	2.06342	4.14084	0	0	0
GCAGCCACACGCTTTC-1_8	3.28186	0.0843186	0	2.02556	0.198561	1.34438	0	2.43065	0.168447	0	0	0.581258	0	0	0.142554	0	0	0	1.49412	0	0	0	0	0	0	ATTATCCTCACTATTC-1_15	1.82113	0.412943	0	0.401933	0.847861	1.1523	0	0	1.68373	0	0.159008	0.791178	0	0.964678	0.989224	3.92938	2.39563	2.77025	0	4.39198	0	0	0
GGAAAGCTCGCTTAGA-1_8	3.1235	0.0535263	0	2.26346	0.136653	0.748617	0	1.71112	0.198981	1.71112	0	0.6858	0	0.485393	0.267299	0	0	0	0	0	0	0	0	0	1.71112	CACACAATCAACGCTA-1_15	1.82656	0.50521	0	0.14757	1.33159	1.1969	0	0	1.122	0	0.416762	0.873973	0	1.01942	0.938363	3.33709	2.67886	2.94924	1.70889	4.41172	0	0	0
GGACAGACAGATGGGT-1_8	2.87995	0.0535263	0	1.73869	0.198561	0.47479	1.46174	1.46174	0.036036	3.18611	0	0.464498	0	0	0	0	0	0	0	0	0	0	0	0	0	CAGCCGACAATTCCTT-1_15	1.29734	0.629379	0	1.46771	0.579467	0.832597	0	2.68744	1.56371	2.42218	0.791375	0.974675	0	0.36665	0.336516	0	0	0	0	0	0	0	0
GGAGCAACAGATAATG-1_8	2.49662	0.0217555	0	1.73869	0.311943	0.748617	0	2.03746	0.688494	3.04516	0	0.581258	0	0	0.0738151	0	0	0	0	0	0	0	0	2.03746	1.17053	CAGCCGACATTTCACT-1_15	1.5314	0.363408	0	0.413684	0.663772	1.31987	1.64729	0	0.768864	0	0.936533	0.566268	0	0.552824	0.902959	0	3.26413	2.6085	2.23919	3.26413	0	0	0
GGAGCAACATGGAATA-1_8	3.07323	0.0741595	0	2.01107	0.198561	0.795412	0	2.06763	0.198981	1.49359	0.830119	1.02016	0	0.485393	0.267299	0	0	0	0	0	0	0	0	0	0	CAGCTAACAAGAAGAG-1_15	1.50559	0.256306	0	0.100759	1.52853	1.1523	0	1.93451	0.311497	0	0.866586	0.731909	0	0.464064	1.17018	0	3.42111	0	0	2.93183	0	0	0
GGATGTTGTAAATACG-1_8	3.49362	0.0109369	0	1.80062	0.198561	1.34438	1.23536	1.77143	1.79624	1.23536	0.830119	0.6858	0	0	0.142554	0	0	0	0	0	0	0	0	0	0	CATGGCGTCCCTTGCA-1_15	1.96154	0.46014	0	0.492289	1.23366	1.10562	0	1.28719	1.87838	0	0.524366	0.761983	0	1.5456	1.29939	2.96312	3.8755	1.28719	1.83182	4.27403	0	0	0
GGATGTTTCTCAAGTG-1_8	3.56059	0.0843186	0	0.867735	0.590765	0.184452	0	2.18103	1.3885	0	0.621863	0.464498	0	0	0.524414	0	0	0	0	0	0	0	0	2.18103	0	CATTATCAGGTTACCT-1_15	1.37405	0.50521	0	1.87643	0.601219	0.253657	0	2.76885	3.1403	0	0.159008	0.668906	0	0.464064	0.456074	3.82474	0	0	0	4.4504	0	0	0
GGATTACGTTTCCACC-1_8	2.64734	0.0430478	0	1.06143	0.0706592	0.699524	0	0	0	1.79301	0.358511	0.33228	0	0.485393	0.20687	0	0	0	0	0	0	0	0	0	0	CCGGTAGTCGGTCCGA-1_15	1.95202	0.412943	0	0.748156	0.830904	1.31987	0	3.00416	1.83072	0	0.621509	0.566268	0	1.37438	0.636061	4.12233	2.35941	2.35941	1.43387	4.06916	0	0	0
GGTGTTATCCGTACAA-1_8	3.26072	0.0217555	0	1.47729	0.461041	0.748617	2.0337	2.39457	2.15124	2.0337	0	0.464498	0	0	0.20687	0	0	0	0	0	0	0	0	0	0	CCGTACTGTAGCTGCC-1_15	2.29299	0.667564	0	0.772931	1.1748	1.05666	0	1.69315	3.11359	0	1.06327	0.761983	0	1.795	0.920818	3.65612	3.14341	2.49249	1.16885	4.39269	0	0	0
GTAACGTAGACAGACC-1_8	2.84524	0.0324583	0	2.10836	0.461041	0.647896	0	0	1.06748	2.38915	0	0.464498	0	0.485393	0.142554	1.45895	0	1.45895	0	0	0	0	0	0	0	CCGTTCAGTACAGCAG-1_15	1.82385	0.46014	0	0.448131	0.928582	1.28054	0	2.09808	2.435	0	0.710044	0.700904	0	0.845301	0.902959	3.78199	2.09808	0	0	3.69704	0	0	0
GTAACGTTCGCCATAA-1_8	3.63143	0.0638961	0	1.3724	0.413769	1.42061	0	2.26908	0.104432	2.73767	0	0.78044	0	0	0.378194	0	0	0	0	0	0	0	0	0	1.35845	CCTTCGAAGTGTGGCA-1_15	0.652421	0.589678	0	1.92398	0.601219	0.13485	0	1.59238	0.512838	0	0.621509	0.998342	1.59238	0.709718	0.808543	0	1.59238	2.81311	2.17825	4.67018	0	0	0
GTAACTGTCCAGTATG-1_8	2.797	0.0430478	0	1.46896	0.198561	0.882904	0	2.61757	0.104432	1.42926	0.830119	0.33228	0	0.485393	0.20687	0	0	0	0	0	0	0	0	0	1.42926	CCTTCGAGTAAATGAC-1_15	1.53503	0.667564	0	1.90049	0.796102	1.1523	0	2.51615	1.72798	0	0.621509	0.819545	0	0.464064	0.270911	0	0	0	0	0	0	0	0
GTAGTCAAGAATGTTG-1_8	3.00286	0.0535263	0	1.89784	0.311943	1.00127	1.83823	1.29273	0.0708184	1.83823	0.358511	0.78044	0	1.05586	0.20687	0	0	0	0	0	0	0	0	1.29273	0	CGATGTAAGCGATTCT-1_15	1.67365	0.412943	0	0.302594	0.897071	1.23959	0	0	2.59264	0	0.710044	0.566268	0	1.16766	1.02175	3.80545	0	1.77203	1.77203	3.90858	0	0	0
GTAGTCAAGTTACGGG-1_8	2.8771	0.0535263	0	1.73228	0.0706592	0.593457	0	0	0.036036	2.49073	0.358511	0.33228	0	0	0.20687	0	0	0	0	0	0	0	0	0	0	CGCCAAGAGGATCGCA-1_15	1.44132	0.50521	0	1.66979	0.53449	0.543384	0	2.01629	1.5247	0	0.524366	0.761983	0	0.258713	0.704275	4.41135	3.84102	2.64054	2.01629	4.71561	0	0	0
GTCGTAACACATTCGA-1_8	3.36399	0.0843186	0	1.9509	0.311943	1.00127	1.23329	2.11595	0.507105	2.37304	0.830119	1.02016	0	0	0.142554	0	0	0	0	0	0	0	0	1.769	0	CGGAGTCAGTCGATAA-1_15	1.64807	0.363408	0	0.14757	1.03165	1.00517	0	3.05834	0.583246	0	0.296166	0.668906	0	0.709718	0.636061	3.82085	3.51058	3.2328	0	4.77656	0	0	0
GTCTCGTGTCAGAATA-1_8	2.63652	0.0430478	0	1.75767	0.311943	0.265312	0	0	0.257387	2.39653	0.621863	0.78044	0	0.485393	0.20687	0	0	0	0	0	0	0	0	0	2.39653	CGGGTCATCTAACGGT-1_15	1.35252	0.363408	0	1.0553	0.462988	0.832597	0	1.62498	0.396956	0	0.621509	0.668906	0	1.25554	0.768131	4.55178	2.58286	3.23749	1.62498	4.0621	0	0	0
GTGCTTCCACTCAGGC-1_8	2.89407	0.104332	1.45164	0.98296	0.549366	1.10711	2.02025	2.02025	0.339058	1.45164	0.621863	0.946461	0	0.485393	0.47801	0	0	0	2.3805	1.45164	0	0	0	0	0	CTACATTAGGTGGGTT-1_15	1.43866	0.31129	0	0.177603	0.928582	0.69841	0	1.63754	1.80099	0	0.524366	0.700904	0	1.5456	1.12792	4.52326	3.74774	2.2284	1.63754	4.07745	0	0	0
GTGTGCGGTATGGTTC-1_8	2.81233	0.0741595	0	1.83021	0.364152	0.593457	1.3682	2.28083	0.39002	3.06795	1.00239	0.464498	0	0.810764	0.429347	0	0	0	0	0	0	0	0	0	1.3682	CTCATTAAGGCGTACA-1_15	1.12546	0.50521	0	0.413684	0.579467	0.95089	0	2.84687	0.437094	0	0.296166	0.566268	0	0.464064	0.510887	4.40878	2.84687	0	0	4.0573	0	0	0
GTGTTAGGTCGAGATG-1_8	3.36223	0.0430478	0	2.01592	0.311943	1.00127	1.4806	0	0.507105	2.88914	0.358511	0.581258	0	0.485393	0.142554	0	0	0	0	1.4806	0	0	0	0	0	CTCCTAGAGAAACGAG-1_15	1.67365	0.548336	0	0.365827	1.00327	1.1523	0	0	0.949219	0	1.12108	0.819545	1.45189	0.1377	1.06864	1.45189	3.02661	1.45189	1.45189	3.51785	0	0	0
GTTAAGCTCACATGCA-1_8	3.04952	0.0843186	0	1.93528	0.311943	0.699524	1.41849	1.98262	0.168447	2.81267	0.358511	0.581258	0	0	0.20687	0	0	0	0	0	0	0	0	1.41849	1.41849	CTCGTACGTTACGCGC-1_15	1.69345	0.256306	0	0.20676	0.943973	0.832597	0	1.8535	1.91495	0	1.12108	0.700904	0	0.634345	1.09871	3.90074	2.84179	0	1.8535	4.63725	0	0	0
TAAACCGGTGTGTGCC-1_8	2.90522	0.0430478	0	1.88136	0.198561	0.923938	2.37282	1.44516	0.611906	2.01291	0.358511	0.6858	0	0	0.20687	0	0	0	0	0	0	0	0	0	0	GACACGCAGGCTAGCA-1_15	2.0592	0.363408	0	1.22462	0.974062	1.61785	1.16747	1.16747	0.616675	0	0.866586	0.63585	0	1.16766	1.21073	3.1415	2.28802	2.49066	2.80318	4.39073	0	0	0
TAAGTGCTCGGCGCTA-1_8	2.20301	0.0430478	0	1.77013	0.136653	0.647896	1.18091	1.18091	0.036036	1.70741	0.830119	0.464498	0	0.485393	0.524414	0	0	0	0	0	0	0	0	1.18091	1.18091	GACTGCGTCGCCGTGA-1_15	1.57647	0.412943	0	0.353497	0.830904	1.1523	0	0	0.167828	0	0.621509	0.601664	0	0.779806	0.726016	2.5456	1.92796	2.5456	1.92796	3.98674	0	0	0
TACGGTAGTGATGTCT-1_8	2.95654	0.0741595	0	2.04456	0	0.748617	0	1.81312	0.104432	2.62639	0.621863	0.464498	0	0	0.267299	0	0	0	1.2711	0	0	0	0	0	0	GAGTCCGGTCTTCAAG-1_15	1.18553	0.363408	0	1.1876	0.437971	0.455815	0	1.86586	1.14164	0	0.710044	0.761983	0	0.36665	0.747295	4.41791	1.86586	1.86586	2.47847	4.84115	0	0	0
TACTCATGTGAGCGAT-1_8	2.97481	0.0324583	0	1.69293	0.198561	0.647896	1.4759	0	0.257387	2.40918	0	0.581258	0	0	0.142554	0	0	0	0	0	0	0	0	1.4759	1.4759	GATCAGTAGAATTGTG-1_15	0.920014	0.31129	0	0.365827	0.683782	0.69841	0	0	0.311497	0	0.524366	0.566268	0	0.258713	0.537207	3.09487	3.43787	0	1.3893	3.61482	0	0	0
TAGGCATAGCACGCCT-1_8	2.9135	0.0843186	0	1.75138	0.256858	0.923938	0	2.04212	0.22861	2.04212	0.621863	0.464498	0	0	0.568761	0	0	0	0	0	0	0	0	0	0	GATGAAAGTAAATGAC-1_15	1.21426	0.412943	0	0.0846548	1.15025	0.832597	2.19439	1.60688	0.512838	0	0.710044	0.791178	0	0.1377	0.847386	3.36421	1.60688	2.83021	3.04148	4.72422	0	0	0
TATCAGGCAGGAATCG-1_8	3.20684	0.104332	0	1.69293	0.136653	1.17191	0	1.18689	0.22861	1.18689	0.358511	0.78044	0	0	0.691095	0	0	0	0	1.18689	0	0	0	1.18689	0	GATGCTAAGGTGATAT-1_15	1.44264	0.548336	0	0.43678	0.663772	1.39418	0	0	0.796707	0	1.00191	0.63585	0	0.552824	0.972556	4.54187	1.65273	1.65273	2.24521	4.02313	0	0	0
TATCAGGCATTTCACT-1_8	3.1756	0.0535263	0	1.8646	0.461041	1.03781	0	0	0.036036	1.8782	0.830119	0.179878	0	0.810764	0.142554	0	0	0	0	0	0	0	0	1.3273	0	GCAGTTACAGGGTTAG-1_15	1.58685	0.363408	0	1.72795	0.51122	0.893492	0	1.7806	2.97751	0	0.296166	0.49148	0	0.36665	0.537207	3.03176	0	1.7806	0	4.24946	0	0	0
TATCTCAGTTCCACTC-1_8	3.19653	0.0638961	0	2.30782	0.256858	1.14003	0	1.32203	1.40664	3.00851	0	0.6858	0	0.485393	0.47801	0	0	0	0	0	0	0	0	1.87212	0	GCTGCTTGTGCAGACA-1_15	0.959473	0.256306	0	0.931037	0.385978	0.69841	0	0	0.680356	0	0.866586	0.925591	0	1.21256	0.367772	4.71646	2.15634	2.15634	2.78987	4.24499	0	0	0
TATGCCCCAGACAAGC-1_8	2.94596	0.0217555	0	1.73228	0.136653	0.923938	1.75998	1.75998	0.257387	1.75998	0.358511	0.464498	0	0	0.20687	0	0	0	0	0	0	0	0	0	0	GGAACTTCAAGACACG-1_15	2.0592	0.548336	0	1.53844	1.11226	1.05666	0	1.5122	2.58348	0	0.791375	0.63585	0	1.44642	1.05325	4.14142	2.28663	2.82821	2.82821	4.27296	0	0	0
TCACAAGGTGTAACGG-1_8	3.07791	0.0843186	0	1.6237	0.364152	0.840114	1.414	2.33574	1.69375	3.12617	0	0.6858	0	0	0.142554	0	0	0	0	0	0	0	0	1.414	1.97751	GGATTACGTGTGGTTT-1_15	1.7651	0.548336	0	0.20676	1.11226	1.39418	0	0	0.512838	0	1.00191	0.819545	0	0.709718	0.884776	0	2.5821	0	0	3.62899	0	0	0
TCAGATGAGTACGCCC-1_8	3.14772	0.0535263	0	2.06782	0.198561	0.593457	0	2.52386	0.198981	3.17611	0.621863	0.6858	0	0	0	0	0	0	0	0	0	0	0	0	1.57393	GGGAGATAGCAGATCG-1_15	1.75254	0.412943	0	0.341012	0.897071	0.69841	0	1.46659	2.01723	0	0.710044	0.791178	0	1.41105	0.902959	3.99547	3.53644	1.46659	1.46659	3.6291	0	0	0
TCAGCTCAGAGAACAG-1_8	2.9618	0.0638961	0	1.73869	0.506178	1.17191	2.06703	1.49305	0.257387	2.90434	0	0.866892	0	0.485393	0.524414	0	0	0	0	1.49305	0	0	0	1.49305	0	GGGCATCCAAACAACA-1_15	1.4293	0.31129	0	1.0177	0.741519	0.543384	0	0	1.49782	0	0.791375	0.731909	0	0.90677	0.768131	2.46179	3.25913	2.09808	0	3.69704	0	0	0
TCAGGATGTAGCGATG-1_8	3.13458	0.0535263	0	1.89784	0.256858	0.882904	0	1.43411	0.0708184	2.00037	0	0	0	0	0.378194	0	0	0	0	0	0	0	0	0	1.43411	GGGTCTGCAAACGCGA-1_15	1.69551	0.46014	0	0.276137	0.813654	1.5888	0	3.63366	1.66085	1.4702	1.12108	0.731909	0	0.258713	0.636061	0	0	0	0	0	0	0	0
TCTCATAAGCTTATCG-1_8	3.21297	0.0430478	0	2.22884	0.311943	1.44479	0	1.79615	0.550352	2.14471	0.358511	0.581258	0	0	0.524414	0	0	0	0	0	0	0	0	0	1.25653	GTCACAAAGGTGCACA-1_15	1.69345	0.548336	0	1.36036	0.437971	1.05666	0	1.54864	1.57638	0	0.524366	0.63585	0	0.779806	0.65932	4.98016	2.12944	0	0	4.367	0	0	0
TCTCTAACACGCCAGT-1_8	3.37791	0.104332	0	2.40099	0.506178	0.963354	0	2.34677	2.14696	2.61025	1.00239	1.0888	0	0.485393	0.429347	0	0	0	0	0	0	0	0	2.34677	1.42325	GTTCTCGAGAAACCTA-1_15	1.29273	0.548336	0	0.492289	0.557231	0.455815	0	2.26546	0.583246	0	0.524366	0.529573	0	1.07131	0.704275	4.83799	2.63572	3.96677	3.11746	4.69084	0	0	0
TCTTTCCAGAACTGTA-1_8	3.16068	0	0	1.80661	0.311943	0.47479	0	2.08533	0.104432	3.24514	0.358511	0.179878	0	0.810764	0.378194	0	0	0	0	0	0	0	0	0	2.08533	GTTCTCGCACGACTCG-1_15	1.53985	0.46014	0	0.43678	0.579467	0.623898	0	0	1.55087	0	0.621509	0.847129	0	1.01942	0.808543	4.08028	1.58463	3.01492	1.58463	3.93978	0	0	0
TGAAAGAAGTCTCAAC-1_8	2.98254	0.0843186	0	1.42622	0.461041	1.00127	0	2.23173	0.285358	3.40473	0.621863	0.581258	0	0.485393	0.651956	0	0	0	0	0	0	0	0	0	0	TACGGGCAGGTAGCCA-1_15	1.14885	0.50521	0	0.731292	0.778237	0.543384	1.9442	1.9442	0.355139	0	0.791375	0.410643	0	0.964678	0.808543	4.63275	3.21696	3.43205	2.56311	4.10891	0	0	0
TGACGGCCACCGTTGG-1_8	3.3192	0.0638961	0	2.14733	0.311943	0.699524	1.39796	1.39796	1.34166	0	0.358511	0.581258	0	0.485393	0.324283	0	0	0	0	1.39796	0	0	0	1.95923	0	TACTCGCTCCACGCAG-1_15	1.42255	0.31129	0	0.565163	0.53449	1.1969	0	1.55127	2.27319	0	1.06327	0.601664	0	0.464064	0.938363	0	0	0	0	1.55127	0	0	0
TGACTTTGTAGCGCTC-1_8	3.72114	0.0324583	0	2.56754	0.413769	1.39584	0	1.85056	2.31615	2.66781	1.00239	0.581258	0	0	0.800082	0	0	0	0	0	0	0	0	0	0	TCGGGACTCAATAAGG-1_15	0.974408	0.363408	0	0.585045	0.487395	0.69841	0	1.77528	1.10196	0	0.524366	0.601664	0	0.258713	0.587855	0	2.75404	0	2.37991	3.80927	0	0	0
TGAGCCGGTGTCTGAT-1_8	3.15422	0.0741595	0	1.96629	0.461041	0.535882	0	2.54398	0.66989	1.92645	0	0.946461	0	0	0.429347	0	0	0	0	0	0	0	0	0	0	TCGGTAAAGAAGGTGA-1_15	1.01792	0.412943	0	0.100759	0.928582	0.623898	0	0	0.311497	0	0.524366	0.322692	2.47298	0.552824	0.427497	3.66362	0	3.51373	1.8608	4.27075	0	0	0
TGCACCTAGAACTCGG-1_8	3.26072	0.0741595	0	2.24051	0.413769	1.03781	1.23432	1.23432	0.826042	2.37437	0.358511	0.33228	0	0	0.324283	0	0	0	0	0	0	0	0	0	0	TCGTAGAGTAAGTGTA-1_15	1.81475	0.739819	0	0.235091	0.943973	1.52804	0	2.48938	1.64921	0	0.621509	0.668906	0	1.12065	1.02175	3.14016	2.96646	1.54428	0	3.41697	0	0	0
TGGCTGGAGGAGTCTG-1_8	3.12127	0.0535263	0	1.89784	0.136653	0.840114	1.25348	1.79259	0.285358	2.3988	1.00239	1.21339	0	0	0.429347	1.25348	0	0	0	0	0	0	0	1.79259	1.25348	TGCACCTAGGTAAACT-1_15	1.15594	0.548336	0	1.7558	0.683782	0.95089	1.55686	1.55686	2.32215	0	1.00191	1.02146	0	0.464064	0.612248	0	2.13863	2.98161	1.55686	3.74202	0	0	0
TGGGAAGAGGACCACA-1_8	3.01286	0.114191	0	2.14307	0.413769	0.647896	1.48008	3.33741	0.198981	3.33741	0.621863	0	0	0.485393	0.267299	0	0	0	0	1.48008	0	0	0	0	0	TGCGGGTCAGGCTCAC-1_15	0.0385244	0.46014	0	1.86555	0.331132	0.455815	0	2.50748	1.4561	0	0.621509	0.668906	0	1.16766	0.398081	3.9091	2.14194	2.50748	1.55982	4.381	0	0	0
TGGGAAGCAAGCGCTC-1_8	3.23114	0.0535263	0	1.93001	0.256858	0.748617	1.34424	1.8977	0.257387	1.8977	0	0.581258	0	0	0.20687	0	0	0	1.34424	0	0	0	0	1.34424	0	TGCTGCTAGAGGACGG-1_15	0.88126	0.363408	0	0.66084	0.557231	0.455815	0	1.88551	0.649022	0	0.416762	0.49148	0	0.258713	0.367772	3.7594	2.70633	2.70633	2.23907	4.67474	0	0	0
TGGGAAGCAATGGAAT-1_8	2.98766	0.0430478	0	1.94572	0.256858	0.795412	0	1.67176	0.136951	1.67176	0	0	0	0	0.142554	0	0	0	0	0	0	0	0	0	0	TGGCTGGCAGGAATGC-1_15	1.70677	0.50521	0	0.66084	0.847861	1.28054	0	0	0.311497	0	0.524366	0.63585	1.4312	0.634345	0.537207	2.61993	2.61993	1.4312	1.99706	3.95007	0	0	0
TGGGAAGCACATAACC-1_8	2.89407	0.0741595	0	2.12587	0.506178	0.748617	1.54806	1.54806	0.339058	0	0.621863	0.464498	0	0.485393	0.267299	0	0	0	1.54806	1.54806	0	0	0	0	1.54806	TTCTCCTAGGACATTA-1_15	1.67785	0.198122	0	0.365827	0.943973	1.49621	0	1.71223	0.437094	0	0.524366	0.63585	0	0.709718	0.828153	0	0	0	0	3.16575	0	0	0
TGGTTAGGTACCGGCT-1_8	3.23114	0.0535263	0	2.01592	0.413769	1.17191	0	1.3355	1.82623	2.50206	0.621863	0.78044	0	0	0	0	0	0	0	0	0	0	0	0	0	TTCTCCTTCGGATGTT-1_15	1.71286	0.412943	0	1.0177	0.683782	1.1969	0	2.1066	1.51135	0	0.524366	0.761983	0	0.634345	0.65932	2.73699	2.47067	2.1066	0	4.18938	0	0	0
TGTTCCGGTGTCCTCT-1_8	3.17348	0.0217555	0	1.74506	0.256858	0.340121	2.09589	0	0.946938	2.09589	0.621863	0.866892	0	0	0.142554	0	0	0	1.51871	0	0	0	0	0	0	AAAGATGGTTGAGGTG-1_16	1.54248	0.539575	0	0.438333	1.02169	1.17868	1.60976	0	0.31634	0	0.817068	0.916113	0	0.808176	0.803255	3.61131	0	0	0	1.60976	0	0	0
TTATGCTAGACAGAGA-1_8	2.90798	0.0324583	0	1.53376	0.311943	0.593457	0	3.00675	0.104432	3.39559	0	0.33228	0	0.485393	0	0	0	0	0	0	0	0	0	0	0	AAAGTAGTCTGTCTAT-1_16	1.14061	0.709601	0	1.54062	0.420621	1.28242	0	0	0.727441	0	0.409152	0.645488	0	0.659	0.608842	0	2.20941	0	0	0	0	0	0
TTCGGTCTCAATACCG-1_8	3.45758	0.0843186	0	2.14307	0.136653	0.748617	1.98831	0	0.339058	2.34706	0	0.33228	0	0	0.324283	0	0	0	0	0	0	0	0	0	0	ACGCCGAGTTGATTCG-1_16	1.90626	0.442329	0	2.174	0.824667	1.14156	1.44765	0	1.95912	0	0.489761	1.1024	0	0.808176	0.898005	3.02133	0	0	0	1.44765	0	0	1.44765
AACCGCGTCTCAAACG-1_9	1.37192	0.0263874	0	0.461107	0.260028	0.173572	0	0	0	0	0.257964	0	0	0	0.114563	0	0	0	0	2.08102	0	0	0	2.08102	0	AGAGCTTAGACAATAC-1_16	0.882923	0	0	0.377364	0.403304	1.31474	0	0	0.501483	0	0.633767	0.273288	0	0.270754	0.710766	0	0	0	0	0	0	0	0
ACCGTAACACATGTGT-1_9	4.70568	0.0647071	0	0.840754	0.680946	0.922819	0	0	1.1959	0	0.632802	1.3654	0	0	0.708903	0	0	0	0	0	0	0	0	2.77423	2.14161	CCCTCCTTCCAGAAGG-1_16	0.799934	0.492134	0	0.974697	0.564299	0.603758	0	2.10946	1.45916	0	0.564354	1.28205	0	0.483602	0.449218	2.95018	0	0	0	0	0	0	0
GGTATTGAGGCTATCT-1_9	3.67015	0.0894614	0	2.59889	0.1198	0.844505	0	2.37991	0.892644	0	0.462844	0.0312175	0	0.542054	0.310532	0	0	0	0	0	0	0	0	0	0	CCTTACGCAAAGCAAT-1_16	1.0456	0.389913	0	1.24575	0.252779	0.666498	0	1.61393	0.813516	0	0.321472	0.259529	0	0.483602	0.433359	3.04987	0	0	0	2.57013	0	0	0
TGTATTCAGACCTTTG-1_9	3.49291	0.0771609	0	0.364206	0.353637	0.666666	1.30946	3.33369	0.45529	2.67558	0	0.023504	0	0.542054	1.05829	0	0	0	0	2.20965	0	1.8576	0	1.30946	0	CGGACTGGTAAGTAGT-1_16	1.0067	0.539575	0	0.377364	0.534107	0.465072	1.80479	1.80479	1.22924	0	0.489761	1.00541	0	0.270754	0.993718	0	0	0	0	0	0	0	1.80479
AAAGCAATCATGCATG-1_10	1.81823	0.155365	0	0.994833	0.30228	0.868732	0	0	0.377312	0	0	0.370435	0	0.670427	0.566775	0	0	0	1.81462	0	1.81462	0	0	1.81462	0	CGTGAGCGTGCCTGGT-1_16	0.0545053	0.334597	0	0.742053	0.663323	1.17868	0	0	0.209094	0	0.225358	0.459738	0	0.808176	0.417245	0	0	0	2.23807	2.87641	0	0	0
ACGGGCTCAAATTGCC-1_10	2.17205	0.24697	0	1.51808	0.370158	1.32648	1.9509	0	0.452952	0	0.516339	1.03868	0	0.670427	0.664327	3.22446	0	0	0	2.57032	0	1.9509	0	1.9509	0	CTTACCGGTTGGAGGT-1_16	1.78525	0.628198	0	1.19155	0.702933	1.40587	0	2.6222	1.56182	0	0.489761	1.00869	0	0.659	1.10585	3.77398	0	0	0	2.25241	0	0	0
ACTTTCACATCACAAC-1_10	1.41885	0.0545149	0	2.13261	0.292196	0.525877	0	0	0.377312	0	1.4241	0.427727	0	0	0.532021	0	3.27068	0	0	1.80268	0	0	0	0	0	GCGAGAACATTCACTT-1_16	0.853536	0.334597	0	1.07344	0.330871	1.48938	0	2.93858	1.7482	2.55925	0.698673	0.530859	0	0.659	0.867408	0	0	0	0	1.94061	0	0	0
AGATCTGAGGACAGAA-1_10	0.944355	0.155365	0	1.05054	0.12729	0.20754	0	2.42234	0.295479	0	0	0.120539	0	0	0.0956179	4.53743	1.81419	0	0	3.45999	0	0	1.81419	1.81419	0	GGTGAAGTCCTAAGTG-1_16	1.06751	0.389913	0	0.697416	0.420621	1.02115	0	3.42376	0.633253	0	0.564354	0.30025	0	0.659	0.5537	4.03704	0	0	0	1.54981	0	0	0
AGCCTAAAGAACAACT-1_10	0.551501	0	0	0.573614	0.542008	0.525877	0	0	0	1.69387	0.20318	0.11103	0	0.390376	0.508163	0	0	0	0	1.69387	0	1.69387	0	0	0	GTACTTTAGAAAGTGG-1_16	1.30911	0.492134	0	1.78357	0.470843	1.10301	0	0	0.582609	0	1.06325	0.172748	0	0.659	0.661102	4.29903	0	1.71186	0	2.31041	0	0	0
AGTAGTCGTCCCTACT-1_10	2.12922	0.330883	0	2.07594	0.360739	0.961085	2.01657	0	1.00021	0	1.10778	0.87037	0	0.390376	0.674601	0	0	0	0	1.44839	0	0	0	2.37665	0	TGACTTTCAATAGCGG-1_16	0.625018	0	0	0.55014	1.18621	0.931981	2.01516	0	2.04695	2.63934	0.633767	0.476605	0	0.483602	0.877711	0	0	0	0	2.01516	0	0	0
CACATAGCAGCATGAG-1_10	1.81661	0.330883	0	2.89274	0.139171	1.26331	0	0	0.86503	0	0.20318	0.488485	0	0.390376	0.458667	0	0	0	0	1.6558	0	0	0	1.6558	0	TGGCTGGGTCTTGTCC-1_16	1.16275	0.492134	0	0.168369	1.16197	1.02115	0	0	3.02665	0	0.564354	1.79947	0	0.659	1.08107	0	0	0	0	0	0	2.53698	2.53698
CACCTTGTCCACGACG-1_10	1.7092	0.370339	0	1.05054	0.50992	1.12357	1.80948	2.7925	0.588969	1.80948	0.371968	0.26971	0	0	0.684771	0	0	0	0	2.41721	0	0	0	1.80948	0	TGTATTCGTAAGAGGA-1_16	1.04928	0.147515	0	0.438333	0.933177	0.781276	1.56579	1.56579	2.32785	2.78166	0.922918	1.02493	0	0.808176	0.814237	0	0	1.56579	0	0	0	0	0
CCCAATCTCATTGCCC-1_10	2.31143	0.202216	0	1.05054	0.485159	0.379323	0	1.58002	1.11927	0	0	0.791323	0	0.390376	0.278452	4.45215	0	2.53093	1.58002	2.16448	0	0	0	1.58002	0	TGTGTTTAGGTGTTAA-1_16	0.986019	0.213841	0	0.377364	0.741034	1.34605	0	1.63388	1.76426	0	0.817068	1.4965	0	0.270754	0.595339	0	0	0	0	0	0	3.24813	0
CGTGTAACAGGAATCG-1_10	1.99392	0.202216	0	1.05054	0.292196	1.63932	2.24332	1.65102	0.452952	0	0.754462	0.52071	0	0	0.555324	1.65102	1.65102	0	0	0	0	0	0	0	0	TTGTAGGCAATTCCTT-1_16	0.968893	0.539575	0	0.242994	0.753419	0.884225	1.73339	0	0.813516	0	0.321472	0.818057	0	0.483602	0.581651	0	0	0	0	0	0	0	0
CTGTGCTCACTTCTGC-1_10	1.28517	0.0545149	0	0.269926	0.565416	0.379323	0	1.02807	0.452952	0	0	0.157692	0	0.390376	0.458667	4.72145	3.78636	2.10201	1.02807	2.60783	0	0	1.52417	3.03265	2.94215	AGATTGCGTCCGTGAC-1_17	0.624679	0.684426	0	1.07878	0.431586	0.58542	0	1.95975	1.11227	0	0.505554	0.265376	0	0.448429	0.391449	1.39842	0	0	0	0	0	0	0
GACGTTAAGCGAAGGG-1_10	1.71994	0.24697	0	1.7313	0.139171	1.32648	0	2.28663	0.452952	0	0.516339	0.481914	0	0	0.458667	2.92764	0	0	0	0	0	0	0	0	0	AGGGAGTCATGAAGTA-1_17	0.227287	0.766957	0	1.68854	0.408712	0.456616	0	0	1.40914	1.3706	0.505554	0.584934	0	0	0.459498	0	0	0	0	0	0	0	1.3706
GCATGATAGGTACTCT-1_10	1.82787	0.330883	0	2.28556	0.322149	1.87726	0	1.71821	1.00021	0	0.371968	0.455187	0	0.390376	0.61131	3.74173	0	0	0	2.31739	0	0	0	1.71821	0	GAACCTAGTCGACTAT-1_17	0.445595	0.735468	0	0.257819	0.475821	0.409711	0	0	1.16701	2.39729	0.781261	0.35123	0	0.614524	0.419227	0	0	0	0	1.46582	0	1.46582	0
GGACATTGTGCCTGTG-1_10	2.29953	0.289807	0	1.61508	0.397895	1.63932	0	1.69641	0.763558	1.69641	0.516339	0.918378	0	0.670427	0.743709	3.14724	2.29341	0	0	2.29341	0	0	0	0	0	GCACTCTGTCCGAAGA-1_17	0.305472	0.851139	0	0.77768	0.518183	0.864773	0	1.97804	1.97028	0	0.422861	0.635723	0	0.614524	0.49821	0	0	0	0	0	0	0	0
GGTGAAGAGAATGTTG-1_10	1.33349	0.330883	0	1.33205	1.13271	0.525877	0	0	0.957147	0	0.20318	0.79615	0	0.670427	0.694838	0	2.68967	0	1.48879	2.06222	0	0	0	0	0	GGATGTTTCGTGGACC-1_17	3.17455	0.054129	0	0.211301	0.827813	0.833834	0	1.74214	2.11592	0	0.895021	1.08647	0	0.881544	1.45174	0	0	0	1.42063	0	0	0	0
GTACTTTAGAACAACT-1_10	2.44674	0.444866	0	0.873134	1.04597	0.766973	1.31661	1.31661	0.70868	0	1.24652	0.694887	0	1.0682	1.20233	0	0	0	1.31661	2.21836	0	0	0	0	1.31661	TCCACACCAAACTGCT-1_17	4.26732	0.0611298	0	0.385648	1.0935	1.34058	0	0	2.70202	1.20704	0.895021	1.12515	0	0.448429	1.52689	0	0	0	0	2.08327	0	0	0
GTCTCGTGTTCAGTAC-1_10	2.3586	0.202216	0	1.10331	0.50992	1.32648	0	1.39293	0.763558	0	1.52708	0.731507	0	0	0.704805	3.22736	2.31054	1.39293	1.39293	2.31054	0	0	0	0	0
TGCGCAGAGGATCGCA-1_10	2.27632	0.480146	0	1.85984	0.370158	1.3859	2.00731	0	0.377312	0	0.642472	1.12894	0	0.888964	0.743709	0	2.63092	0	0	2.00731	0	0	0	0	0
TGGTTAGAGTGGGATC-1_10	1.40918	0.0545149	0	1.64542	0.150913	1.68312	0	1.80395	0	0	0.516339	0.210956	0	0	0.520163	0	0	0	0	1.80395	0	0	0	0	0
TGGTTCCAGGCATGTG-1_10	1.90919	0.330883	0	2.67272	0.229458	0.961085	0	0	0.86503	0	0.371968	0.751846	0	0.670427	0.714674	0	0	0	1.5411	1.5411	0	0	0	0	0
TGTATTCAGGATGGTC-1_10	2.32513	0.547177	0	2.97512	0.45977	1.63932	0	2.2152	1.00021	0	0.516339	1.18597	0	1.22015	0.643456	0	1.62563	0	0	1.62563	0	0	0	0	0
TGTTCCGGTCTAGGTT-1_10	2.28141	0.24697	0	1.15344	0.526092	0.766973	0	1.40465	0.523271	0	0	0.363037	0	0.888964	0.4459	5.28696	1.96686	2.96756	0	3.78503	0	0	0	2.32457	1.40465
TTAGGCAAGGGCTTCC-1_10	1.77704	0.24697	0	0.573614	0.312264	0	0	0	0.452952	0	0.516339	0.219564	0	0	0.113691	4.7151	3.14087	3.41768	2.96716	4.15394	0	0	0	2.12521	0
TTGGCAATCGTATCAG-1_10	2.3463	0.408297	0	0.806239	0.66096	0.20754	0	3.22272	0.452952	0	0.20318	0.527032	0	0.390376	0.704805	3.89575	1.94935	0	0	3.43787	0	0	0	0	0
ACGATGTAGAATGTTG-1_11	3.12047	0.150525	0	1.09433	0.442369	0.5125	0	0	0.579994	0	0.428414	0.704718	0	0	0.418887	0	0	0	1.05256	1.05256	0	0	0	3.15187	0
ACGTCAAGTTTAGGAA-1_11	1.79375	0.102824	0	0.567757	0.185282	0.23727	0	0	0.251403	0	0.16405	0.436381	0	0.379455	0.248758	0	0	0	0	2.43412	0	0	0	0	0
CATCGGGGTAAGGATT-1_11	2.76907	0.126959	0	0.567757	0.46819	0.125656	0	0	0.656971	0	0.304943	0.867272	0	0	0.29408	0	0	0	0	0	0	0	0	2.32069	0
CTCAGAATCGCCCTTA-1_11	3.35301	0.432745	0	0.650848	0.748004	0.905355	0	0	1.29306	0	1.02343	1.63975	0	0.653874	0.829965	0	0	0	0	0	0	0	0	3.09368	1.28986
GCATGCGCAATGAAAC-1_11	2.73981	0.218064	0	1.04181	0.603113	0.728096	0	2.73049	0.944705	2.10049	1.43721	0.965498	0	0.653874	0.705901	0	0	0	1.22085	2.73049	0	0	0	2.56112	0
GTAGTCACAAGTACCT-1_11	3.25508	0.2396	0	1.28055	0.370063	0.728096	1.31183	0	0.619223	0	0.16405	1.14833	0	0	0.637576	0	0	0	0	2.21254	0	0	2.47249	2.47249	0
GTCATTTGTCGCTTTC-1_11	2.50678	0	0	1.14424	0.103065	0.5125	0	0	0.405598	0	0.428414	0.363382	0	0	0.225303	0	2.87168	0	3.2581	3.53612	0	0	0	1.64223	0
TAAGAGATCCTTTACA-1_11	2.46857	0.2396	0	1.77352	0.218548	1.05587	0	3.44567	1.07478	0	0.886321	1.24036	0	0	0.922754	0	0	0	0	0	0	0	0	1.80183	0
TACGGTAGTAGATTAG-1_11	2.28058	0.321386	0	0.650848	0.646696	0.337668	0	0	0.539162	0	1.14399	0.904862	0	0	0.347988	0	0	0	0	0	0	0	0	2.27951	0
TACTCGCAGAGCTGCA-1_11	2.52166	0.102824	0	0.798807	0.271645	0.661266	0	0	0.194226	0	0.428414	0.416539	0	0	0.457252	0	0	0	0	0	0	0	0	3.20667	2.18593
TGTATTCGTCCAGTGC-1_11	2.15557	0.0527331	0	0.865313	0.0528599	0.4289	0	0	0.0690194	0	0	0.399698	0	0	0.201284	0	0	0	0	0	0	0	2.10217	3.11581	0
AAACCTGGTAATTGGA-1_12	1.05784	0.295648	0	2.31723	0.395164	0.790545	0	0	0.727776	3.03883	0.449178	0.571631	0	0.720563	0.168738	0	0	1.46174	0	0	0	0	0	0	0
AAAGTAGGTCACTTCC-1_12	1.52561	0.295648	0	2.40872	0.53894	0.945944	0	2.09902	1.86513	2.09902	0.53578	0.998303	0	0.720563	0.168738	0	0	0	0	0	0	0	0	1.5215	0
AAGGTTCGTCAGAATA-1_12	1.29627	0.345571	0	2.64479	0.55371	0.87126	0	1.46174	2.00456	3.18611	0.93974	0.768593	0	0.9491	0.472468	0	0	0	0	0	0	0	0	2.03168	0
AAGTCTGTCGCGATCG-1_12	1.38248	0.416073	0	2.44001	0.395164	0.747605	0	1.76961	1.54638	2.74763	0.615476	0.863286	0	0	0.520414	0	0	0	0	0	0	0	0	0	1.76961
AATCCAGAGACCCACC-1_12	1.07183	0.43851	0	2.4852	0.360199	1.08041	0	2.11233	0.321055	3.12686	0.449178	0.547145	0	0	0.273915	0	0	0	0	0	0	0	0	0	0
AATCCAGGTAAATGAC-1_12	1.57907	0.187639	0	1.48221	0.523948	1.40065	0	3.40759	1.809	2.01319	0.993649	0.826478	0	0.9491	0.718008	0	0	0	0	1.44541	0	0	0	0	0
ACACTGAAGGATGGAA-1_12	1.05156	0.243101	0	2.20683	0.360199	0.87126	0	1.64088	0.134181	2.60115	0.615476	0.547145	0	0.2342	0.168738	1.64088	0	0	0	0	0	0	0	0	1.64088
ACATCAGAGCTAGGCA-1_12	1.23393	0.0982143	0	1.33079	0.523948	1.32968	0	2.4052	1.47432	0	0.758021	0.685802	0	0.841346	0.504686	0	0	0	0	0	0	0	0	0	0
ACCTTTAGTCTGCAAT-1_12	0.808442	0.187639	0	1.51188	0.227189	1.08041	1.32486	1.32486	0.111086	0	0.53578	0.326116	0	0.2342	0.566166	0	0	0	0	0	0	0	0	0	0
ACGATGTAGTAAGTAC-1_12	1.13899	0.187639	0	1.60486	0.323967	0.655764	0	0	0.156755	0	0.822334	0.547145	0	0.2342	0.815548	0	0	0	0	0	0	0	0	0	1.41282
ACGATGTCAGACAAGC-1_12	1.03728	0.26972	0	1.5687	0.227189	1.48805	1.65307	2.88435	1.50086	3.27101	0.689286	0.663986	0	0.423825	0.439178	0	0	0	0	1.65307	0	0	0	0	1.65307
ACGGGTCCATGTAAGA-1_12	0.983103	0.12892	0	1.40936	0.142402	1.19892	0	1.69896	0.0874444	0	0.449178	0.707151	0	0.2342	0.313073	3.91504	0	0	1.69896	2.29622	0	0	0	1.69896	0
ACGTCAAGTTGATTCG-1_12	1.13029	0.158711	0	2.19706	0.286372	0.909299	0	1.67036	0.510294	1.67036	0.53578	0.618874	0	0.583161	0.190677	0	0	0	0	0	0	0	0	1.67036	0
ACTATCTCAACTGGCC-1_12	1.17722	0.187639	0	1.38754	0.395164	1.14142	2.25368	2.51476	0.292235	1.89939	0.53578	0.547145	0	0.2342	0.692061	0	0	0	0	1.34571	0	0	0	0	0
ACTGATGTCTCGATGA-1_12	0.996509	0.215755	0	1.38754	0.323967	0.606473	1.52346	0	0.0754109	0	0.449178	0.618874	0	1.04636	0.624084	0	0	0	0	1.52346	0	0	0	0	0
AGCCTAAAGGCAATTA-1_12	1.4545	0.345571	0	2.10988	0.412199	1.52905	0	2.34421	1.22053	1.4211	0.758021	1.14489	0	0.423825	0.455962	0	0	0	0	0	0	0	1.4211	0	1.4211
AGCGTATGTTGTTTGG-1_12	1.35146	0.582882	0	2.66652	0.810855	1.48805	0	2.71279	2.18141	2.98375	0.822334	1.10312	0	0.2342	0.504686	0	0	0	1.73879	2.33996	0	0	0	0	0
AGCTCTCAGACCGGAT-1_12	1.8925	0.243101	0	1.99653	0.610701	1.79238	0	1.34845	2.05598	1.34845	0.449178	0.966219	0	0.423825	0.893728	3.4771	0	1.34845	0	1.90254	0	0	1.34845	1.34845	0
AGGCCACGTGAGGGAG-1_12	1.36766	0.345571	0	1.83397	0.395164	1.30486	1.57605	2.16006	1.27305	1.57605	0.35436	0.748529	0	0.423825	0.566166	0	0	0	0	0	0	0	0	0	0
AGGCCACTCGACGGAA-1_12	1.36306	0.295648	0	2.46286	0.493274	0.790545	0	2.24823	1.41586	2.24823	0.689286	0.898788	0	0.583161	0.273915	0	0	0	0	0	0	0	0	0	0
AGGGAGTAGGATGGAA-1_12	1.35262	0.460455	0	2.43228	0.508729	0.981293	0	1.53165	1.23582	3.71074	0.35436	0.685802	0	0	0.350754	0	0	0	0	0	0	0	0	0	1.53165
ATCATCTCATTAACCG-1_12	1.18	0.187639	0	1.63115	0.342247	0.499944	0	2.76547	0.394079	0	0.53578	0.496297	0	0.423825	0.692061	0	0	0	0	0	0	0	0	0	0
ATCTGCCGTTTACTCT-1_12	1.18828	0.158711	0	2.30407	0.395164	1.32968	0	1.45089	0.31154	2.8527	0.689286	0.386119	0	0.2342	0.190677	0	0	0	1.45089	0	0	0	0	1.45089	0
ATGAGGGAGGCTATCT-1_12	1.52757	0.215755	0	2.06607	0.568265	1.14142	0	2.86604	1.12352	2.65702	0.2496	0.728054	0	0.423825	0.551147	0	0	0	0	1.46174	0	0	0	0	0
ATGTGTGAGTGTGAAT-1_12	1.52659	0.243101	0	2.13632	0.342247	1.25329	0	0	0.292235	2.30308	0.449178	0.618874	0	0.583161	0.212145	0	0	0	0	0	0	0	0	0	1.7052
CACAGGCCAGTAAGAT-1_12	1.34443	0.345571	0	2.15186	0.428948	1.40065	0	2.30133	0.167853	3.21753	0.822334	0.663986	0	0.2342	0.535898	0	0	0	1.38525	0	0	0	0	0	0
CAGCATAAGGCAATTA-1_12	0.842023	0.158711	0	0.396154	0.55371	0.909299	1.88884	0	0.17883	0	0.822334	0.326116	0	0.423825	0.827098	0	0	0	0	2.24257	0	0	0	0	1.33654
CATGACATCAACGCTA-1_12	1.31096	0.243101	0	2.20683	0.286372	1.42323	0	2.17479	0.0874444	2.54164	0.2496	0.356568	0	0.583161	0.369075	0	0	0	0	0	0	0	0	0	0
CATGCCTGTATAGGGC-1_12	1.33022	0.187639	0	0.805288	0.323967	0.606473	0	2.80761	1.115	1.58772	0.449178	0.496297	0	0.423825	0.893728	0	0	0	1.58772	0	0	0	0	1.58772	0
CATTCGCGTTAGTGGG-1_12	1.85512	0.39312	0	2.57996	0.582612	1.01544	0	2.53484	1.63926	2.8025	0.35436	1.15843	0	0.9491	0.551147	0	0	0	1.5834	1.5834	0	0	0	0	0
CCACCTAGTTGGTTTG-1_12	1.23525	0.26972	0	2.35147	0.247309	1.37755	1.60402	1.60402	0.428684	2.5587	0.35436	0.768593	0	0.2342	0.472468	0	0	0	0	0	0	0	0	0	1.60402
CCACGGATCGCCTGAG-1_12	1.20192	0.158711	0	2.31723	0.445422	0.945944	0	2.9258	0.156755	2.9258	0.615476	0.414823	0	0.423825	0.123361	0	0	0	0	0	0	0	0	0	0
CCAGCGAGTCAATACC-1_12	1.38925	0.12892	0	1.35387	0.445422	1.04845	1.05769	2.98553	1.32296	0	0.822334	0.356568	0	0	0.872008	0	1.05769	0	1.56012	1.56012	0	0	1.56012	0	1.05769
CCGGGATAGCCACCTG-1_12	0.962653	0.26972	0	0.365967	0.582612	0.945944	1.52938	2.10787	0.402843	2.10787	0.689286	0.294708	0	0.423825	0.566166	0	0	0	1.52938	0	0	0	0	1.52938	1.52938
CCGGTAGAGGTTCCTA-1_12	1.42458	0.320921	0	2.36816	0.508729	0.981293	0	1.42781	1.69351	2.61581	0.689286	0.898788	0	0.720563	0.369075	0	0	0	0	1.42781	0	0	0	0	0
CCTCAGTTCACCTCGT-1_12	0.993174	0.187639	0	1.86182	0.342247	1.42323	0	2.74309	0.0993349	2.11233	0.758021	0.496297	0	0.2342	0.273915	0	0	0	0	0	0	0	0	0	0
CCTTCCCAGGACACCA-1_12	1.24568	0.39312	0	2.51422	0.690525	0.909299	0	2.32839	1.7608	2.84534	0.93974	0.898788	0	1.135	0.860968	0	0	1.19856	0	0	0	0	0	0	0
CCTTCCCCAGATCCAT-1_12	1.2776	0.243101	0	2.07721	0.360199	1.14142	0	3.243	0.556243	2.21958	0.35436	0.414823	0	0.2342	0.146307	0	0	0	0	0	0	0	0	1.62958	0
CCTTCGAGTGTAAGTA-1_12	0.826361	0.243101	0	0.33484	0.568265	0.702739	1.55362	2.13501	0.167853	0	0.53578	0.522044	0	0.583161	0.313073	0	0	0	0	0	0	0	0	1.55362	1.55362
CGAATGTTCAAGATCC-1_12	1.38587	0.12892	0	2.11523	0.53894	0.702739	2.01179	0	0.533532	2.01179	0.882759	0.966219	0	0.9491	0.422108	0	0	0	0	0	0	0	0	0	0
CGAGCCAAGAAGGGTA-1_12	1.53245	0.43851	0	2.63215	0.523948	1.22648	0	2.04504	1.48915	1.47356	0.822334	1.15843	0	0.583161	0.651831	0	0	0	1.47356	0	0	0	0	1.47356	0
CGCTATCAGATGAGAG-1_12	1.42566	0.26972	0	2.54243	0.523948	1.14142	0	2.4472	0.835277	3.24378	0.53578	0.641685	0	0.583161	0.313073	0	0	0	0	0	0	0	0	1.50821	0
CTAATGGTCACAGTAC-1_12	1.5305	0.12892	0	1.50209	0.267031	1.37755	0	0	0.494496	0	0.93974	0.881194	0	0.2342	0.566166	0	0	0	0	0	0	0	1.5063	0	0
CTCGGGACATTAACCG-1_12	1.45028	0.345571	0	1.54069	0.377834	1.14142	1.56909	2.78557	1.38693	1.56909	0.449178	0.685802	0	0.2342	0.692061	0	1.56909	0	0	1.56909	0	0	0	1.56909	0
CTCTGGTCACATTAGC-1_12	1.16182	0.295648	0	1.19329	0.395164	1.44531	1.40002	1.96159	0.794833	1.96159	0.689286	0.522044	0	0.583161	0.404741	1.96159	2.58182	0	0	1.96159	0	0	0	0	0
CTGCGGATCGGTGTCG-1_12	1.28884	0.295648	0	2.35147	0.395164	1.42323	0	1.45642	1.26939	2.65058	0.449178	0.618874	0	0	0.273915	0	0	0	0	0	0	0	0	0	0
CTGTTTATCGGACAAG-1_12	1.09623	0.43851	0	2.35985	0.247309	1.25329	0	2.0291	0.494496	3.03599	0.689286	0.595532	0	0.2342	0.233162	0	0	0	0	0	0	1.45945	0	0	0
CTTTGCGGTAAGAGGA-1_12	1.36536	0.158711	0	2.33449	0.267031	1.17058	0	0	1.72656	0	0.35436	0.768593	0	0	0.233162	0	0	1.4592	0	0	0	0	0	1.4592	0
GAAGCAGCATGGAATA-1_12	1.53925	0.369628	0	2.09368	0.508729	1.22648	1.33057	2.23533	1.91444	2.23533	0.449178	0.728054	0	0.583161	0.566166	0	0	0	1.33057	0	0	0	0	1.33057	0
GAATAAGAGTACGTAA-1_12	1.36881	0.481929	1.47851	2.35147	0.286372	1.30486	1.47851	2.05063	0.349067	2.41226	0.53578	0.618874	0	0	0.624084	0	0	0	0	0	0	0	0	0	0
GACACGCGTCTCAACA-1_12	1.61289	0.320921	0	2.40074	0.523948	1.17058	1.46582	1.46582	1.98682	0	0.615476	0.898788	0	0.583161	0.439178	0	0	0	0	0	0	0	0	1.46582	1.46582
GACCAATAGATCGATA-1_12	1.09623	0.0982143	0	2.08822	0.267031	1.01544	1.48799	1.48799	0.0874444	0	0.689286	0.356568	0	0.583161	0.146307	0	0	0	0	0	0	0	0	0	0
GACCAATAGCTCCTCT-1_12	1.56409	0.502952	0	2.59657	0.568265	1.14142	0	2.04827	1.63926	3.33284	0.615476	0.949783	0	0.423825	0.293686	0	0	0	0	0	0	0	0	1.47642	0
GACGCGTGTAAGCACG-1_12	1.36075	0.369628	0	2.72901	0.53894	1.17058	2.07551	3.57915	1.1064	1.50059	0.758021	1.01397	0	0.423825	0.404741	0	0	0	0	0	0	0	0	1.50059	1.50059
GACGTTAAGAGGTTAT-1_12	1.5527	0.43851	0	2.62578	0.728168	0.909299	1.44467	1.44467	1.53237	2.84504	1.44936	1.02939	0	0	0.422108	0	0	0	0	0	0	1.44467	0	1.44467	0
GACTAACGTGACTACT-1_12	1.27129	0.39312	0	2.5459	0.342247	1.14142	0	2.67602	1.39019	0	0.689286	0.768593	0	0.583161	0.369075	0	0	0	0	0	0	0	0	1.47746	0
GATCTAGCACCAGTTA-1_12	1.24697	0.320921	0	1.7061	0.395164	1.01544	0	2.93394	1.6265	0	0.758021	0.845051	0	0	0.946051	2.93394	0	0	0	0	0	0	0	0	0
GATGAAATCGTAGATC-1_12	1.65856	0.369628	0	2.04913	0.728168	1.19892	0	2.09777	2.0709	3.11102	0.822334	1.11724	0	0.583161	0.293686	0	0	0	0	0	0	0	0	1.52038	1.52038
GATGAGGCATGGTCTA-1_12	1.16323	0.12892	0	1.81256	0.377834	0.499944	1.56849	1.56849	0.655897	2.78486	0.53578	0.618874	0	0	0.146307	0	0	0	0	1.56849	0	0	0	1.56849	1.56849
GCGCAGTGTATCACCA-1_12	1.15047	0.215755	0	2.34302	0.412199	0.981293	0	1.9478	0.1227	2.94653	0.53578	0.522044	0	0.423825	0.273915	0	0	0	0	0	0	0	0	0	0
GCTCCTAGTCCCGACA-1_12	1.01302	0.158711	0	1.98445	0.164282	0.655764	0	1.55864	0.145532	2.77317	0.449178	0.442725	0	0.9491	0.146307	0	0	0	0	0	0	0	0	0	0
GCTGCAGCAGACAAAT-1_12	1.04047	0.066536	0	0.881328	0.323967	0.790545	1.90278	2.51842	1.32989	0	0.35436	0.386119	0	0.2342	0.404741	0	0	0	0	0	0	0	0	0	0
GCTGGGTGTTTGACAC-1_12	0.670825	0.12892	0	2.42057	0.164282	0.909299	1.78142	1.78142	0.17883	3.14511	0.53578	0.414823	0	0	0.293686	0	0	0	0	0	0	0	0	1.24391	0
GCTTCCATCATAGCAC-1_12	1.53537	0.26972	0	2.46662	0.651409	1.22648	1.43023	1.99596	1.99927	1.99596	0.822334	0.916077	0	0.423825	0.253746	0	0	0	0	0	0	0	0	1.99596	0
GGAATAAAGGTGATTA-1_12	1.00645	0.0338213	0	1.1798	0.508729	1.30486	0	2.02852	0.5637	2.02852	0.449178	0.571631	0	0.2342	0.404741	0	0	0	0	0	0	0	0	0	0
GGAATAATCTTCATGT-1_12	1.1361	0.187639	0	1.76832	0.305346	1.22648	1.52402	2.73194	0.614398	2.10185	0.35436	0.571631	0	0.2342	0.566166	3.392	0	0	0	1.52402	0	0	2.10185	1.52402	0
GGACAAGGTCATCCCT-1_12	1.26749	0.066536	0	1.38754	0.395164	0.790545	1.82633	1.28247	0.272549	0	0.53578	0.386119	0	0	0.651831	0	0	0	0	0	0	0	0	0	0
GGAGCAACAGCCTGTG-1_12	1.34678	0.43851	0	2.24967	0.55371	1.14142	0	0	1.36049	2.74173	0.615476	0.916077	0	0.2342	0.212145	0	0	0	1.76438	0	0	0	0	0	2.36798
GGATGTTTCGCGCCAA-1_12	1.23262	0.243101	0	1.51188	0.638023	0.945944	0	3.13314	1.56566	2.95949	0.822334	0.788263	0	0.2342	0.692061	0	0	0	0	0	0	0	0	1.53851	1.53851
GGGCATCAGCTAAGAT-1_12	1.6307	0.460455	0	1.39851	0.752499	1.9088	0	1.95193	2.66317	2.9511	0.882759	0.916077	0	0.2342	0.882927	0	0	0	1.39157	0	0	0	0	0	0
GTAACGTGTTCACGGC-1_12	1.07337	0.158711	0	2.2727	0.323967	0.87126	1.71112	1.71112	0.874148	0	0.993649	0.685802	0	0.583161	0.075827	0	0	0	1.71112	0	0	0	0	1.71112	0
GTACGTATCGGCGGTT-1_12	1.17444	0.295648	0	2.10451	0.395164	1.11138	2.62695	1.66339	0.98732	1.66339	0.53578	0.685802	0	0.583161	0.253746	0	0	0	0	0	0	0	0	1.66339	0
GTCATTTGTCTTCTCG-1_12	1.14043	0.345571	0	2.05481	0.477576	1.25329	2.15465	2.78808	1.2089	0	0.53578	0.748529	0	0	0.755709	0	0	0	0	1.5712	0	0	0	1.5712	0
GTGAAGGAGCACAGGT-1_12	1.01302	0.243101	0	2.37229	0.377834	0.981293	1.725	2.32484	0.0993349	1.725	0.615476	0.547145	0	0.720563	0.293686	0	0	0	0	0	0	0	0	1.725	1.725
GTGTTAGAGATCGATA-1_12	1.24697	0.320921	0	2.07721	0.286372	1.11138	0	0	0.17883	3.08278	0.2496	0.414823	0	0.2342	0.273915	0	0	0	0	0	0	0	0	0	0
GTGTTAGAGGAATCGC-1_12	1.23786	0.320921	0	2.40872	0.395164	1.08041	1.49118	2.42719	0.221571	2.06492	0.132567	0.685802	0	0.423825	0.233162	0	0	0	0	0	0	0	0	2.42719	1.49118
GTTAAGCAGAGGTTAT-1_12	1.31096	0.295648	0	1.57786	0.477576	1.17058	0	2.37991	0.200429	2.75404	0.689286	0.571631	0	0.423825	0.472468	0	0	0	0	0	0	0	0	0	0
TAAGAGAAGTAACCCT-1_12	1.06874	0.320921	0	2.36816	0.185694	0.747605	0	1.51151	0.272549	2.45107	0.689286	0.414823	0	0.2342	0.233162	0	0	0	0	0	0	0	0	0	1.51151
TAAGAGAAGTACGCGA-1_12	0.673128	0.0982143	0	1.86867	0.305346	1.19892	0	2.3902	0.167853	3.03646	0.2496	0.595532	0	0.423825	0.293686	0	0	0	0	0	0	0	0	2.3902	0
TACGGTATCTCTGCTG-1_12	1.60567	0.187639	0	1.99653	0.461628	0.87126	2.0521	2.4138	1.79608	2.0521	0.758021	0.618874	0	0.583161	0.755709	0	0	1.47981	0	1.47981	0	0	0	0	0
TACTTGTGTAGCGTAG-1_12	1.54022	0.26972	0	1.21974	0.461628	1.19892	1.44417	2.63572	1.20108	1.44417	0.53578	0.547145	0	0.2342	0.535898	1.44417	0	0	0	2.01179	0	0	1.44417	1.44417	0
TAGTTGGAGCGATATA-1_12	1.24697	0.295648	0	2.19706	0.342247	1.30486	0	2.04739	0.0874444	2.04739	0.689286	0.641685	0	0.2342	0.168738	0	0	0	0	0	0	0	0	0	1.47564
TCAGATGAGATCTGAA-1_12	1.25214	0.320921	0	2.78783	0.523948	0.909299	0	1.981	0.758815	2.60269	0.882759	0.916077	0	0.583161	0.190677	0	0	0	0	0	0	0	0	0	1.41707
TCGGGACGTTAGAACA-1_12	1.78121	0.416073	0	2.27724	1.05152	1.76102	1.54646	1.87828	1.57651	3.21953	0.93974	1.07428	0	0.583161	0.893728	0	0	0	1.04641	1.04641	0	0	0	2.49192	0
TGACAACGTAGCTTGT-1_12	1.35495	0.26972	0	1.43073	0.523948	1.11138	0	2.74082	1.63162	1.76357	0.822334	0.748529	0	0.2342	0.535898	0	0	0	0	0	0	0	0	0	0
TGACTTTCACTTGGAT-1_12	1.39485	0.39312	0	2.41663	0.377834	1.11138	1.49923	0	0.863196	3.36128	0.2496	0.46987	0	0.583161	0.350754	0	0	0	1.49923	0	0	0	0	0	0
TGATTTCAGGACATTA-1_12	1.31943	0.320921	0	2.46286	0.445422	1.14142	1.93072	1.93072	0.806556	2.92764	0.35436	0.707151	0	0	0.168738	0	0	0	0	1.37302	0	0	0	0	1.37302
TGCGCAGAGTGTGGCA-1_12	1.06252	0.066536	0	2.54243	0.428948	0.981293	2.3363	2.59951	0.863196	0	0.615476	0.46987	0	0.2342	0.369075	0	0	0	0	1.41447	0	0	0	0	1.41447
TGCGGGTCACCTTGTC-1_12	1.68231	0.563491	0	2.59985	0.664619	1.42323	0	2.72825	2.00632	2.46212	0.53578	1.02939	0	1.04636	1.05235	0	0	0	0	1.52094	0	0	0	0	0
TGTATTCGTGCGCTTG-1_12	2.01752	0.369628	0	2.46286	1.11203	1.50876	1.14275	2.62556	2.53206	2.62556	0.689286	1.11724	0	0.841346	1.05235	0	0	0	1.14275	1.14275	0	0	0	1.14275	0
TTAGTTCAGTCAATAG-1_12	1.16745	0.543715	0	1.66516	0.377834	1.17058	1.45793	3.30969	0.411531	2.02738	0.689286	0.728054	0	0.2342	0.730734	0	0	0	0	0	0	0	0	1.45793	0
TTCTACAGTACATGTC-1_12	1.32903	0.39312	0	2.2261	0.461628	1.44531	1.43655	3.00751	0.788919	3.00751	0.449178	0.845051	0	0.2342	0.332091	1.43655	0	0	0	0	0	0	0	0	0
TTCTACAGTAGGACAC-1_12	1.2776	0.369628	0	2.09368	0.305346	1.19892	0	1.39521	0.556243	2.95569	0.449178	0.845051	0	0.423825	0.387067	0	0	0	1.39521	0	0	0	0	1.39521	0
TTCTCAAAGTAACCCT-1_12	1.45028	0.158711	0	1.33079	0.445422	1.27941	1.43314	1.99927	1.56566	0	0.822334	0.663986	0	0.2342	0.551147	1.43314	0	0	0	0	0	0	0	0	1.43314
TTGACTTGTTAGGGTG-1_12	0.981415	0.345571	0	2.15186	0.360199	1.40065	1.62859	2.58702	0.734061	3.39036	0.449178	0.663986	0	0.583161	0.233162	0	0	0	0	0	0	0	0	1.62859	1.62859
TTGCCGTTCAACCATG-1_12	1.02279	0.187639	0	2.29965	0.267031	0.945944	0	2.70973	0.689211	2.44399	0.53578	0.326116	0	0.720563	0.190677	0	0	0	1.50548	0	0	0	0	0	0
TTGGCAAAGGATGTAT-1_12	1.38022	0.295648	0	2.48151	0.342247	1.27941	0	2.57535	1.45012	3.34307	0.53578	0.768593	0	0	0.273915	0	0	0	0	0	0	0	0	0	0
TTTATGCCAGCAGTTT-1_12	1.51378	0.26972	0	2.39269	0.582612	1.11138	1.51482	2.72093	1.81113	3.10421	0.882759	1.17179	0	0.720563	0.387067	0	0	0	0	0	0	0	0	1.51482	0
TTTATGCGTACCGTTA-1_12	0.633244	0.215755	0	0.508539	0.206657	0.702739	0	2.10755	0.252469	0	0.449178	0.158172	0	0.2342	0.455962	2.47166	0	0	0	2.94812	0	0	0	0	0
TTTCCTCAGGGAAACA-1_12	1.43537	0.39312	0	2.06046	0.523948	1.40065	0	1.60656	1.73351	2.56163	0.53578	0.949783	0	0.720563	0.369075	0	0	0	0	0	1.60656	0	0	2.19403	0
TTTCCTCCACTGTCGG-1_12	1.33617	0.158711	0	1.1382	0.412199	0.831717	0	1.53536	0.54873	1.53536	0.449178	0.547145	0	0.2342	0.293686	2.11456	0	0	0	0	0	0	1.53536	1.53536	0
TTTGCGCGTCCTCTTG-1_12	1.54215	0.12892	0	1.53118	0.395164	1.44531	1.46891	2.66569	1.52388	0	0.689286	0.768593	0	0.720563	0.803863	0	0	0	2.03979	2.40093	0	0	0	1.46891	1.46891
AAACCTGGTTAAGAAC-1_13	1.80748	0.12864	0	1.93986	0.239777	1.07948	0	0	0.597586	0	0.359481	0.39291	0	0.934118	0.428443	3.96617	2.31629	3.10557	1.95897	3.77606	0	0	0	1.39773	0
AACCATGAGCCATCGC-1_13	2.45431	0.242602	0	0.93635	0.693845	0.842149	0	0	1.15278	0	0.500095	0.564593	0	0.743626	0.612713	1.67528	0	0	0	3.57577	0	0	0	1.67528	0
AACCGCGTCTTGGGTA-1_13	1.27472	0.215306	0	1.2613	0.345248	0.875084	2.08533	2.08533	0.597586	0	0.500095	0.783471	0	0.199432	0.719047	0	0	0	0	0	0	0	0	3.09746	2.08533
AAGACCTGTTCAACCA-1_13	1.92479	0.187244	0	1.08476	0.513736	0.736288	0	0	0.800471	0	0.623352	0.659724	0	0.632781	0.346486	0	0	0	0	2.51025	0	0	0	1.5622	2.51025
AAGGAGCGTTTGGGCC-1_13	1.26016	0.215306	0	0.870217	0.267206	0.842149	0	0	0.426262	0	0.359481	0.32572	0	0.365628	0.370595	2.14627	0	0	0	2.77918	0	0	0	0	0
ACACCAAAGATCGGGT-1_13	1.53616	0.215306	0	1.77441	0.302645	0.937868	0	0	0.371391	0	0.563621	0.884266	0	0.199432	0.504188	0	0	0	1.82241	0	0	0	0	2.43128	1.82241
ACACTGAGTTGTTTGG-1_13	1.26016	0.215306	0	0.870217	0.409848	0.842149	0	0	0.426262	0	0.500095	0.262438	0	0.199432	0.439621	0	0	0	0	0	0	0	0	2.5998	0
ACGAGCCGTCCATCCT-1_13	1.67617	0.187244	0	1.2613	0.328424	0.658927	0	0	0.452608	0	0.500095	0.511707	0	0	0.334209	0	0	0	0	2.36536	0	0	0	2.73902	0
ACGGGCTTCCAATGGT-1_13	1.90189	0.295056	0	1.21396	0.417638	0.772835	0	0	0.452608	1.61136	0.679716	1.06946	0	0.199432	0.46161	0	0	2.19936	0	2.83548	0	0	0	0	2.19936
ACGGGTCGTTGAACTC-1_13	1.80181	0.0663871	0	0.799398	0.276184	0.736288	0	0	0.452608	0	0.432257	0.430422	0	0.632781	0.382436	0	0	0	0	0	0	0	0	0	0
ACGTCAAGTCGAAAGC-1_13	1.72956	0.295056	0	0.99838	0.561895	0.575075	0	0	0.704165	0	0.563621	0.580562	0	0.365628	0.534973	0	0	0	0	3.35292	0	0	0	0	0
ACTGATGCAGCCACCA-1_13	1.67132	0.187244	0	0.835434	0.369965	0.842149	0	0	0.282989	0	0.563621	0.545087	0	0.199432	0.27046	0	0	0	0	1.67563	0	0	0	2.64095	0
ACTGCTCGTCTTGATG-1_13	1.96426	0.158371	0	1.74634	0.293903	1.05272	0	0	0.478278	3.31542	0.623352	0.836365	0	0.199432	0.504188	3.42916	1.4625	1.4625	0	1.4625	0	0	0	2.03255	0
ACTGTCCGTTGCTCCT-1_13	1.80038	0.242602	0	1.34975	0.54837	0.736288	0	0	0.503306	2.28663	0.733071	0.846131	0	0.199432	0.676107	0	0	0	0	2.92764	0	0	0	0	0
AGAATAGGTCCTAGCG-1_13	2.1492	0.437689	0	1.64138	0.588407	1.07948	0	0	0.574836	0	0.623352	0.508307	0	1.01729	0.640376	3.02493	1.593	0	1.593	2.54596	0	0	0	0	0
AGAGTGGTCGGACAAG-1_13	1.52121	0.437689	0	1.02801	0.353555	0.382782	0	3.02754	0.503306	0	0.831933	0.341941	0	0.199432	0.534973	0	0	0	0	0	0	0	0	2.38169	0
AGCAGCCCACTGTCGG-1_13	2.22	0.269173	0	0.640668	0.594927	1.10555	0	0	0.574836	0	0.623352	0.365788	0	0.199432	0.534973	3.74129	2.31698	1.71784	0	4.10169	0	0	0	2.95958	0
AGCGGTCTCATGTAGC-1_13	1.10438	0.295056	0	0.93635	0.0792436	0.698356	0	0	0.342783	1.79218	0.500095	0.166522	0	0.199432	0.129298	0	2.39835	0	0	1.79218	0	0	0	3.43447	2.39835
AGCTCCTGTAAGTGGC-1_13	2.19054	0.12864	0	0.90383	0.639412	0.575075	0	0	0.342783	0	0.359481	0.373613	0	0.199432	0.493713	2.51094	2.14527	2.14527	1.5628	3.31073	0	0	0	1.5628	2.14527
AGGCCGTAGTACTTGC-1_13	2.04774	0.344895	0	1.02801	0.433036	0.772835	1.43802	2.00481	0.724183	0	0.359481	0.521839	0	0.743626	0.658401	0	1.43802	0	0	2.83683	0	0	0	2.36434	2.00481
AGGCCGTTCCCAGGTG-1_13	1.36454	0.320286	0	1.3065	0.311312	0.61788	0	2.40642	0.503306	3.32927	0.563621	0.28398	0	0	0.405704	0	0	0	0	0	0	0	0	2.40642	1.47356
AGGTCCGCATTAACCG-1_13	2.00455	0.320286	0	0.967846	0.594927	0.808092	1.7216	1.7216	0.478278	0	0.563621	0.48766	0	0	0.667293	0	2.6933	1.7216	0	3.84876	0	0	0	1.7216	0
ATAAGAGGTCTAGAGG-1_13	2.04551	0.320286	0	0.723179	0.49954	0.736288	0	0	0.399203	2.11681	0.432257	0.902802	0	0.199432	0.483126	0	0	0	2.48131	1.53736	0	0	0	1.53736	1.53736
ATCGAGTGTAGAGGAA-1_13	1.65662	0.269173	0	2.61971	0.239777	1.20351	1.67071	0	1.04376	2.63532	0.195807	0.877225	0	0.508099	0.428443	0	2.63532	0	1.67071	1.67071	0	0	0	2.63532	1.67071
ATGGGAGTCTGTTGAG-1_13	1.76854	0.187244	0	0.99838	0.448202	0.842149	0	0	0.313333	3.01963	0.679716	0.798871	0	0.843401	0.472426	0	0	0	0	2.74809	0	0	0	1.77001	0
CAACCAAAGACTGGGT-1_13	1.93729	0.320286	0	1.11197	0.699715	0.842149	1.6072	1.6072	0.836538	3.4938	0.679716	1.00733	0	0.508099	0.693505	0	0	0	0	1.6072	0	0	0	2.83058	2.19474
CAAGATCGTGCATCTA-1_13	1.42439	0.12864	0	0.723179	0.527734	0.808092	0	0	0.313333	0	0.563621	0.365788	0	0	0.382436	0	1.81162	0	0	0	0	0	0	1.81162	0
CAAGTTGCACCATGTA-1_13	1.63669	0.215306	0	0.762014	0.575239	0.808092	0	2.78557	0.724183	0	0.359481	0.463021	0	0.508099	0.439621	0	2.15229	0	0	0	0	0	0	2.15229	0
CAAGTTGGTACATGTC-1_13	2.23855	0.0663871	0	1.05679	0.561895	0.61788	0	0	0.342783	0	0.733071	0.408084	0	0.365628	0.46161	3.37505	2.84077	1.61587	1.61587	3.81452	0	0	0	0	0
CACACCTGTAAGCACG-1_13	1.56	0.187244	0	0.99838	0.49954	0.736288	0	0	0.151472	0	0.359481	0.31338	0	0.365628	0.493713	0	0	0	0	3.28534	0	0	0	2.25891	0
CACTCCATCAACGGGA-1_13	1.77441	0.187244	0	1.08476	0.492365	0.772835	0	1.61976	0.763054	1.61976	0.623352	0.733077	0	0.508099	0.874448	0	0	0	0	1.61976	0	0	0	3.23125	2.57685
CAGCTGGAGTGCTGCC-1_13	1.89154	0.269173	0	1.39121	0.651767	0.937868	0	0	0.781937	0	0.679716	0.814038	0	0.632781	0.593838	0	0	0	0	0	0	0	0	2.28307	1.68702
CATCGGGTCCTTCAAT-1_13	2.24222	0.242602	0	1.11197	0.353555	0.575075	0	0	0.452608	3.2429	0.563621	0.574205	0	0.508099	0.612713	3.11493	0	0	0	2.32512	0	0	0	2.79605	2.79605
CATTATCCAATCAGAA-1_13	1.90189	0.187244	0	1.23791	0.463141	0.808092	2.22508	0	0.186008	0	0.432257	0.357902	0	0	0.370595	0	0	2.22508	0	3.52686	0	0	0	0	3.07434
CCCAGTTGTTTGGGCC-1_13	1.65991	0.320286	0	0.799398	0.463141	0.698356	0	0	0.800471	2.15701	0.432257	0.902802	0	0.743626	0.574599	1.57332	0	0	0	0	0	0	0	2.15701	0
CCTCTGATCCTAAGTG-1_13	2.01724	0.269173	0	0.870217	0.541539	0.658927	0	1.44195	0.219391	0	0.195807	0.396725	0	0.365628	0.612713	3.40321	0	1.44195	1.44195	3.16135	0	0	0	2.36901	3.01424
CCTTCCCCACTACAGT-1_13	1.6112	0.242602	0	1.02801	0.361793	0.530357	0	0	0.478278	0	0.359481	0.309233	0	0	0.483126	0	2.09777	0	2.09777	2.72759	0	0	0	2.72759	2.09777
CCTTTCTGTAATAGCA-1_13	1.51554	0.295056	0	1.23791	0.302645	0.937868	2.91683	0	0.399203	0	0.679716	0.426734	0	0.199432	0.428443	0	0	0	0	0	0	0	0	0	0
CGCCAAGGTTGAGTTC-1_13	1.81873	0.187244	0	1.28416	0.417638	0.906969	0	0	0.282989	1.75759	0.280989	0.75194	0	0.632781	0.524817	0	0	0	1.75759	0	0	0	0	2.36056	0
CGGCTAGCAGACAAGC-1_13	1.87581	0.242602	0	1.05679	0.581845	0.906969	1.64593	1.64593	0.399203	2.60694	0.432257	0.292469	0	0.199432	0.593838	4.27888	0	3.08782	0	3.7579	0	0	0	0	0
CGGTTAAAGGACAGAA-1_13	2.11443	0.344895	0	1.08476	0.783854	0.906969	0	0	0.399203	2.41876	0.733071	0.39291	0	0.199432	0.768254	0	2.05685	0	0	2.68393	0	1.48402	0	2.41876	0
CGTCAGGAGCAGATCG-1_13	1.69534	0.187244	0	1.21396	0.506663	0.575075	1.81505	1.81505	0.478278	0	0.679716	0.408084	0	0.508099	0.504188	0	2.42328	0	1.81505	2.42328	0	0	0	1.81505	1.81505
CGTGAGCCACATAACC-1_13	1.681	0.215306	0	0.99838	0.302645	0.698356	0	0	0.251695	0	0.280989	0.180801	0	0.365628	0.382436	3.36037	3.21199	2.55833	0	3.88479	0	0	0	0	1.6037
CGTGAGCGTAATTGGA-1_13	1.84223	0.295056	0	0.762014	0.645609	0.967841	0	0	0.64159	0	0.500095	0.580562	0	0.365628	0.752119	0	0	0	1.69351	2.93141	0	0	0	0	0
CTAATGGAGAACAATC-1_13	2.02182	0.0979979	0	1.13846	0.575239	0.772835	0	0	0.452608	3.07749	0.500095	0.665562	0	0.743626	0.514556	0	0	0	0	2.06703	0	0	0	0	1.49305
CTCGGGACAGGAATCG-1_13	1.87184	0.344895	0	1.16426	0.513736	1.02522	0	1.80522	0.662886	0	0.679716	0.623965	0	0.632781	0.702092	1.80522	0	0	0	0	0	0	0	2.78772	2.78772
CTTACCGGTGACCAAG-1_13	1.681	0.344895	0	0.682774	0.470527	0.842149	0	0	1.01455	0	0.280989	0.415586	0	0.199432	0.428443	4.021	2.68712	0	0	3.06963	0	0	0	0	0
GAACCTATCGGACAAG-1_13	1.8395	0.158371	0	1.85418	0.319905	1.15573	0	0	1.1656	0	0.195807	0.843698	0	0.365628	0.524817	3.40493	0	0	1.76679	1.76679	0	0	0	1.76679	0
GATCGATAGATAGCAT-1_13	2.21812	0.187244	0	0.967846	0.394085	0.61788	1.89578	1.89578	0.371391	0	0.733071	0.190207	0	0.365628	0.428443	3.63165	2.51085	2.24988	0	3.3772	0	0	0	2.24988	0
GATGAGGAGGTGCTAG-1_13	1.52309	0.158371	0	0.398562	0.394085	0.772835	0	0	0.64159	1.59425	0.359481	0.583725	0	0.632781	0.493713	0	0	0	0	1.59425	0	0	0	2.18034	1.59425
GATGAGGAGTGGGTTG-1_13	2.24588	0.215306	0	0.99838	0.70555	0.658927	0	0	0.574836	2.64135	0.679716	0.611755	0	0.743626	0.83031	0	0	0	0	2.91106	0	0	0	2.64135	1.67598
GCAATCAAGCCACCTG-1_13	1.90446	0.158371	0	0.799398	0.401998	1.20351	0	0	0.313333	0	0.195807	0.217909	0	0.365628	0.428443	1.56429	1.56429	1.56429	0	3.16445	0	0	0	1.56429	0
GCACTCTGTGTGACCC-1_13	1.46305	0.242602	0	0.398562	0.425367	0.434432	2.11296	1.53393	0.282989	0	0.359481	0.455868	0	0.199432	0.358613	0	0	0	0	2.11296	0	0	0	2.11296	0
GCAGTTAGTTGACGTT-1_13	1.48867	0.242602	0	1.32836	0.425367	0.937868	0	0	0.342783	0	0.733071	0.633025	0	0.365628	0.370595	0	1.79426	0	1.79426	0	0	1.79426	0	1.79426	1.79426
GCATACACAGGATCGA-1_13	2.07083	0.320286	0	0.550731	0.778459	0.875084	1.97778	1.97778	0.743807	0	0.623352	0.385236	0	0.743626	0.60332	0	0	0	0	2.59922	0	0	0	0	1.97778
GCGAGAACAGCCACCA-1_13	2.08914	0.344895	0	0.762014	0.53466	0.736288	0	0	0.478278	0	0.500095	0.279708	0	0.743626	0.612713	3.00477	0	2.83231	1.43435	3.75092	0	0	0	2.00065	0
GCGCAACTCTGCGGCA-1_13	1.8436	0.437689	0	1.34975	0.561895	0.967841	0	0	0.527722	0	0.500095	0.574205	0	0.508099	0.46161	0	0	0	0	0	0	0	0	2.66321	0
GGATGTTTCAGTGTTG-1_13	2.09446	0.215306	0	0.99838	0.409848	0.382782	0	0	0.452608	0	0.500095	0.3298	0	0.365628	0.483126	3.23008	1.61878	0	1.61878	3.37856	0	0	0	3.05564	2.57572
GGTATTGGTAAAGGAG-1_13	1.43266	0.12864	0	0.835434	0.386109	0.772835	1.47512	0	0.452608	0	0.563621	0.266783	0	0.365628	0.428443	2.0468	1.47512	2.0468	1.47512	3.33122	0	0	0	0	1.47512
GTAACTGCAAAGTCAA-1_13	1.61806	0.295056	0	1.18942	0.463141	0.808092	0	0	0.452608	0	0.679716	0.608679	0	0.508099	0.514556	0	0	0	0	2.62774	0	0	0	1.66408	1.66408
GTCATTTGTTCAGCGC-1_13	2.19535	0.502037	0	1.08476	0.687942	1.05272	1.63255	0	1.09975	2.22288	0.280989	0.685729	0	0.365628	0.710605	0	0	3.52446	0	1.63255	0	0	0	1.63255	0
GTGTTAGCATTCACTT-1_13	2.26486	0.12864	0	2.11186	0.386109	0.530357	0	1.53536	1.2742	0	0.831933	0.735794	0	0.743626	0.593838	4.01899	2.11456	0	0	2.47897	0	0	0	2.74547	0
GTTAAGCTCCTAAGTG-1_13	1.04553	0.242602	0	0.451899	0.699715	0.382782	0	2.06282	0.426262	0	0.195807	0.249286	0	0.199432	0.472426	0	0	0	0	2.06282	0	0	0	2.06282	0
TAAGAGAGTAGAAGGA-1_13	1.64837	0.0663871	0	1.11197	0.302645	0.530357	0	0	0.452608	0	0.783723	0.345955	0	0.508099	0.472426	3.94615	1.80395	2.41118	0	2.41118	0	0	0	1.80395	1.80395
TATTACCAGGCGACAT-1_13	2.22	0.187244	0	0.93635	0.575239	0.698356	0	0	0.342783	0	0.563621	0.253689	0	0.365628	0.504188	2.71323	1.73917	0	1.73917	3.86966	0	0	0	0	1.73917
TCAATCTCATCTATGG-1_13	1.89284	0.215306	0	1.02801	0.506663	0.698356	0	1.89266	0.399203	0	0.195807	0.796321	0	0.508099	0.63124	1.89266	0	0	1.89266	0	0	0	0	3.15904	1.89266
TCACGAAGTCACCTAA-1_13	1.2867	0.12864	0	0.967846	0.440648	0.698356	0	0	0.503306	0	0.733071	0.5385	0	0	0.622019	0	1.74189	0	0	2.7163	0	0	0	1.74189	1.74189
TCTGGAAGTCTGCCAG-1_13	0.818591	0.12864	0	0.342218	0.651767	0.382782	0	1.86172	0.342783	2.47398	0.195807	0.185515	0	0.365628	0.32178	0	1.86172	0	0	2.85096	0	0	0	1.86172	2.47398
TGAAAGAAGAGAGCTC-1_13	1.21515	0.187244	0	0.799398	0.409848	0.698356	1.66547	1.66547	0.704165	1.66547	0.623352	0.455868	0	0.508099	0.370595	3.7815	0	0	0	2.25929	0	1.66547	0	2.62933	1.66547
TGAAAGAGTCCGAAGA-1_13	1.85715	0.12864	0	0.682774	0.353555	0.530357	0	1.66131	0.999611	0	0.623352	0.180801	0	0.508099	0.216362	3.10598	1.66131	3.28081	0	4.40743	0	0	0	1.66131	1.66131
TGACAACGTTGACGTT-1_13	1.79896	0.215306	0	0.93635	0.470527	0.736288	0	2.82184	0.282989	0	0.623352	0.434097	0	0.508099	0.382436	2.61346	1.99104	1.42589	0	3.38283	0	0	0	2.34991	1.42589
TGAGGGATCCACTCCA-1_13	1.74924	0.320286	0	0.870217	0.53466	1.02522	1.73879	0	0.551557	0	0.831933	0.722136	0	0.508099	0.743953	2.71279	2.33996	0	0	0	0	0	0	3.19672	2.71279
TGTGGTAAGCCCAATT-1_13	1.98223	0.12864	0	0.90383	0.614235	0.906969	0	0	0.478278	0	0.280989	0.249286	0	0.934118	0.370595	2.82026	2.82026	0	0	1.83424	0	0	0	1.83424	0
TTATGCTCACCCAGTG-1_13	1.53802	0.269173	0	0.59671	0.620589	0.209596	1.69496	1.69496	0.888311	3.32066	0.280989	0.599394	0	0.199432	0.504188	0	0	0	0	1.69496	0	0	0	2.663	0
TTGACTTGTCCCTTGT-1_13	2.09233	0.242602	0	0.835434	0.645609	0.736288	0	0	0.969055	0	0.432257	0.599394	0	0.199432	0.881618	0	1.76638	0	0	3.79879	0	0	0	2.37018	0
AAGGAGCAGCCCAATT-1_14	1.30165	0.0747725	0	0.720279	0.537265	0.839642	0	0	0.46231	0	0.271069	1.04525	0	0	0.519748	0	0	4.09212	0	2.75472	0	0	0	2.75472	2.12326
ACGGCCAAGCAATCTC-1_14	2.52019	0.177391	0	1.00297	0.481021	0.629688	1.26195	0	0.617826	2.40957	0.546108	0.265182	0	0.245875	0.264619	0	0	0	0	2.40957	0	0	0	2.1514	1.26195
ATGCGATGTCTGATTG-1_14	0.853872	0.0926235	0	1.1033	0.409067	0.505472	0	0	0.428079	0	0.271069	0.585038	0	0.443069	0.252926	0	0	3.42868	0	3.70822	0	0	0	2.76745	2.76745
CACAGTAAGGGCTTGA-1_14	2.1473	0.0380849	0	1.72342	0.217807	0.740165	0	2.01686	0.428079	2.84993	0.418015	0.260938	0	0.60771	0.179741	0	0	0	1.44864	1.44864	0	0	0	1.44864	0
CACCTTGGTAAACCTC-1_14	3.00088	0.193515	0	1.13463	0.481021	0.79114	0	0	0.527446	0	0.271069	0.514972	0	0.245875	0.321118	0	2.7851	3.4469	1.26231	2.41003	0	0	0	2.15184	1.26231
CGTGTCTGTGCTTCTC-1_14	2.87068	0.209383	0	1.44949	0.469383	0.8859	0	2.12868	1.92044	0	0.484111	0.644737	0	0	0.364126	0	0	0	0	3.24568	0	0	0	0	0
CGTTCTGAGGCTCTTA-1_14	2.1853	0.408562	0	1.35514	0.247473	0.839642	0	0	0.46231	0	1.41431	0.927977	0	0.245875	0.364126	0	0	3.61321	2.3047	0	0	0	0	0	1.70667
CTAATGGGTGTTCGAT-1_14	2.29359	0.127397	0	0.967161	0.548144	0.686451	0	0	0.428079	0	0.188616	0.443176	0	0.245875	0.310071	0	0	2.25013	0	2.88914	0	2.25013	0	1.89602	1.89602
CTGGTCTGTCGACTAT-1_14	2.37496	0.0747725	0	0.85132	0.261982	0.740165	0	0	0.428079	1.82197	0.484111	0.553797	0	0	0.2989	0	0	1.82197	0	2.43081	0	0	0	1.82197	1.82197
GCGACCATCACAGTAC-1_14	2.25492	0.0926235	0	1.6525	0.304289	0.79114	0	1.26907	0.777247	1.26907	0.418015	0.22632	0	0.443069	0.0730029	0	0	0	0	2.16017	0	0	0	1.81076	0
GGTGCGTTCTGAGGGA-1_14	1.80224	0.110162	0	1.00297	0.396554	0.505472	0	0	0.148672	0	0.659641	0.514972	0	0.60771	0.252926	0	2.27951	2.92014	2.92014	2.27951	0	1.6838	0	2.27951	0
TAGTTGGCAACGATGG-1_14	1.70665	0.127397	0	0.765894	0.5039	0.740165	0	1.30768	0.428079	0	1.3356	0.439625	0	0.443069	0.546411	0	1.30768	2.98987	2.67332	2.84407	0	0	0	1.30768	0
TATTACCAGTGTACTC-1_14	2.97751	0.471067	0	0.454546	0.698545	1.12588	1.13783	1.65632	1.50993	2.61885	0.271069	0.846135	0	0	0.630479	0	1.13783	0	0	0	0	0	1.13783	1.13783	1.13783
TCGGGACTCATTGCGA-1_14	2.47471	0.25553	0	0.56944	0.744039	0.629688	0	0	0.893075	1.99569	0.347239	0.972797	0	0.443069	0.464188	0	0	1.42999	0	1.99569	0	0	0	0	0
TGACGGCAGAGTGAGA-1_14	1.33128	0.110162	0	0.622289	0.318002	0.505472	0	0	0.193692	0	0.484111	0.46422	0	0.443069	0.241094	4.07042	1.75759	0	0	2.36056	0	0	0	1.75759	0
TGCGGGTCAGTTCCCT-1_14	1.51727	0.299642	0	0.765894	0.641069	0.686451	0	0	0.317737	0	0.271069	0.741332	0	0	0.622383	4.33706	1.88575	5.35031	2.23932	3.69235	0	1.88575	0	0	0
TTAGTTCAGGTGCTAG-1_14	1.94791	0.209383	0	0.765894	0.383883	0.569508	1.31422	0	0.392634	0	0.546108	0.403405	0	0.60771	0.310071	1.31422	1.8631	2.99837	0	2.47547	0	2.99837	0	1.31422	2.68165
TTCGAAGCATGACATC-1_14	2.22192	0.0747725	0	2.20347	0.187233	0.569508	0	0	0.46231	0	0.484111	0.350386	0	0.245875	0.154106	0	0	0	1.49385	1.49385	0	0	0	2.43034	0
TTTGCGCCAAGGGTCA-1_14	1.94158	0.110162	0	0.56944	0.5039	0.569508	2.2748	0	0.558489	0	0.484111	0.342577	0	0.60771	0.229121	0	0	0	0	0	0	0	0	3.58085	0
AACTCAGTCCAATGGT-1_15	1.59485	0.256306	0	1.07358	0.579467	1.05666	0	0	0.680356	0	0.416762	0.668906	0	0.709718	0.704275	2.88794	0	2.61865	1.65615	4.67261	0	0	0	0	0
ACGGGTCCAATGAAAC-1_15	1.21092	0.412943	0	0.748156	0.302538	0.893492	0	1.66791	0.311497	0	0.296166	0.410643	0	0.36665	0.427497	3.43745	0	2.26199	1.66791	3.87768	0	0	0	0	0
ACTATCTCACACTGCG-1_15	1.05572	0.412943	0	0.789112	0.273102	0.767753	1.47278	0	0.475683	0	0.524366	0.700904	0	0	0.427497	0	0	0	0	0	0	0	0	0	1.47278
ACTTGTTGTTGAGTTC-1_15	1.30193	0.412943	0	1.2298	0.487395	0.455815	0	0	0.995292	2.61317	0.710044	0.367634	0	0.1377	0.125181	1.99076	0	0	0	0	0	0	0	0	0
ATAAGAGAGTCTCAAC-1_15	0.808979	0.256306	0	1.41762	0.557231	0.69841	0	3.62582	0.796707	0	1.06327	0.601664	0	0.1377	0.398081	0	0	1.62171	0	0	0	0	0	1.62171	0
CACATAGCATTTCACT-1_15	1.51796	0.363408	0	0.705451	0.643352	0.95089	0	1.6986	0.512838	0	0.159008	0.275635	1.6986	0.1377	0.483856	3.1498	0	1.6986	2.93731	4.45271	0	0	0	1.6986	0
CACATTTAGTCAAGCG-1_15	0.98074	0.548336	0	1.21942	0.462988	0.95089	0	2.1958	0.548662	2.1958	0.621509	0.819545	0	0.258713	0.336516	0	0	0	0	0	0	0	0	0	0
CAGCTAAAGGACATTA-1_15	1.44529	0.412943	0	1.86555	0.385978	0.767753	0	0	1.23444	2.2735	0.710044	0.601664	0	0	0.398081	0	0	0	0	1.36212	0	0	0	1.91823	0
CATATTCTCATACGGT-1_15	1.61179	0.412943	0	1.6221	0.579467	0.767753	0	2.31533	0.355139	0	0.791375	0.566268	1.71634	0.36665	0.636061	3.62469	2.31533	2.31533	0	4.24078	0	0	0	1.71634	1.71634
CCAATCCGTAGATTAG-1_15	1.14885	0.46014	0	1.39598	0.437971	1.1969	0	2.3715	0.475683	2.74536	0.159008	0.700904	0	0	0.336516	0	0	0	0	0	0	0	0	0	0
CGAACATGTACAGACG-1_15	1.34961	0.46014	0	1.55723	0.557231	1.1523	0	0	0.995292	2.13402	0.710044	0.529573	0	0.36665	0.336516	0	0	0	0	0	0	0	0	0	0
CGTCAGGCATAGACTC-1_15	1.16474	0.363408	0	2.01751	0.462988	0.69841	0	0	0.616675	2.0962	0.416762	0.63585	0	0.1377	0.510887	0	0	0	0	0	0	0	0	0	0
CTCTACGTCGTTGCCT-1_15	0.791334	0.548336	0	1.68629	0.462988	1.1523	0	1.50357	0.680356	2.91716	0.621509	0.668906	0	0.552824	0.236421	0	0	0	0	0	0	0	0	0	0
CTGCTGTAGTAGGTGC-1_15	1.42526	0.412943	0	0.481431	0.643352	0.893492	0	1.85851	0.475683	0	0.296166	0.49148	0	0.964678	0.367772	1.85851	0	2.4705	0	4.1892	0	0	0	1.85851	0
CTGGTCTAGGCAATTA-1_15	1.01385	0.412943	0	1.68955	0.7034	1.35771	0	1.85783	1.06065	3.23254	0.621509	0.791178	0	0	0.427497	0	0	0	0	0	0	0	0	1.30966	1.85783
GGAAAGCCATGGATGG-1_15	1.02398	0.136342	0	1.40902	0.53449	1.00517	1.52543	3.39374	0.437094	1.52543	0.621509	0.529573	0	0.258713	0.398081	0	0	0	0	2.73362	0	0	0	1.52543	0
GTAGTCATCTTTACAC-1_15	1.37689	0.46014	0	1.68301	0.643352	0.893492	1.46711	2.03775	1.28625	0	0.621509	0.566268	0	0	0.483856	0	0	0	0	0	0	0	0	1.46711	0
GTCTTCGAGGTGGGTT-1_15	1.37547	0.50521	0	1.51542	0.412312	1.1969	0	2.12359	1.73874	1.54341	0.621509	0.49148	0	0.258713	0.427497	0	0	0	0	0	0	0	0	0	0
TACGGATGTCAGAATA-1_15	1.34378	0.256306	0	0.797106	0.622507	0.69841	0	1.58586	0.437094	0	0.621509	0.451878	0	0.258713	0.367772	2.5377	2.17099	2.80542	2.80542	4.20498	0	0	0	0	1.58586
TAGACCAAGCATCATC-1_15	1.17864	0.136342	0	1.27029	0.385978	0.767753	0	1.85897	0.265863	0	0.621509	0.668906	0	0.1377	0.427497	4.26861	1.85897	0	1.85897	4.34172	0	0	0	1.85897	0
TCACGAACAATAAGCA-1_15	1.60618	0.412943	0	1.20892	0.51122	0.95089	0	1.65546	0.512838	0	0.296166	0.49148	0	0.258713	0.68205	0	3.09908	1.65546	0	3.42258	0	0	0	0	0
TCAGCAATCGAGAACG-1_15	0.974408	0.363408	0	1.45954	0.385978	1.05666	0	1.5545	0.355139	1.5545	0.621509	0.451878	0	0.464064	0.562851	0	0	0	0	0	0	0	0	0	0
TCCCGATTCAGAGCTT-1_15	1.20253	0.198122	0	0.722752	0.487395	0.623898	0	2.16585	0.311497	0	0.621509	0.275635	0	0.36665	0.537207	3.46223	3.18495	0	0	4.25559	0	0	0	0	0
TCGAGGCGTAAATGAC-1_15	1.40205	0.46014	0	1.14354	0.601219	0.767753	0	1.82984	0.649022	0	0.159008	0.529573	0	0.709718	0.768131	4.60941	2.43936	0	1.82984	4.15566	0	0	0	0	0
TCGCGTTCATCCTAGA-1_15	1.38535	0.548336	0	1.40902	0.53449	1.05666	0	2.15095	0.437094	0	0.936533	0.601664	0	0.552824	0.726016	4.86816	0	2.15095	2.15095	4.60226	0	0	0	0	0
TCGTACCTCTTAACCT-1_15	1.15771	0.46014	0	1.45542	0.17921	1.05666	0	0	0.311497	2.09808	0	0.668906	0	0.464064	0.270911	0	0	0	0	0	0	0	0	0	0
TGCACCTGTGTGCGTC-1_15	1.00773	0.50521	0	1.9743	0.51122	1.28054	0	2.32568	0.972521	1.96791	0.866586	0.63585	0	0	0.270911	0	0	0	0	0	0	0	0	1.40557	0
TGCACCTGTTGAGGTG-1_15	1.76894	0.629379	0	2.25113	0.741519	1.49621	0	1.14392	0.680356	1.66356	0.710044	0.601664	0	0.552824	0.768131	3.43226	2.25718	1.66356	2.62715	3.67637	0	0	0	1.66356	1.14392
TGCTGCTGTACAAGTA-1_15	1.24056	0.548336	0	1.69606	0.53449	0.832597	0	1.41518	0.768864	2.33714	0.710044	0.410643	0	0.36665	0.304252	0	0	0	0	0	0	0	0	1.41518	0
TGGCGCACAGGTGCCT-1_15	1.45973	0.412943	0	1.23495	0.622507	0.359836	0	2.18418	0.548662	0	0.416762	0.601664	2.18418	1.25554	0.367772	4.15992	1.5977	3.7923	2.5514	4.67679	0	0	0	0	0
TGGGAAGCATACGCTA-1_15	1.31557	0.31129	0	1.94946	0.579467	0.832597	0	0	0.437094	2.18698	0.524366	0.601664	0	0.36665	0.0851703	0	0	0	0	0	0	0	0	0	0
TGGGAAGTCCCTCAGT-1_15	1.63174	0.589678	0	2.56877	0.557231	1.23959	0	1.60243	0.740223	3.12712	0.524366	1.06616	0	0.258713	0.704275	2.93614	0	2.38993	0	3.54684	1.09278	0	0	1.09278	1.60243
TTATGCTTCCACTGGG-1_15	1.12364	0.548336	0	1.78587	0.273102	1.1523	0	2.52739	1.01756	1.35588	0.710044	0.451878	0	0.36665	0.427497	0	0	0	0	1.35588	0	0	0	1.35588	0
AGCAGCCAGGTACTCT-1_16	1.55882	0.492134	0	1.63431	0.549317	1.06292	0	0	0.443496	0	0.633767	1.15185	0	0.659	0.867408	1.61813	1.61813	0	0	3.05487	0	0	0	0	0
AATCGGTAGTAGGCCA-1_17	3.5073	0.0576355	0	2.34853	0.420214	0.979765	0	1.9608	1.75849	1.39933	0.505554	0.531426	0	0.614524	0.255912	0	0	0	0	1.39933	0	0	0	1.39933	0
ACATACGAGATAGTCA-1_17	3.27207	0.0183705	0	2.13656	0.349127	0.544301	0	1.54806	1.69995	0	0.719129	0.51759	0	0.75692	0.333465	0	0	0	0	0	0	0	0	0	0
ACCTTTACAAAGCAAT-1_17	2.98992	0.0256252	0	1.30989	0.259254	0.58542	0	2.51163	0.136868	2.25064	0.332709	0.460247	0	0.992344	0.432831	0	1.34319	0	0	2.25064	0	0	0	0	1.34319
ACGGGCTCAGACACTT-1_17	3.01276	0.0256252	0	1.5612	0.232019	0.624914	0	3.15769	0.157963	1.33882	0.652879	0.445382	0	0.448429	0.171836	0	0	0	0	0	0	0	0	0	0
CAAGTTGTCGCCTGAG-1_17	3.00013	0.0110627	0	1.41525	0.397075	0.308735	0	0	0.168346	0	0.123615	0.190957	0	0.249143	0.117773	0	0	0	1.52122	0	0	0	0	0	0
CATGCCTGTTCGCGAC-1_17	4.04196	0.0646119	0	1.8581	0.662748	0.923921	0	2.22545	1.916	1.87259	0.781261	0.866822	0	0.249143	0.52321	0	0	0	0	2.22545	0	0	0	0	0
CCGGTAGTCACTCTTA-1_17	3.69886	0.0364096	0	1.40086	0.538709	0.662907	0	2.75129	1.99385	0	0.422861	0.987032	0	0.75692	0.333465	0	0	0	0	0	0	0	0	1.54024	0
CGCTGGACACACAGAG-1_17	3.68487	0.0646119	0	1.65539	0.453948	0.662907	0	1.97057	2.17039	0	0.652879	0.905372	0	0.614524	0.255912	0	0	0	0	1.4079	0	0	0	1.4079	0
CTACGTCTCCAAGCCG-1_17	4.27018	0.105478	0	1.2611	0.680536	0.73482	0	2.61944	1.4151	1.65683	0.332709	0.876599	0	0.75692	0.333465	0	0	0	0	0	0	0	0	1.13826	0
GAACCTAAGACTAAGT-1_17	0.342386	0.582112	0	1.30989	0.285767	0.308735	0	1.89722	0.126152	1.34382	0.233618	0.317768	0	0.614524	0.117773	0	0	0	0	0	0	0	0	0	1.34382
GCATGTACACGAAACG-1_17	0.412361	0.699277	0	1.27763	0.272598	0.624914	0	0	0.0932943	1.48508	0.781261	0.367551	0	0.614524	0.206319	0	0	0	0	0	0	0	0	1.48508	0
GCGCAACTCACTTACT-1_17	3.15298	0.0183705	0	1.45721	0.259254	0.801906	0	0	0.147472	1.33385	0.422861	0.35123	0	0	0.239653	0	0	0	0	0	0	0	0	0	0
GCGCGATCATCCGTGG-1_17	2.7761	0.212944	0	0.750282	0.385302	0.73482	0	1.83535	0.178623	1.29024	0.781261	0.584934	0	0.249143	0.594665	0	0	0	0	0	0	0	0	1.29024	0
GCTCCTATCTGGAGCC-1_17	3.80994	0.0576355	0	2.60047	0.408712	0.662907	0	1.53251	1.86809	0	0.719129	0.741363	0	0.881544	0.419227	0	0	0	0	0	0	0	0	0	0
GGGCACTGTTAAGTAG-1_17	3.52248	0.0292329	0	2.82274	0.336772	0.50142	0	2.41907	0.364665	1.26944	0.505554	0.430293	0	0.448429	0.391449	0	1.26944	0	0	1.26944	0	0	0	1.26944	0
GTAACGTGTCAGAAGC-1_17	3.79972	0.0680819	0	1.59757	0.578539	1.22001	0	1.74871	2.41538	1.74871	0.781261	0.730161	0	0.448429	0.472569	0	0	0	0	1.21598	0	0	0	1.21598	0
GTCATTTGTCAAACTC-1_17	3.36974	0.0506101	0	1.20981	0.528498	1.13072	0	0	0.208833	0	0.997151	0.806058	0	0.614524	0.882335	4.99396	0	2.11938	0	0	0	2.11938	0	3.13454	2.11938
GTGGGTCGTATCTGCA-1_17	3.54041	0.0183705	0	1.37145	0.385302	0.768925	0	0	1.67736	2.01011	0.422861	0.571823	0	0.75692	0.287659	1.44269	0	0	0	0	0	0	0	0	0
TACACGATCCAATGGT-1_17	2.93179	0.102135	0	0.973421	0.245729	0.923921	1.3561	2.90614	0.168346	1.3561	0.581927	0.414972	0	0.448429	0.0990821	0	0	0	0	1.3561	0	0	0	0	0
TCTTTCCTCTCCGGTT-1_17	3.34125	0.0715399	0	1.15574	0.497226	1.19843	0	2.06023	1.22969	2.06023	0.505554	0.684056	0	0.448429	0.303162	0	0	0	0	0	0	0	0	0	0
TGAAAGATCTTGTACT-1_17	2.98992	0.0183705	0	1.82071	0.189723	0.50142	0	2.21909	0.168346	1.31721	0.332709	0.283147	0	0.614524	0.303162	0	0	0	0	1.86655	0	0	0	1.31721	1.31721
TTCTCCTTCAGGCCCA-1_17	2.85844	0.0292329	0	1.47082	0.285767	0.69951	0	1.7269	0.070774	1.7269	0.422861	0.503559	0	0.448429	0.239653	0	0	0	0	1.19743	0	0	0	1.19743	0
TTCTTAGAGAATTGTG-1_17	3.2817	0.0183705	0	1.94587	0.232019	0.69951	0	0	0.0820975	0	0.332709	0.730161	0	0.614524	0.239653	0	0	0	0	0	0	0	0	1.31461	0
TTGCCGTAGAGCCCAA-1_17	3.19775	0.0470788	0	1.75172	0.298764	0.308735	0	0	0.115319	1.38435	0.505554	0.707374	0	0.448429	0.13612	0	0	0	0	0	0	0	0	1.38435	0
[truncated: 522 more columns]

## Sheet: Figure 2C
		Percentage in Skin			% of CD8+ cytotoxic
Skin	SJS/TEN	5.94121	5.96026	7.33652	34.0213	29.1391	34.4498
	MDE	12.8851	12.1212	13.8393	20.4482	25.4709	10.4911
	H.C.	11.7225	11.9284		16.501	19.6172
Blood	SJS/TEN	2.94118	6.94811	8.6072	57.7799	30.6948	15.5712
	MDE	6.48723	12.6761	20.3655	6.14217	7.32394	9.66057
	H.C.	6.21277	4.49438	4.89845	23.0848	31.5745	33.8112

## Sheet: Figure 2D
	SJS/TEN			MDE			H.C.
CD8+ CD103- TEMRA	8.06754	9.93377	5.42265	7.84314	6.47011	5.13393	6.75944	11.4833
CD8+ CD103+ TEMRA	0.125078	0	0.797448	0.840336	2.0475	0.669643	0.198807	0.478469
CD8+ T Effectorss	9.31832	6.62252	9.88836	3.92157	5.97871	1.33929	3.37972	2.87081
CD8+ TEM	3.06442	3.31126	5.74163	0.280112	2.7027	1.11607	1.78926	1.19617
CD8+ CD103+ TRM	1.00063	1.98675	1.27592	0.560224	2.457	0.446429	0.596421	0.717703
CD8+ CD103- TRM	3.06442	1.3245	2.55183	0	1.5561	0.223214	0.994036	0.239234
CD8+ CD56+ T cells	2.62664	1.98675	3.18979	2.2409	1.1466	0	0.795229	1.19617

## Sheet: Figure 3A
SJS/TEN Skin																																			MDE Skin
CD8+ CD103- TEMRA					CD8+ CD103+ TEMRA					CD8+ T Effectorss		CD8+ T Effectors			CD8+ TEM					CD8+ CD103+ TRM					CD8+ CD103- TRM		CD8+ CD103- TRM			CD8+ CD56+ T cells		CD8+ CD56+ T cells			CD8+ CD103- TEMRA					CD8+ CD103+ TEMRA					CD8+ T Effectorss		CD8+ T Effectors
barcodes	GNLY	GZMB	GZMA	PRF1	barcodes	GNLY	GZMB	GZMA	PRF1	barcodes	GNLY	GZMB	GZMA	PRF1	barcodes	GNLY	GZMB	GZMA	PRF1	barcodes	GNLY	GZMB	GZMA	PRF1	barcodes	GNLY	GZMB	GZMA	PRF1	barcodes	GNLY	GZMB	GZMA	PRF1	barcodes	GNLY	GZMB	GZMA	PRF1	barcodes	GNLY	GZMB	GZMA	PRF1	barcodes	GNLY	GZMB	GZMA	PRF1
AACTCTTGTGCAGGTA-1_10	4.53734	2.47448	2.47448	2.47448	CAACCTCCATACTACG-1_10	0	2.78867	2.41349	0	AAAGCAATCTGATTCT-1_10	5.4076	3.1688	2.72372	0	AAGGAGCGTAGCTCCG-1_10	0	1.42661	2.82273	0	ACGCAGCAGCTAGTCT-1_10	4.63574	3.24853	3.55634	1.40954	AACTGGTGTAGAGCTG-1_10	3.66612	3.17221	2.78748	1.26413	AAACGGGTCTCAACTT-1_10	3.17802	0	2.32235	1.72273	ACACTGAGTACCTACA-1_4	0	2.45469	1.65959	2.25279	CGGACACAGTTGCAGG-1_4	0	0	1.52712	0	ATTTCTGCAGCTTCGG-1_4	0	2.90141	1.49065	1.49065
ACCGTAAAGCGAGAAA-1_10	4.33738	2.86502	2.97645	0	CGATTGAAGGAGTTTA-1_10	4.25776	2.76791	2.39336	2.39336	AAAGTAGGTTCCACGG-1_10	3.77311	1.17484	2.66902	0	ACATCAGCATCACCCT-1_10	0	0	4.01186	0	AGGTCATCAATAACGA-1_10	1.72538	2.32526	0	0	AAGGCAGCAGTAACGG-1_10	4.28613	1.94215	2.5609	0	ACCAGTATCTGCAGTA-1_10	4.13137	1.74266	2.71718	0	ACCTTTAGTAAGAGGA-1_4	0	0	1.72842	0	GATCGCGCACAGGAGT-1_4	0	2.80505	0	0	CGTGTAATCTAAGCCA-1_4	0	2.4677	2.10375	1.52571
ACGTCAACACTTAAGC-1_10	4.51253	3.08211	3.35826	0	GACGCGTGTGTCTGAT-1_10	5.06282	0	4.15597	1.98532	AAAGTAGTCTGCGGCA-1_10	2.77965	3.59084	2.77965	2.60966	ACGATGTTCCAAATGC-1_10	4.96789	3.23527	3.5497	1.05707	CATGCCTAGTGTACGG-1_10	3.48981	3.09948	2.08718	0	ACTATCTCATGAGCGA-1_10	0	2.35192	2.9963	1.7497	AGATCTGAGACTCGGA-1_10	3.85417	4.25255	2.90805	0	ACGTCAAGTGTAAGTA-1_4	0	2.10154	1.52374	0	GGACGTCAGGCGCTCT-1_4	0	0	0	0	CTTGGCTCATTTCAGG-1_4	0	2.37592	0	0
ACTATCTGTAGGCATG-1_10	0	0	1.95193	0	GACTGCGAGCGTAGTG-1_10	3.92363	3.35922	3.03656	1.93874	AACTTTCGTCGACTAT-1_10	5.29603	2.48742	2.65579	0	ACGGGCTAGCGGATCA-1_10	3.95711	3.51599	3.51599	0	CTTACCGGTGACTACT-1_10	3.66869	3.27589	2.25013	0	AGCAGCCGTGTCTGAT-1_10	1.79426	1.79426	2.14272	0	ATCTGCCGTTGACGTT-1_10	3.89221	0	2.19758	0	AGCATACGTCTTCAAG-1_4	0	3.37394	2.01573	1.15333	TGCTACCAGAGTACAT-1_4	0	3.22008	2.68999	2.25991	GCGCAGTGTGCTTCTC-1_4	0	2.64351	3.18726	1.67787
AGGCCGTGTATAGTAG-1_10	5.53693	2.96736	2.82174	1.29043	GTTTCTATCTCAAACG-1_10	2.06944	0	2.06944	2.06944	AAGTCTGTCTCTTGAT-1_10	2.47883	1.98019	2.60182	0.940412	ACTGCTCAGCGAAGGG-1_10	3.48418	0	0	1.01353	GAAACTCCAAAGGTGC-1_10	3.85757	0	2.5327	0	CACAGGCTCTAGCACA-1_10	1.56519	0	0	1.56519	ATTACTCAGGTAAACT-1_10	6.16997	4.75251	4.64528	0	ATCATGGTCTTCTGGC-1_4	0	0	0	0	TTCTACACAGCTGTAT-1_4	0	4.44596	2.4454	1.13367	GTAGGCCAGCTATGCT-1_4	0	0	0	0
AGGGTGACATGCATGT-1_10	0	0	0	0	TTCTACATCTTGTTTG-1_10	0	3.10354	1.95714	1.95714	ACAGCTAGTCTCACCT-1_10	5.10355	3.71804	3.56793	1.35332	AGGCCACAGATGCGAC-1_10	0	0	2.72825	0	GACGTGCAGGAGCGTT-1_10	4.69771	2.57088	0	0	CACATAGAGTGTCTCA-1_10	5.32669	0	0	0	ATTACTCCATCTCGCT-1_10	4.26788	1.54835	3.53612	0	ATCTGCCTCCAAGCCG-1_4	2.37106	0	0	0	CCTCAGTAGTGAAGAG-1_11	0	3.05747	1.8031	2.15207	GTTCTCGGTTCATGGT-1_4	0	2.52404	2.15786	0
ATTGGACTCAAGATCC-1_10	4.05107	1.18122	3.05989	0	CTAGAGTAGATGAGAG-1_13	2.82871	0	2.19297	0	ACAGCTATCTTGTACT-1_10	4.85086	2.08533	2.44849	2.08533	AGGGAGTTCTGCTGTC-1_10	4.45083	2.50903	1.89409	0	GTGCAGCTCCATTCTA-1_10	4.34749	2.50294	2.30005	0	CCTAAAGCAATTGCTG-1_10	2.93971	0	0	0	CCACTACGTGAGTGAC-1_10	3.97801	3.30342	1.83115	0	ATCTGCCTCTCGTTTA-1_4	1.70549	3.90488	2.10493	1.52677	CGTCACTGTATCAGTC-1_11	1.21232	3.59509	2.34613	2.08987	TCTATTGTCAACCATG-1_4	0	3.46748	3.07749	2.42939
ATTTCTGGTAACGACG-1_10	0	0	0	1.62138	GCGCGATGTACCCAAT-1_13	0	0	0	0	ACATCAGAGGACAGCT-1_10	2.32554	0	3.11537	0	AGTGAGGCAAGCCGCT-1_10	4.39319	2.62348	3.49527	2.00037	TCAATCTGTATGAATG-1_10	4.80369	3.84177	3.03637	2.55705	CCTTCCCCAGGAATGC-1_10	0	0	2.40154	0	CCCATACCACTTCTGC-1_10	5.54794	4.02168	3.34629	0	ATGCGATAGATCCGAG-1_4	4.47368	3.62424	0	3.2616	GTGTGCGCAATGGACG-1_11	0	3.52058	0	1.49359	TCTCATAGTTAAGAAC-1_4	0	0	0	0
CACACAAAGCCAACAG-1_10	3.05506	2.04651	0	0	TCGTACCTCCCTAACC-1_13	2.39457	1.46352	2.0337	0	ACGGCCAGTAGCGTGA-1_10	3.57308	3.57308	0	0	ATGCGATCATCCGTGG-1_10	3.7575	2.29917	1.94266	0	TGCTACCTCGTGGGAA-1_10	0	0	0	0	CGGACACCATTGGTAC-1_10	4.20533	1.87235	0	0	CGATGGCGTACCTACA-1_10	4.66158	4.12932	2.916	0	ATTTCTGTCAAACCGT-1_4	0	0	2.54777	0	AAACCTGAGGCTACGA-1_14	0	2.84077	0	0	AAGGTTCAGCGTGAAC-1_11	0	0	2.14538	0
CACACTCTCCGTAGTA-1_10	3.91131	2.50955	3.43823	0						AGACGTTAGTGTTTGC-1_10	4.58202	3.68097	2.36755	0	CACACTCTCAACCATG-1_10	3.54588	2.81617	3.24615	1.17701	TTAGTTCGTTGAACTC-1_10	2.63744	1.54923	2.13009	1.54923	CGTAGCGCATTCCTCG-1_10	3.23156	0	1.7688	0	CTCCTAGCACCGATAT-1_10	4.21042	3.61658	0	0	CAAGTTGTCACTTATC-1_4	0	3.96203	1.49012	0	AAAGTAGTCGTTTATC-1_14	2.46572	3.11547	0	1.52402	AGGTCCGAGATGAGAG-1_11	0	1.12784	0	0
CACTCCAGTGTGGCTC-1_10	1.80437	3.05892	4.0402	0						AGCAGCCAGCTCTCGG-1_10	4.68032	2.78858	2.58069	1.3991	CAGAATCTCCCAGGTG-1_10	3.91097	1.77406	3.02427	0	AAGCCGCCAAAGCGGT-1_13	0	3.87473	2.2326	0	CTACGTCCATTGTGCA-1_10	5.05572	2.71961	2.09028	2.09028	GAACGGAAGCGATCCC-1_10	4.7961	2.32568	1.72576	1.72576	CACTCCATCCTTGACC-1_4	0	0	2.03708	0	AAGGTTCCATCGTCGG-1_14	0	2.10301	2.56377	0	ATTTCTGAGGTGATTA-1_11	0	0	0	1.50439
CAGGTGCGTACTCAAC-1_10	4.05987	3.10738	2.99517	0						AGCGTATAGGTGTGGT-1_10	4.04305	1.60944	2.83321	0	CCTTCGACACTTAACG-1_10	0	1.63233	1.32012	0	AATCGGTTCGAGCCCA-1_13	0	0	0	1.60912	CTCCTAGAGAAGGCCT-1_10	4.90099	3.71422	3.71422	0	GAAGCAGTCGGAGCAA-1_10	5.08609	3.82684	3.65907	0	CGCTGGAAGCACCGTC-1_4	0	0	0	0	ACGAGGATCCCTTGCA-1_14	0	5.1154	0.852744	2.98796	CAGGTGCGTATAGGTA-1_11	0	0	0	2.58022
CATCGAACAACGCACC-1_10	3.84263	2.87569	3.44783	0						AGTCTTTGTCAAGCGA-1_10	4.41985	3.38612	3.44475	1.02405	CGAGAAGCAGATGAGC-1_10	5.06639	3.17294	3.2741	1.26468	ACCGTAACATCACGTA-1_13	1.70741	3.61409	1.70741	1.70741	GATCGATCACCAGTTA-1_10	0	0	2.9948	1.42637	GCGCCAATCTCTAAGG-1_10	3.34015	1.95297	1.95297	1.95297	CGTAGCGTCCTATTCA-1_4	0	3.57577	2.79924	0	ACTTGTTAGTAAGTAC-1_14	3.45157	4.65756	0	1.26577	CGTAGCGCATGAGCGA-1_11	0	2.21351	2.47348	2.47348
CATCGAACATGTTCCC-1_10	1.7493	0	0	0						ATTATCCTCCAACCAA-1_10	5.56891	1.61297	3.50078	0	CGGACGTCAATCTACG-1_10	3.35559	0	3.35559	0	ACGCAGCTCATTATCC-1_13	1.96501	0	0	0	GCACTCTAGCAATATG-1_10	0	4.67331	2.33771	0	GCTCCTACAGCGATCC-1_10	4.33591	2.89785	3.34695	0	CTAACTTCATGGTTGT-1_4	0	0	0	0	AGAGCGATCCTTAATC-1_14	0	5.17484	0	1.73821	GGAATAATCTCTGTCG-1_11	0	2.29944	2.94113	0
CATTATCAGTTTAGGA-1_10	0	0	0	0						CAAGATCTCTCTAGGA-1_10	4.37026	3.55041	3.62247	0	CGGAGTCAGATGTGGC-1_10	2.62299	2.25317	2.62299	1.65993	AGTCTTTAGCCCAGCT-1_13	0	0	0	0	GGACATTAGTGGACGT-1_10	3.96359	3.50492	0	0	GGACGTCTCTTGTCAT-1_10	3.88535	2.05566	2.05566	0	CTAGAGTAGCCCAGCT-1_4	0	5.23094	0	0	AGAGCTTAGTGTACCT-1_14	0	3.69785	2.75748	2.38325	GGGAATGCAGCGATCC-1_11	0	0	2.56283	0
CCAATCCGTTCCTCCA-1_10	4.28613	3.91297	4.55726	1.89602						CAAGGCCTCACATGCA-1_10	3.73262	3.64778	2.68076	0	CGTTGGGTCCGCAGTG-1_10	4.57572	2.27585	3.19033	2.27585	CACATAGGTCTGGAGA-1_13	2.21448	3.59306	2.68063	1.31342	GGGTCTGAGCCTATGT-1_10	1.76177	1.76177	3.79335	0	GGCGACTCATGTCCTC-1_10	5.37279	2.77025	2.77025	0	CTCATTACATAGAAAC-1_4	0	0	2.71762	0	AGCTCCTAGTTAGCGG-1_14	0	4.08807	2.59791	0	GTAACGTTCAACGGCC-1_11	0	0	0	0
CCATGTCAGTTGAGTA-1_10	4.32226	0	1.8129	2.16244						CACTCCAGTTATGCGT-1_10	5.12617	2.86524	2.1231	0	CTAATGGTCTTAGCCC-1_10	5.02681	3.17581	3.50028	0	CCTTCCCCATTGGCGC-1_13	0	3.12357	2.85045	0	GTCACGGTCACCCTCA-1_10	3.79358	2.1085	2.1085	2.1085	GTCACGGCAATAAGCA-1_10	4.7493	2.47697	3.79819	1.86448	CTCGGAGCATTGTGCA-1_4	0	3.50117	2.46114	0	AGGGTGAAGGCATTGG-1_14	0	3.63529	0	0	TACTTGTCACCAGTTA-1_11	0	1.8492	0	0
CCTTCGAAGAGTGAGA-1_10	0	0	0	1.71149						CATCGAAGTGCGATAG-1_10	3.75171	1.45482	3.03024	0.739349	CTCTACGCAGCTGCAC-1_10	5.33951	2.9509	1.6149	1.6149	CGGAGCTAGATTACCC-1_13	0	3.02381	3.26426	0	TACCTATGTATTCGTG-1_10	2.96227	3.28386	2.48533	2.48533	TACTTACCACGAAAGC-1_10	4.75426	3.09724	2.54495	2.08512	GAGTCCGGTGCCTGGT-1_4	0	3.06377	2.79154	0	ATCACGATCTCTTATG-1_14	0	3.39453	0	2.42356	TAGACCATCTCGCTTG-1_11	0	0	3.18089	1.57788
CCTTCGACAGCCAGAA-1_10	4.09935	1.97992	1.41612	1.97992						CCACTACTCTCACATT-1_10	4.74402	2.64024	3.02164	2.01601	CTCTACGGTTAGGGTG-1_10	3.05047	1.69969	1.69969	0	CGGTTAATCTGCTTGC-1_13	0	0	0	0	TAGTTGGGTGCTGTAT-1_10	0	0	3.99252	2.4543	TATCTCAGTCTTGCGG-1_10	5.31873	4.01976	2.54308	0	GCAGCCAGTGAACCTT-1_4	0	0	2.32401	0	CGCTTCACATGTTGAC-1_14	0	3.99941	1.40141	0	TCGCGAGAGAGTCGGT-1_11	2.93633	3.4257	1.93857	2.93633
CCTTTCTGTCAACATC-1_10	2.84382	0	0	0						CCTACCAGTTAAGACA-1_10	4.39129	4.03991	3.31715	0	CTGCCTATCTATGTGG-1_10	2.47497	3.0421	2.61703	0	CTGCTGTCATACCATG-1_13	0	0	0	0	TCTTTCCAGTCAAGCG-1_10	4.44247	3.65451	0	1.91576	TTTGGTTAGCCCAGCT-1_10	4.15529	2.47001	3.83847	0	GCATACAAGCGATATA-1_4	0	4.17713	2.35213	1.74989	CTCAGAAAGACAAGCC-1_14	0	3.66827	0	1.65683	TCTGGAAAGGAGCGTT-1_11	4.62222	1.7572	0	0
CGATGGCAGGCGATAC-1_10	4.24986	0	0	1.42087						CCTCAGTGTCCGTGAC-1_10	0	0	2.91559	0	CTGCGGATCCGTTGTC-1_10	1.4952	2.43191	2.43191	0	GAACCTAAGGTGGGTT-1_13	0	0	2.12716	0	TTCGGTCTCGTAGGAG-1_10	0	0	0	0	AAGGCAGAGTTCGATC-1_13	3.31255	3.31255	2.14693	1.56429	GCATGCGGTTCTGGTA-1_4	0	0	0	2.53057	CTCGGAGAGTCCGGTC-1_14	0	5.19096	0	2.17099	TTGTAGGGTCCCTACT-1_11	0	0	0	0
CGATTGACACATCCAA-1_10	0	0	2.16825	0						CGAGCACTCTACCAGA-1_10	3.78195	3.86706	3.02046	0	CTGGTCTCAGCTGCAC-1_10	1.76398	0	1.76398	0	GGCCGATAGGGATCTG-1_13	0	1.61265	1.61265	0	TTTATGCCAGGGCATA-1_10	2.98419	0	3.76662	0	AAGTCTGGTCATACTG-1_13	3.4282	2.65702	2.86604	0	GGGCATCCACGTGAGA-1_4	0	1.26696	2.15757	0	CTGAAGTAGTGGAGTC-1_14	0	3.14166	0	1.32649	TTTCCTCTCTTTAGGG-1_11	0	2.94177	0	1.1767
CGGACTGAGAGTACAT-1_10	0	0	1.624	0						CGAGCACTCTGTCAAG-1_10	4.68028	0	3.2179	0	GAACCTATCTCCCTGA-1_10	2.86489	0	0	0	GGTGCGTGTCCGAGTC-1_13	0	3.45058	3.27459	3.06086	AAACCTGGTCCAAGTT-1_13	0	0	0	0	ACACTGACAATGAATG-1_13	1.58617	0	0	0	GGTGCGTGTACGAAAT-1_4	0	2.81887	1.98831	0	GAAACTCGTTCCACTC-1_14	2.51912	3.92151	0	1.56984	AAACGGGTCATGCTCC-1_14	0	2.99924	2.5587	0
CGGTTAATCGGAAATA-1_10	4.46348	1.55391	0	0						CGGCTAGGTTTGACTG-1_10	4.79381	3.04262	3.60897	0	GACACGCTCGGTGTTA-1_10	4.31764	1.1361	3.18886	0	GTCTTCGAGTACACCT-1_13	3.44037	2.26469	1.67036	1.67036	AAAGTAGAGTCGAGTG-1_13	0	0	4.3691	0	ACATACGGTTTCGCTC-1_13	0	1.74305	1.74305	0	GTCACAAGTTTGACAC-1_4	0	0	2.08718	0	GACTAACCACAAGTAA-1_14	2.03785	3.86532	2.29241	2.03785	AACTCAGAGTTCGCGC-1_14	0	3.88402	2.19014	1.60307
CGTGTAACAAGACGTG-1_10	4.68169	0	0	0						CGTGAGCTCTACGAGT-1_10	4.03334	2.15735	2.3571	0	GGAAAGCAGTGGGTTG-1_10	4.0914	2.80214	2.59405	0	GTGCATAAGCTAGGCA-1_13	1.49869	2.07338	2.07338	0	AACACGTAGGGTATCG-1_13	0	1.6456	2.87562	0	ACCAGTAAGGATGTAT-1_13	3.0541	0	2.04563	1.17701	TACCTATCATCCTAGA-1_4	0	0	0	0	GACTAACGTCCGAAGA-1_14	0	4.01899	0	1.48508	AAGGAGCAGACACGAC-1_14	0	4.72555	1.16065	2.64986
CTAAGACAGATAGTCA-1_10	0	1.56759	3.84033	0						CTCGAGGAGTCTCGGC-1_10	3.57128	0	2.52739	0	GGAACTTCATGGATGG-1_10	4.42704	3.52852	2.34656	1.21265	GTGCGGTAGTCCCACG-1_13	0	0	0	0	AACCGCGTCCGGGTGT-1_13	0	2.95353	3.16619	0	ACCAGTAGTGGCAAAC-1_13	0	1.6072	0	1.6072	TGCCCTAGTACGAAAT-1_4	4.55031	3.47261	3.47261	2.98226	GGATGTTAGCGGATCA-1_14	0	3.7503	2.94434	0.868975	ACACTGAAGGAATTAC-1_14	0	2.53093	3.18347	0
CTCGTCACACGAAATA-1_10	0	0	2.33616	0						CTGAAACTCCACTCCA-1_10	4.50804	2.25623	2.25623	0	GGACATTGTTATTCTC-1_10	3.00275	2.45391	1.6589	2.45391	GTGCGGTGTTAAGATG-1_13	0	2.62259	2.25279	0	AACTCCCGTCTTGTCC-1_13	0	3.22041	1.75918	0	ACCCACTGTCATCCCT-1_13	0	0	0	1.56131	TGCTGCTGTCGCCATG-1_4	0	2.10343	0	0	GGTGCGTAGTGCGTGA-1_14	0	2.72825	0	0	ACACTGACAAGAGTCG-1_14	0	3.89288	3.51473	0
CTGAAACGTAAATGAC-1_10	4.56824	1.75245	0	0						CTGATAGCATATACCG-1_10	5.15886	3.0066	2.62556	0	GGCGTGTCATGTCTCC-1_10	2.52659	0	1.91034	1.35524	TCGCGTTCAGCGTCCA-1_13	0	0	0	0	AAGGAGCTCTCGCATC-1_13	0	3.07486	3.74464	0	ACTTACTGTGAGGGAG-1_13	3.58709	1.92495	2.92125	0	TGGTTAGTCCTCATTA-1_4	0	3.29398	2.49497	1.54908	GTTTCTATCTCGCTTG-1_14	2.60346	4.12975	2.70139	0.871313	ACCGTAATCCCATTAT-1_14	0	0	2.46408	0
CTGCCTAGTGTAATGA-1_10	2.33996	0	0	0						CTGATCCGTGAAGGCT-1_10	4.95511	2.787	3.17172	0	GTCCTCAAGTTGTCGT-1_10	3.14193	1.87749	2.49107	0	TGTATTCAGTGGACGT-1_13	3.41321	2.23957	0	0	AAGGCAGTCCCAACGG-1_13	0	3.03946	0	0	AGCATACGTTTAGGAA-1_13	3.16481	2.9909	2.14727	1.56459	TTTCCTCAGTCGCCGT-1_4	0	2.43412	2.69964	2.07156	TCATTTGTCAGTGCAT-1_14	0	3.21984	0	0	ACTTACTTCCGCATCT-1_14	1.98532	4.15597	0	0
GAATGAATCCCAACGG-1_10	0	0	2.45771	1.84673						GAAATGAAGCGTTGCC-1_10	4.74694	2.35321	3.53565	2.72647	TAAGCGTTCAGAGCTT-1_10	3.53041	3.06304	2.41558	0	TGTATTCGTATAAACG-1_13	0	0	1.80183	0	AAGGTTCCATGACATC-1_13	3.64217	3.64217	2.13238	0	AGGCCACCATCGGACC-1_13	3.51128	1.52825	0	0	AAGTCTGGTCTTTCAT-1_11	0	0	0	0	TCGCGAGTCCGTCATC-1_14	0.879973	3.62917	0.879973	0.879973	ACTTGTTAGATCTGAA-1_14	0	4.72982	0	0
GACCAATGTTACCGAT-1_10	0	0	2.6161	0						GACCAATAGCCCTAAT-1_10	4.76392	2.00899	4.07926	2.00899	TAAGTGCTCAAGCCTA-1_10	4.1532	0	1.41873	0	TTAGGACGTCCAACTA-1_13	2.49872	1.88456	2.49872	1.88456	AAGTCTGTCTATCCCG-1_13	0	0	2.28188	0	AGGGATGTCTCTGAGA-1_13	0	0	1.414	1.414	AATCCAGCACGGTAGA-1_11	0	0	0	0	TCTCTAAAGTCATCCA-1_14	0	2.56244	0	0	ACTTGTTAGGACAGCT-1_14	1.86864	2.48148	1.86864	0
GCTCTGTTCCAGGGCT-1_10	0	0	0	0						GACCAATAGGGCTCTC-1_10	3.39346	3.17868	0	0	TATCTCACAGGATCGA-1_10	4.06952	0	3.25858	0	TTCTTAGGTAAATGAC-1_13	0	3.77398	0	0	AATCGGTAGCAGGCTA-1_13	0	0	2.41969	1.48481	ATCATCTGTACTTAGC-1_13	0	0	0	0	ACGAGCCGTCAGAAGC-1_11	0	0	0	0	TGACTTTTCTCTGCTG-1_14	0	3.93604	0	0	AGAGTGGCAGCTGCAC-1_14	1.57575	4.13276	2.15972	1.57575
GCTGCTTCATACGCCG-1_10	4.14219	2.69223	2.69223	0						GCACATATCGCTTAGA-1_10	3.05217	1.9528	1.9528	1.61587	TATGCCCGTTGGTTTG-1_10	4.14491	1.22051	2.10007	0	GAGTCCGCATTGTGCA-1_16	4.70741	3.31401	2.99198	2.51406	AATCGGTGTTCGTTGA-1_13	0	0	0	0	ATCCGAAGTATGAATG-1_13	3.39792	0	2.59424	0	ACGTCAAGTGTGACCC-1_11	0	0	0	0	TGTCCCAAGCGTTGCC-1_14	0	4.49857	1.28492	1.82918	AGCAGCCAGATATGCA-1_14	0	3.09067	1.28757	1.28757
GGAAAGCAGATGTCGG-1_10	4.30637	0	1.62236	0						GCAGCCAAGGGTCTCC-1_10	5.56653	2.44463	2.65027	1.28967	TCAGATGAGTGCTGCC-1_10	3.86706	0	0	0	TGCCAAACATTCTCAT-1_16	2.16859	3.01381	1.5837	1.5837	ACATACGCAGGAATCG-1_13	2.27598	2.64661	2.27598	1.68059	CAAGAAAAGCCGGTAA-1_13	2.57199	2.95167	2.57199	0	AGGGTGAAGGAGTCTG-1_11	0	2.3737	2.3737	0	TTGCCGTGTACGAAAT-1_14	0	3.23554	1.23605	1.23605	AGCATACGTCTCCACT-1_14	0	1.52122	0	1.52122
GGATTACTCTGTGCAA-1_10	2.12175	1.23796	2.58346	0						GCAGCCAGTCATGCAT-1_10	5.39504	3.32306	4.09166	2.19984	TCCCGATAGCGTAGTG-1_10	3.88448	2.99856	0	0	TTGTAGGCATCGGTTA-1_16	4.17732	3.62914	0	1.72009	ACGATGTCAAAGAATC-1_13	2.13665	2.97948	0	2.13665	CAAGTTGAGTGGTCCC-1_13	0	1.80692	1.80692	0	ATAACGCGTTAGTGGG-1_11	0	0	2.60192	1.64156						AGCGGTCAGATGGCGT-1_14	2.47757	3.64026	1.67988	1.67988
GGTATTGCACTTCGAA-1_10	0	0	0	1.55421						GCATGATTCCCATTTA-1_10	3.6023	0	0	0	TCTTCGGAGGAACTGC-1_10	0	0	0	0						ACGCCAGCACAGAGGT-1_13	3.95264	0	0	0	CACATAGTCTTCAACT-1_13	0	0	0	0	CAAGTTGGTCGAGATG-1_11	0	1.53995	1.53995	0						AGGCCGTTCCGAACGC-1_14	0	3.2605	0	0
GTACTTTGTTTAGGAA-1_10	3.1377	0	1.54225	0						GCTGCTTTCCCATTTA-1_10	4.15474	0	3.26171	0	TCTTTCCAGTGCAAGC-1_10	5.13495	1.12643	3.33578	0						ACGCCGATCAGTTTGG-1_13	2.64377	1.67811	0	1.67811	CACATTTAGTGAACAT-1_13	0	2.25165	2.25165	0	CAGAGAGGTATAATGG-1_11	5.52864	4.2418	0	1.36515						ATAGACCAGATGTTAG-1_14	0	2.00955	3.40352	2.00955
GTACTTTTCTCCAGGG-1_10	0	0	0	0						GGATGTTGTTCACGGC-1_10	4.76423	2.65918	3.04104	0	TGAGCCGGTGGCAAAC-1_10	5.20683	2.42468	3.23708	0						AGAGCGAAGGTGGGTT-1_13	0	0	0	2.92069	CAGCATAGTTGAGGTG-1_13	2.58286	3.73249	0	2.21448	CAGATCAAGGGATACC-1_11	3.03883	0	1.24849	0						ATCCACCGTGTCGCTG-1_14	0	0	2.44636	0
GTGGGTCCACCTCGTT-1_10	4.95474	3.37311	2.98464	0						GGGAATGAGAGGGATA-1_10	5.29205	2.85232	4.10873	1.86294	TGTCCCAAGCAGCGTA-1_10	3.18967	0	2.44945	1.13668						AGAGTGGTCCCAAGAT-1_13	2.26895	2.63934	1.67422	0	CATCAGACAGTCAGCC-1_13	3.72843	2.30511	1.70704	0	CAGCTAAAGCCCGAAA-1_11	0	1.21033	2.54733	1.74208						CAACCAATCACCTTAT-1_14	0	3.82522	1.88788	2.13698
TAGTGGTAGCTTTGGT-1_10	1.19022	2.52084	3.26446	0						GGGAATGGTGATAAGT-1_10	4.18974	2.471	2.471	0	TTTGGTTCAGGTTTCA-1_10	3.18089	3.85304	2.52845	0						AGCTCCTAGATGTGTA-1_13	0	2.86341	2.08945	1.74402	CGATGGCCATATGGTC-1_13	2.75991	2.75991	1.54748	0	CATCAAGGTAGCTCCG-1_11	0	0	0	0						CACACCTCAGGAATGC-1_14	0	3.15237	2.66964	0
TCTGAGAAGAGAGCTC-1_10	4.25272	1.84538	2.83271	0						GGTATTGCACACATGT-1_10	3.91965	0	1.63222	0	AACACGTCAAGAGGCT-1_13	0	0	0	1.54341						AGTGAGGCAGCTATTG-1_13	0	0	0	0	CGCGTTTGTTCCACGG-1_13	4.27558	2.37791	3.4902	2.37791	CATGACATCACGATGT-1_11	0	2.92656	3.1659	2.6113						CACATAGGTACGCACC-1_14	0	4.32636	0	0
TGAGCATTCCCAGGTG-1_10	2.12035	0	0	0						GTAGGCCAGTTCGCGC-1_10	4.84507	1.78265	3.33935	0	AACTGGTAGGCATGTG-1_13	0	1.80522	0	0						AGTGTCAGTTGGAGGT-1_13	3.54874	1.65273	2.24521	0	CGGGTCAAGAAGCCCA-1_13	0	0	2.71586	1.7415	CCGGGATGTGTCCTCT-1_11	0	3.8044	0	2.65109						CACATTTCATACTACG-1_14	0	2.05784	0	1.18673
TGAGGGAAGCCACGCT-1_10	0	0	0	1.97644						GTCATTTTCTCAACTT-1_10	3.90893	2.66176	3.14426	1.69387	AAGACCTCACAACTGT-1_13	0	0	0	0						ATAAGAGCAGGGTTAG-1_13	0	2.42047	2.79586	0	CGTTAGAAGCTACCTA-1_13	4.19412	3.41388	3.41388	0	CGACCTTTCAGCGATT-1_11	0	0	0	0						CACCACTCATGGATGG-1_14	0	2.28796	1.37412	1.37412
TGCGTGGAGTCGTTTG-1_10	0	0	1.92695	0						GTCTTCGAGTAAGTAC-1_10	4.81534	2.97678	3.36511	1.60763	AAGGTTCTCGCCCTTA-1_13	0	0	2.75748	0						ATCATCTTCACGCATA-1_13	2.97242	3.42304	3.29416	0	CGTTAGATCACGATGT-1_13	3.41982	4.21241	2.12716	2.49209	CGCGGTAAGCTGATAA-1_11	0	0	0	0						CACTCCACATTTGCCC-1_14	0	3.70097	2.38616	0
TGGCCAGTCCTAAGTG-1_10	3.98929	3.34717	3.04973	1.03962						GTTACAGTCAGGTAAA-1_10	4.30612	1.06473	2.9471	0.667844	ACCCACTAGCGACGTA-1_13	2.88467	0	2.88467	1.47694						ATCTACTAGCTGATAA-1_13	2.79166	3.00246	0	2.15803	CTACACCAGACTGGGT-1_13	1.99679	0	0	0	CGCTATCAGTTGTCGT-1_11	0	3.63496	2.06924	2.84164						CAGCTAATCATTGCCC-1_14	0	0	2.5746	0
TGGTTAGCAGTACACT-1_10	4.01073	2.75864	3.24378	1.24215						GTTACAGTCAGTTCGA-1_10	5.01233	3.42916	3.2533	0	ACGGGCTAGGGCTTGA-1_13	2.76721	0	2.13501	1.55362						ATTATCCCAACCGCCA-1_13	0	0	0	0	CTACACCTCGTCCAGG-1_13	0	0	2.51233	0	CGTAGCGTCACCTCGT-1_11	0	0	2.67173	1.70262						CATATGGAGACCACGA-1_14	0	3.96719	0	2.90573
TTCCCAGAGCGAAGGG-1_10	5.04504	3.41895	3.61365	1.4544						TAAGCGTCAAAGGCGT-1_10	5.20056	2.31959	3.237	0	ACGGGCTTCCTTGGTC-1_13	0	0	2.60617	0						ATTCTACGTCATATCG-1_13	1.61265	0	0	0	CTCGTACTCGCTGATA-1_13	0	0	0	0	CTAGAGTTCTGCTTGC-1_11	0	0	0	0						CCCTCCTCATCACGAT-1_14	0	3.89375	0	2.32718
TTGACTTTCGTTACAG-1_10	0	0	3.34806	1.71821						TACTTACTCTCTTGAT-1_10	4.77313	0	2.47318	0	AGAATAGCATTCCTCG-1_13	0	2.95095	1.71038	1.71038						ATTGGTGAGAGACTTA-1_13	0	0	2.49209	0	CTGAAGTGTTCAGCGC-1_13	0	2.69288	0	0	CTGGTCTAGACTGGGT-1_11	0	0	2.48298	1.32022						CCGGTAGGTAGGCATG-1_14	0	3.9965	0	2.458
TTGTAGGAGTACGACG-1_10	1.96686	0	2.79548	1.96686						TCACAAGAGGACAGCT-1_10	4.5101	2.00467	2.00467	0.957782	AGACGTTCAGGATTGG-1_13	0	0	0	0						CACAGGCCAATGAATG-1_13	0	0	0	1.62301	CTGTTTATCACCGTAA-1_13	3.16793	3.34321	0	0	CTTACCGAGCAACGGT-1_11	0	0	0	0						CCTTACGGTGCTTCTC-1_14	3.88824	4.74634	4.18654	2.70033
TTTCCTCCAGCCAATT-1_10	2.71762	0	0	1.51206						TCAGATGAGACATAAC-1_10	4.67303	3.10029	3.55326	1.65649	AGAGCTTCAGACGCCT-1_13	0	2.28109	3.45807	1.68523						CACATAGTCCAGATCA-1_13	0	0	2.88648	0	GAACATCTCGGACAAG-1_13	0	0	0	0	GACGGCTGTAGCTAAA-1_11	0	0	0	0						CCTTTCTCAGGGATTG-1_14	1.39265	4.33908	1.56483	1.83969
TTTGTCAAGAATTGTG-1_10	0	0	0	0						TCCACACTCGGTTAAC-1_10	4.39445	3.14511	3.32023	2.29141	AGCTCCTTCTGGCGTG-1_13	0	0	0	1.52628						CACCAGGAGGCGCTCT-1_13	0	3.35292	0	0	GACCAATTCCCGACTT-1_13	2.56532	2.83359	0	0	GATGAAACAACTTGAC-1_11	0	0	0	2.05864						CGACTTCCAGGATTGG-1_14	4.40813	2.01347	0	0
AAAGATGAGTACATGA-1_13	4.30618	0	0	1.89122						TCCCGATAGCTAAACA-1_10	5.85013	3.96032	3.51916	1.73686	AGCTCTCCAGCTGTGC-1_13	0	0	0	0						CACCAGGTCGCAAGCC-1_13	0	0	0	0	GAGGTGATCTACTCAT-1_13	1.5274	1.5274	1.5274	0	GCACATAAGATTACCC-1_11	0	0	0	0						CGAGAAGGTAAATACG-1_14	4.35625	4.06519	3.32676	3.02958
AAAGCAAGTCATTAGC-1_13	0	2.17341	1.58803	0						TCTCATATCAGTTTGG-1_10	2.76652	1.55303	2.49958	0	ATCTACTAGTAGGTGC-1_13	0	0	0	0						CACCTTGAGATGTCGG-1_13	0	2.98064	0	0	GATCAGTGTCATGCCG-1_13	0	0	0	0	GCCAAATCAAGAGTCG-1_11	0	0	0	0						CGCTTCACACGAGAGT-1_14	0	3.06533	0	1.62695
AAATGCCAGTCCATAC-1_13	4.77949	3.54751	2.88275	2.88275						TCTCTAATCGGAGCAA-1_10	1.32365	2.48727	3.01061	1.87398	ATCTGCCAGACAAGCC-1_13	0	0	0	1.28171						CAGCGACTCTGCTGCT-1_13	4.66975	2.08502	2.44816	2.44816	GCAATCAAGTGCCAGA-1_13	0	0	0	1.56639	GCGAGAAGTATAGTAG-1_11	0	1.99222	0	0						CGGACACCATTAGGCT-1_14	0	2.04621	0	0
AACTCTTCAAGCCGCT-1_13	4.2831	2.41674	3.45404	3.06426						TCTTTCCGTAAATGAC-1_10	2.80651	0	2.6362	0	CACAGTACAGTAAGCG-1_13	0	0	2.23396	0						CAGGTGCTCTTACCGC-1_13	0	0	1.54139	0	GCAGCCAGTCCGAATT-1_13	1.64021	2.86932	2.23136	1.64021	GGACGTCCACTTCTGC-1_11	0	3.12098	2.10691	0						CGGAGTCGTCAAGCGA-1_14	0	3.24024	1.40302	2.79346
AAGCCGCTCCGAATGT-1_13	3.45714	3.15044	2.23857	0						TGAAAGACAATGAAAC-1_10	2.63632	3.68601	2.01235	0	CACAGTACATAAAGGT-1_13	0	2.65477	1.68774	2.28386						CATCAGAAGCTGCGAA-1_13	0	0	2.70581	0	GCGCCAACATACAGCT-1_13	3.50256	1.52122	1.52122	0	GGGCACTTCTTCTGGC-1_11	0	0	1.49065	2.69191						CGTCAGGCACGGTAAG-1_14	0	5.23067	0	2.18733
ACACCAAAGCACAGGT-1_13	4.7353	3.8897	3.0693	2.42156						TGACAACAGCTACCTA-1_10	4.03954	1.9277	2.54533	0	CACCACTAGATCCCAT-1_13	0	0	0	0						CCTCTGATCCAGGGCT-1_13	0	0	1.84583	1.84583	GCGCGATAGACGCAAC-1_13	1.50248	2.44048	1.50248	0	GGTGTTAAGAAACCTA-1_11	0	2.29944	1.17624	0						CTCGGGAGTCCTCCAT-1_14	0	3.32908	0	2.1621
ACACTGATCTACCTGC-1_13	3.22249	2.56843	2.56843	0						TGACGGCAGCGTTTAC-1_10	2.39404	2.39404	0	1.78823	CACTCCACAATGGTCT-1_13	0	0	1.54981	1.54981						CCTTACGCATGGAATA-1_13	3.90242	1.68846	0	0	GCTCTGTCAAGGTTCT-1_13	2.70581	2.70581	1.50221	2.07734	GTGTGCGGTAGAGTGC-1_11	0	2.93689	1.80862	1.26724						CTCGTACTCTATCGCC-1_14	0	5.92469	0	2.10122
ACATACGAGGCAAAGA-1_13	3.25211	2.97724	0	1.97563						TGGTTAGTCGCTGATA-1_10	0	1.28096	0	0	CAGCAGCCAATAACGA-1_13	0	0	0	1.39316						CCTTCCCAGGTGCTTT-1_13	2.82901	2.62052	0	1.43168	GCTCTGTCATTTGCCC-1_13	2.32944	2.32944	0	1.72919	TAGAGCTAGGTGCAAC-1_11	0	0	0	0						CTTAACTCACTGTTAG-1_14	0	2.37194	0	0
ACCGTAAAGATATGCA-1_13	3.53435	2.57255	0	1.39248						TGTTCCGGTCAAACTC-1_10	4.38658	2.13304	3.42628	0	CAGCTAACAGGACGTA-1_13	2.13271	2.13271	0	0						CGACCTTCAACTGCGC-1_13	0	0	1.67316	1.67316	GTACGTAAGTACGTAA-1_13	3.243	2.21958	0	0	TCGGGACCATAGACTC-1_11	0	0	0	0						CTTAGGAAGGGTATCG-1_14	0	1.73339	2.70668	2.33405
ACGCCGATCGTGACAT-1_13	3.4879	3.33883	3.16358	0						TTCTCCTCAAGGTGTG-1_10	5.18672	2.63116	2.30488	0	CAGGTGCCATCCCACT-1_13	2.29421	2.29421	1.69714	2.29421						CGACCTTTCTCTAGGA-1_13	0	0	1.77001	0	GTCACAAGTATCACCA-1_13	3.9503	4.01364	1.48086	1.48086	TGCCAAAGTCGCTTCT-1_11	0	0	0	0						GAACATCCACGGTAGA-1_14	0	4.39643	0	2.03862
ACGGGCTAGGGATACC-1_13	1.55716	3.43278	0	1.55716						TTGAACGGTCAGTGGA-1_10	3.39485	2.90614	1.3561	0	CATCAAGCAATTGCTG-1_13	0	1.56939	0	0						CGCGGTACAACTGGCC-1_13	0	0	2.26083	1.66686	TAAACCGCACACCGCA-1_13	2.25738	0	0	0	TTCTACATCATCGATG-1_11	4.16312	3.85643	0	2.70062						GAATGAATCATGGTCA-1_14	1.35056	3.78178	4.17962	2.09789
ACGGGCTTCGAGAGCA-1_13	1.86126	1.86126	0	0						TTGACTTTCTTTAGTC-1_10	0	4.15566	2.18034	0	CCACTACAGGGTTCCC-1_13	0	2.62378	2.25394	1.66062						CGGGTCATCTACCAGA-1_13	0	2.03457	1.46429	1.46429	TAGGCATCAAGACGTG-1_13	1.72957	3.51058	2.97312	1.72957	TTGCCGTTCAGCTCGG-1_11	0	1.13424	1.13424	1.13424						GACACGCGTATCACCA-1_14	0	0	0	0
ACTGATGTCGTCCGTT-1_13	3.94933	2.81311	2.54524	1.59238						TTGCCGTGTGGACGAT-1_10	5.16256	4.15104	0	0	CCGGTAGTCCCTTGTG-1_13	0	2.51267	0	0						CGTTCTGTCAGCTCTC-1_13	0	0	1.60212	2.18909	TAGTTGGCACCATGTA-1_13	2.29141	0	0	1.37699	AAACCTGAGCCGATTT-1_14	0	4.86504	0	3.13805						GACGTGCCATCGGTTA-1_14	0	4.80423	3.63556	2.7317
ACTTACTAGTCTCCTC-1_13	2.09401	0	0	0						TTGGAACGTGCCTTGG-1_10	5.05396	3.68664	3.29362	0	CCTTACGAGGCAAAGA-1_13	0	2.76978	0	0						CTAACTTTCTCGATGA-1_13	0	0	1.66339	0	TCAACGAAGTGATCGG-1_13	2.9954	0	1.74891	1.74891	AAACCTGAGTGTTAGA-1_14	0	4.95474	0	0						GACGTTACAGTAGAGC-1_14	3.74823	3.27064	3.43183	1.72368
AGAATAGTCTGTCAAG-1_13	0	0	0	0						TTGGAACTCCACGACG-1_10	5.77618	3.91295	1.86402	0	CGAACATCAACTGCGC-1_13	2.3218	3.11141	2.58465	2.3218						CTACGTCGTAAGGGCT-1_13	0	0	0	0	TCAACGACATCGGTTA-1_13	3.69809	2.55031	0	1.59676	AAACCTGCAGGTTTCA-1_14	0	2.89599	0	0						GACTGCGGTTAAGAAC-1_14	0	2.81189	0	1.82677
AGAGCGATCCGGGTGT-1_13	1.94164	0	0	0						AAACCTGAGATGTAAC-1_13	2.76819	2.29837	0	1.38278	CGACCTTTCATGTCTT-1_13	0	0	0	0						CTCGAGGAGAGTAATC-1_13	1.97456	0	0	0	TCATTACGTGTGCGTC-1_13	1.64357	3.2597	0	0	AACCATGGTTAAGACA-1_14	0.496375	4.06398	1.81516	1.43836						GATCAGTCAAATACAG-1_14	3.0557	2.40857	1.47538	2.88275
AGATTGCCATTTGCTT-1_13	2.98482	1.55953	1.55953	2.50713						AAATGCCGTCTTTCAT-1_13	1.63156	0	2.22177	0	CGGACACAGTCAAGCG-1_13	1.85623	2.84483	2.46803	0						CTGCCTAGTACTCGCG-1_13	1.46021	0	2.02996	0	TCTGGAAAGCTACCTA-1_13	3.33057	0	0	2.16346	ACGAGGAAGTACGATA-1_14	0	3.25906	0	0						GCACTCTTCCATTCTA-1_14	0	3.26655	1.42373	2.34734
AGCCTAAAGATATGCA-1_13	0	2.51189	0	0						AACCATGGTCACCTAA-1_13	2.77705	2.5099	0	0	CTACACCGTGTCTGAT-1_13	0	0	0	1.49466						CTGTGCTCACAGACAG-1_13	0	0	2.30052	1.38457	TGACGGCCATAACCTG-1_13	3.22775	2.20544	1.61684	2.57348	ACGCCAGTCCGAAGAG-1_14	0	3.90078	0	0.807405						GCAGTTAAGTGTGAAT-1_14	1.8492	4.04699	2.339	2.91251
AGCTTGACACCGCTAG-1_13	3.37039	0	2.08225	0						AACCGCGGTACATGTC-1_13	0	3.45151	2.30106	1.52473	CTCGAGGAGCAGATCG-1_13	1.81419	0	0	0						CTGTGCTCACTGAAGG-1_13	0	1.68487	0	0	TGATTTCGTTTGGGCC-1_13	2.92346	1.68666	1.68666	1.68666	AGAGTGGGTCATATCG-1_14	0	4.35024	0	2.82298						GCCTCTAGTGACGGTA-1_14	1.40179	3.48571	2.32115	0
AGCTTGATCTGTGCAA-1_13	3.32862	2.87989	0	0						AACTCTTCAGGTGGAT-1_13	0	1.7993	0	0	CTCGGGATCGCCTGAG-1_13	4.36174	0	1.624	1.624						CTGTTTACAGGATTGG-1_13	0	0	0	0	TGCTACCCAAATTGCC-1_13	3.42197	3.42197	1.78142	1.78142	AGCGGTCCACCATCCT-1_14	0.974006	5.83553	0	0						GCTCCTACACCCTATC-1_14	0	4.95301	0	1.07365
AGGGATGGTTGGAGGT-1_13	0	0	1.68059	0						AATCCAGAGATCGATA-1_13	0	1.60054	1.60054	1.60054	CTTAGGAGTTGGTAAA-1_13	0	2.43381	1.49681	1.49681						CTTGGCTAGACAGGCT-1_13	1.43047	0	0	0	AAACCTGGTTTGTTTC-1_16	0	0	0	0	AGCGTATTCACTGGGC-1_14	0	0	0	0						GCTCCTAGTCACTTCC-1_14	4.25669	3.26959	2.61376	1.99131
AGTTGGTAGAGGACGG-1_13	0	0	0	0						ACACCAACATCCTAGA-1_13	2.47199	1.52938	2.10787	1.52938	GAATGAAGTAGCCTCG-1_13	0	0	0	1.65068						GAACGGACATCAGTCA-1_13	0	0	0	1.34173	CGGACTGGTCAGATAA-1_16	4.57234	3.21657	4.2881	0	AGCTCCTGTTCAACCA-1_14	0	4.82022	2.1436	3.26195						GCTCCTAGTGATGATA-1_14	4.57816	1.12954	2.60753	1.12954
ATAAGAGTCGCCAAAT-1_13	0	2.76871	3.67408	1.14232						ACACCCTCAGTCACTA-1_13	0	0	0	0	GACCTGGGTCAGAATA-1_13	0	0	0	0						GACTACAAGAAACCTA-1_13	0	0	0	0	GTCGTAAAGATAGGAG-1_16	3.84045	1.80183	0	2.40888	AGGCCGTAGTTCGCAT-1_14	0	0	0	0						GCTTCCACACTGTCGG-1_14	0	3.59586	2.92978	1.59707
ATCACGATCATACGGT-1_13	0	0	0	0						ACACCGGTCTTCAACT-1_13	4.08563	3.02009	2.17444	0	GAGGTGACATTAGGCT-1_13	2.48198	3.62567	1.53794	0						GATCGATCAGGGTATG-1_13	0	2.97886	2.33531	1.73455	TGATTTCGTTCGGCAC-1_16	0	0	2.43065	0	AGGTCCGGTGATGATA-1_14	0	5.62058	0	1.08675						GCTTGAAAGCGTGTCC-1_14	4.28089	4.76798	2.01254	2.26624
ATCATCTTCGACGGAA-1_13	3.68059	3.01234	0	0						ACACTGAAGGTGCTAG-1_13	2.9588	2.48198	2.11745	1.53794	GAGTCCGAGGATGTAT-1_13	0	0	0	0						GATCGTACAGTCGATT-1_13	0	0	0	0						ATCGAGTAGCAAATCA-1_14	0	4.35601	1.3619	0						GGACAGAAGTCAAGCG-1_14	4.10137	3.55409	0	2.61983
ATGAGGGCAATAACGA-1_13	0	0	0	0						ACAGCTACAGGGTACA-1_13	3.02717	1.59488	0	1.59488	GATCAGTCATCGACGC-1_13	1.67988	2.91559	3.45171	1.67988						GCATGATGTCTGGTCG-1_13	0	0	0	0						ATTCTACTCACTCTTA-1_14	0	0	2.1885	0						GGACAGACAGACGCCT-1_14	0	1.23122	0	0
ATGGGAGTCACATGCA-1_13	0	0	0	1.51178						ACCAGTAAGACTGTAA-1_13	1.46916	1.46916	0	1.46916	GCAGTTATCACCAGGC-1_13	0	0	0	0						GCGCAGTGTTCTGAAC-1_13	0	3.97001	0	2.34677						CAAGATCCATTTGCTT-1_14	0	4.25726	0	2.04602						GGCGTGTAGTTCGATC-1_14	0	0	0	0
ATTATCCAGAAACCTA-1_13	4.05486	3.99148	1.51344	1.51344						ACGATGTGTAGCTCCG-1_13	2.3394	4.19908	0	0	GCATGATTCCAATGGT-1_13	0	3.01013	2.53164	2.16517						GCTCTGTGTGACCAAG-1_13	0	0	0	0						CACAGTATCTTCGAGA-1_14	0	4.48585	0	2.29278						GGCTGGTAGGAGTCTG-1_14	0	0	0	0
ATTGGACCAGGCAGTA-1_13	3.30129	2.53537	2.53537	0						ACGGCCACACGACTCG-1_13	3.37447	1.74072	0	1.74072	GCGCAACGTTGACGTT-1_13	2.6709	1.70189	2.94113	0						GCTGCGAGTACCTACA-1_13	0	0	1.66097	0						CAGAGAGTCGACAGCC-1_14	0	3.97632	1.18626	1.71372						GTAACGTTCACCGTAA-1_14	0	2.04212	0	0
ATTTCTGGTACAAGTA-1_13	0	0	1.71261	0						ACGGGCTGTGCCTTGG-1_13	2.65518	2.28425	2.28425	1.6881	GCTCTGTCAGACGCTC-1_13	0	0	2.63853	2.26818						GCTGCTTTCTTGCCGT-1_13	0	0	2.20007	1.612						CAGCTAAGTCATATGC-1_14	0	0	0	0						GTAGGCCCAAACTGTC-1_14	0	2.21775	1.62793	0
CAAGATCAGGGAGTAA-1_13	0	0	1.78802	0						ACGTCAAAGTTTAGGA-1_13	0	0	0	0	GCTGGGTAGCACAGGT-1_13	0	1.80564	0	0						GCTTGAATCTCCGGTT-1_13	0	0	1.78101	0						CAGTCCTTCAGTCCCT-1_14	0	5.43156	0	0						GTCACAACATCCGTGG-1_14	0	3.0611	0	1.26522
CAAGTTGCATCGATTG-1_13	0	0	0	0						ACTATCTCAAGCCGCT-1_13	2.95871	3.93674	1.71709	0	GGATTACAGCCCAATT-1_13	0	2.65354	1.68666	0						GGCTGGTTCGGTCCGA-1_13	0	0	0	0						CATCCACCAGGGTACA-1_14	0	5.25173	1.70538	2.62176						GTCATTTAGTTGTAGA-1_14	2.44239	2.7081	1.50412	0
CACAAACCAGCCAATT-1_13	0	0	0	0						ACTGATGTCCAGTAGT-1_13	0	0	0	0	GGGCACTAGGTGCTTT-1_13	2.81606	3.02717	0	2.81606						GGGAGATAGCAGCCTC-1_13	0	0	1.80183	0						CATCGGGTCTGAAAGA-1_14	3.70117	4.27792	0	0						GTCGGGTAGTCCAGGA-1_14	0	3.32194	0	0
CACACCTGTTTCCACC-1_13	3.50117	4.10619	1.7216	2.32111						ACTGTCCTCCTCATTA-1_13	2.65436	0	0	2.65436	GTAACGTGTACCTACA-1_13	0	0	1.87189	0						GGGATGACAGTGGAGT-1_13	3.63496	1.83601	2.44608	0						CATGCCTAGGGTATCG-1_14	0	3.72364	0.853208	1.3068						GTGCGGTAGGTGATAT-1_14	0	2.20628	0	1.3067
CACACTCAGCATGGCA-1_13	2.85332	0	0	0						ACTTGTTCATTGAGCT-1_13	0	0	0	0	GTCACGGAGGACGAAA-1_13	0	0	0	0						GTGTTAGTCTTACCGC-1_13	0	0	0	0						CATGGCGCATCCAACA-1_14	4.76309	2.76141	0	0.600731						GTGCTTCAGAGTGAGA-1_14	0	4.29138	0	2.59715
CACAGGCCAGGTGGAT-1_13	2.01686	0	2.01686	0						ACTTGTTGTGTTTGGT-1_13	0	0	0	0	GTCCTCATCCTAGAAC-1_13	2.36143	3.21949	0	1.75839						TAAGAGATCCGAACGC-1_13	0	0	0	1.58494						CCAATCCGTGGTCCGT-1_14	0	0	1.45189	1.45189						GTGCTTCGTCTCGTTC-1_14	5.77008	4.68731	3.92953	0.939557
CACATTTTCTCCTATA-1_13	3.42268	1.54893	0	1.54893						AGAGCGAAGTGTACGG-1_13	0	2.88834	2.24937	0	GTGCGGTGTTCCAACA-1_13	2.34039	1.73917	2.34039	0						TAGGCATCAAATCCGT-1_13	2.62854	0	2.62854	0						CCACGGAAGCAGGTCA-1_14	0	3.6531	3.37401	0						TAAGCGTCAGGCTGAA-1_14	0	4.73935	0	0
CACCTTGAGCTGCCCA-1_13	0	0	1.98316	1.98316						AGAGCTTGTCCCTACT-1_13	2.35149	1.7493	1.7493	1.7493	GTGGGTCGTAAACGCG-1_13	0	0	0	0						TATCAGGTCCGTAGTA-1_13	2.19794	0	0	0						CCACGGAGTAGAGGAA-1_14	0	2.73631	2.73631	0						TACCTTATCTTCGGTC-1_14	0	4.25368	0	2.53057
CACTCCAAGCCACGCT-1_13	0	0	1.85259	0						AGAGTGGCATCACAAC-1_13	4.53634	3.31	0	0	GTTACAGCACGGCCAT-1_13	0	0	1.92046	0						TATTACCCATCGTCGG-1_13	0	0	0	0						CCACGGATCTACGAGT-1_14	0	4.12787	0	1.06735						TAGTGGTAGAAGGACA-1_14	0	1.79238	0	2.39858
CAGCTGGGTTAAGAAC-1_13	0	1.58247	3.68059	0						AGATCTGGTAAGTAGT-1_13	2.9331	0	1.69496	2.29181	TACGGGCAGCCTTGAT-1_13	0	0	1.84493	1.84493						TCGGGACGTTAAGGGC-1_13	0	1.90814	1.90814	1.90814						CCACTACAGGCTCATT-1_14	0.565967	5.86979	0.925172	1.84499						TATCAGGCACAAGTAA-1_14	0	0	3.63048	0
CAGTAACGTTGAGGTG-1_13	1.77732	0	0	0						AGATTGCCACGAGAGT-1_13	3.26695	2.24182	3.26695	1.64966	TACGGGCAGGATTCGG-1_13	1.6072	1.6072	0	0						TCGGTAACAACACGCC-1_13	0	0	0	0						CCTAAAGAGCGGCTTC-1_14	0	4.52802	1.71897	2.31821						TCATTACGTCCGACGT-1_14	0	0	1.41165	0
CATATTCAGCCAGTTT-1_13	0	0	0	0						AGCGTATTCGGGAGTA-1_13	0	2.95742	2.6869	0	TACTCATCAGTACACT-1_13	0	0	0	0						TCGGTAATCTATCCCG-1_13	2.6515	0	3.1337	0						CCTATTATCAACCATG-1_14	0	0	0	0						TCATTACTCAGCAACT-1_14	2.83895	5.3636	0	2.63033
CATCAAGAGACTGGGT-1_13	4.49008	3.46899	0	1.82197						AGGCCACGTATGCTTG-1_13	0	3.48527	1.70815	1.70815	TAGACCAAGAGTGACC-1_13	0	0	0	0						TCTATTGAGTTGCAGG-1_13	0	0	0	0						CCTCAGTGTCCGAACC-1_14	0	0	0	0						TGACAACAGCTGATAA-1_14	0	2.17617	1.59051	0
CATCCACCATAAGACA-1_13	0	0	1.73033	2.33069						AGGGTGATCCTTTCGG-1_13	3.1558	0	1.88979	0	TAGCCGGAGTAGCGGT-1_13	0	0	0	0						TCTTTCCGTCCGAATT-1_13	2.42872	1.93312	1.69254	0						CCTCAGTTCGTCCAGG-1_14	1.32852	5.55191	1.64156	2.07174						TGATTTCAGACCACGA-1_14	0	2.98517	0	0
CATGCCTCAGGCGATA-1_13	4.00039	0	0	0						AGGTCCGAGAGGTTAT-1_13	1.68487	0	0	1.68487	TAGCCGGGTGTGGTTT-1_13	0	0	0	1.61265						TGGACGCGTGACCAAG-1_13	0	2.48904	0	0						CCTCTGAGTCCAACTA-1_14	0.856546	4.44278	0	1.31104						TGCCAAAGTCAGCTAT-1_14	0	4.16342	0	1.60054
CATGGCGCAATAAGCA-1_13	0	0	0	0						AGTGGGAGTGGTACAG-1_13	2.23844	2.60772	1.64661	0	TAGCCGGTCTTCAACT-1_13	1.54923	1.54923	1.54923	2.13009						TGTTCCGCAAACTGTC-1_13	0	0	0	0						CGAGCCATCGTCTGAA-1_14	3.9523	3.34036	1.48244	2.89139						TGTTCCGAGCCACGTC-1_14	0	3.19526	3.71705	1.17253
CATTATCGTGATAAGT-1_13	0	1.45743	0	1.45743						ATCACGAAGTTGAGTA-1_13	2.76582	2.49889	0	0	TAGTGGTTCAAGGTAA-1_13	0	0	0	0						TTCTACAAGGGTGTTG-1_13	0	0	0	0						CGCGGTAAGATAGGAG-1_14	0	3.13454	2.37658	1.23605						TTAACTCCATTGGCGC-1_14	0	2.54723	1.92946	0
CATTCGCGTTACGGAG-1_13	0	1.6276	0	1.6276						ATCATGGAGGTGCTAG-1_13	0	2.9945	1.56759	0	TCACGAAAGCAATCTC-1_13	0	3.31766	2.66011	2.66011						TTGGAACAGTGTACCT-1_13	0	0	0	0						CGGACACAGAGGTACC-1_14	5.042	4.20328	2.28109	0						TTATGCTTCATGCATG-1_14	3.71984	4.80216	4.24043	2.71404
CCAGCGACATACTACG-1_13	0	0	0	0						ATCCGAAGTGGTACAG-1_13	3.74666	2.06643	0	2.42876	TCAGGATAGGCATTGG-1_13	0	0	1.78265	0						TTGGCAATCACCTCGT-1_13	3.43496	3.43496	2.87262	0						CGGACGTAGTCACGCC-1_14	0	3.62892	1.71991	0						TTCGAAGTCGTAGATC-1_14	1.21083	5.35047	0	1.74266
CCATTCGCAATAACGA-1_13	0	0	0	0						ATCCGAATCACGATGT-1_13	3.22388	3.43903	0	1.95038	TCGAGGCTCAGGCAAG-1_13	0	0	0	1.84853						CAGCAGCAGCAGCCTC-1_16	0	0	3.10557	0						CGTCAGGGTCGTCTTC-1_14	0.903582	3.74043	0	0						TTCTCCTGTCATCGGC-1_14	0	0	0	0
CCTTACGGTATCACCA-1_13	4.02052	1.59113	0	0						ATTCTACCATAGACTC-1_13	3.24497	0	3.91844	0	TCTCATAGTCCTGCTT-1_13	0	1.33262	0	0						CGGGTCACATGTTGAC-1_16	0	3.29166	2.12781	0						CGTCCATTCACGAAGG-1_14	1.18248	3.1937	0	1.18248						TTTCCTCAGATGCCAG-1_14	0	3.23203	0	0
CCTTACGTCTAACTTC-1_13	3.85191	3.68871	0	2.92982						ATTGGACTCCGCTGTT-1_13	1.41825	1.98235	1.98235	1.98235	TGACGGCGTAATAGCA-1_13	0	0	0	1.51399																CGTCTACGTTCCACTC-1_14	0	5.04762	0	1.71354
CGAACATAGAATTGTG-1_13	0	0	0	1.49735						ATTTCTGCAGGTTTCA-1_13	2.88515	2.24634	0	0	TGAGGGACACACATGT-1_13	5.23225	3.91209	2.64388	2.37961																CGTGTCTTCCCTAACC-1_14	0	1.89746	0	0
CGATGGCAGGTGATTA-1_13	0	0	3.45807	1.68523						ATTTCTGGTAGGACAC-1_13	3.77523	2.25355	1.66028	0	TGCACCTTCCTCTAGC-1_13	0	0	0	0																CGTTAGAAGATGTGGC-1_14	0	1.71671	0	0
CGCGTTTGTATGAATG-1_13	0	1.62695	0	1.62695						CAACTAGGTTGGTAAA-1_13	3.33462	2.30484	1.94806	1.94806	TGTGGTAAGACCTTTG-1_13	0	0	1.63621	0																CGTTGGGAGCCACGTC-1_14	0	2.39517	2.39517	0
CGCTTCACACCCAGTG-1_13	0	0	0	0						CAAGGCCAGGTGTGGT-1_13	0	0	2.56921	0	TTAGGACAGGATATAC-1_13	0	3.01317	0	0																CTAACTTGTACTCGCG-1_14	0	2.83442	0	0
CGCTTCAGTTAGATGA-1_13	3.94842	0	2.11201	0						CAAGTTGAGGTGATAT-1_13	2.39472	2.39472	1.78885	0	TTCTTAGTCACAGTAC-1_13	0	0	1.73186	0																CTAATGGGTGCCTGCA-1_14	4.66027	4.24535	2.29971	1.94317
CGGACACTCGTGGTCG-1_13	0	0	0	0						CACACTCCACTCTGTC-1_13	3.89669	3.22365	0	0	TTGGAACAGCTGCAAG-1_13	0	0	0	0																CTACACCGTCCGAAGA-1_14	3.81871	4.85955	3.37919	1.76806
CGGACGTGTTAGTGGG-1_13	3.07237	1.63288	0	0						CACAGTACACATGACT-1_13	3.90048	0	1.61652	0	TTTACTGAGACCTTTG-1_13	0	2.06492	0	2.06492																CTAGAGTTCTGGCGAC-1_14	3.74035	4.50948	3.13509	3.28896
CGGTTAAGTTAGAACA-1_13	2.81902	1.59739	0	0						CACAGTACATGGTTGT-1_13	2.78879	2.99956	2.5214	2.15532	TTTGTCAAGATCCGAG-1_13	0	0	0	0																CTCGAGGAGCTAGCCC-1_14	1.70815	3.61496	1.70815	0
CGTCACTTCATTTGGG-1_13	2.5319	4.89889	3.18449	0						CACCACTAGGTAGCTG-1_13	1.76237	1.76237	3.01087	0	AAGACCTGTACAGTGG-1_16	0	1.78039	2.38549	1.78039																CTGCGGAAGCTTCGCG-1_14	0	5.34808	0	1.28511
CGTCCATAGTGAACAT-1_13	2.83171	0	0	0						CACCACTCAGTAAGAT-1_13	3.39991	0	2.22729	0	ACGGGCTTCACTGGGC-1_16	5.5664	3.27054	2.1085	2.47265																CTTCTCTAGCGTGAGT-1_14	0	5.44863	0	1.02256
CGTTCTGAGTGCCAGA-1_13	2.47797	0	0	2.1136						CACTCCATCTATCCCG-1_13	4.09393	2.12488	1.54457	0	ACTGAACAGTGTACTC-1_16	0	0	0	0																CTTGGCTAGTTTGCGT-1_14	3.64298	4.14328	0	2.59539
CGTTGGGCACGTGAGA-1_13	2.99315	1.74695	2.34891	0						CAGATCAGTAGAGCTG-1_13	2.85416	2.5855	0	2.21702	CGGGTCAAGTGGGTTG-1_16	2.16722	0	2.16722	0																CTTTGCGGTTGCGCAC-1_14	4.15888	4.39397	3.31976	1.76578
CTAATGGAGAATTGTG-1_13	4.07357	3.1555	2.36347	1.43728						CAGCAGCCATAACCTG-1_13	3.26911	3.76461	2.24383	0	GCTGGGTCAAGTTGTC-1_16	5.58221	3.51373	2.84993	2.58135																GAACATCAGGGTCGAT-1_14	0	3.1218	3.57514	2.01573
CTACGTCGTTGGGACA-1_13	3.16352	4.13499	1.44368	2.01123						CAGCATAAGCAAATCA-1_13	0	0	1.65821	0																					GACAGAGTCTGCCCTA-1_14	3.28634	5.0582	0	1.54283
CTACGTCTCAAGGTAA-1_13	3.85355	3.54302	0	0						CAGCCGACATACGCTA-1_13	1.59582	2.18208	0	1.59582																					GACGCGTTCAGCATGT-1_14	0	5.34662	0	2.83006
CTCGAGGAGAAGGTGA-1_13	0	0	1.51983	0						CAGCTAAGTGGTGTAG-1_13	3.46277	2.65641	0	0																					GACGGCTTCGGTTAAC-1_14	3.981	4.71196	2.71498	2.00298
CTCGGAGCATCACGTA-1_13	3.85973	2.24559	0	0						CAGCTGGAGACCGGAT-1_13	0	0	0	0																					GATGAAAAGTAGCCGA-1_14	0	5.01984	2.64905	2.27833
CTCGGAGTCCCAAGTA-1_13	0	0	1.86725	0						CAGCTGGGTAAGGGCT-1_13	0	0	0	0																					GATGAGGGTATTAGCC-1_14	0	2.81892	3.72623	1.17904
CTGAAGTGTGTTCGAT-1_13	1.6601	2.89256	1.14101	1.14101						CATATTCCACATTCGA-1_13	4.02437	3.13454	0	2.11938																					GATTCAGCAGCTGTAT-1_14	0	4.04436	0	0
CTGCCTAGTGTAACGG-1_13	2.10406	2.46803	2.10406	1.52599						CATCAGAAGTGTCCCG-1_13	0	0	0	0																					GATTCAGCAGCTTCGG-1_14	0	4.88482	0.756876	1.18271
CTGTGCTCATATGGTC-1_13	0	0	0	0						CATCCACGTACTCAAC-1_13	3.07085	2.79851	0	1.27257																					GCATGATAGGCGACAT-1_14	0	3.41142	0	2.54344
CTGTGCTGTAAGCACG-1_13	0	0	1.92946	1.37192						CATGACATCTCATTCA-1_13	2.88315	0	1.65204	0																					GCATGTAAGAGGACGG-1_14	2.61395	2.24445	1.65204	0
CTGTTTAAGATCCGAG-1_13	0	0	1.62008	0						CATTATCAGAGCAATT-1_13	2.22251	0	0	0																					GCATGTATCGTTGCCT-1_14	3.42054	1.93401	0	1.37589
CTGTTTATCCGGGTGT-1_13	0	0	0	0						CCCAGTTAGACCTAGG-1_13	3.07815	2.69545	2.06763	0																					GCGAGAATCCGCATAA-1_14	3.87957	4.53959	3.36768	2.63392
CTTAACTCATGTTCCC-1_13	3.2094	2.9963	2.35192	0						CCGGTAGCATACTCTT-1_13	0	2.13665	1.55509	1.55509																					GCGCAGTGTCTTCGTC-1_14	1.47512	4.72083	1.47512	0
CTTGGCTGTCTTCGTC-1_13	2.7787	0	0	0						CCTACCAGTTGAGTTC-1_13	0	3.19987	1.7415	0																					GCGCGATTCAACGGGA-1_14	0	0	0	0
GAACCTAGTAAAGTCA-1_13	3.34629	3.62513	1.71671	0						CCTTTCTTCCAAGTAC-1_13	3.0316	2.64997	0	0																					GCTTGAATCAACGCTA-1_14	0	3.63257	2.96553	0
GAACCTAGTGTTCTTT-1_13	0	0	0	0						CGACCTTGTAAGGGAA-1_13	2.16893	3.01418	2.16893	0																					GGACAGACACTTACGA-1_14	0	5.80885	0	2.86003
GACGTGCGTTCGCTAA-1_13	0	0	0	0						CGACTTCGTCGAATCT-1_13	2.25355	2.25355	2.62338	0																					GGAGCAAAGTGTTAGA-1_14	0	2.65805	1.69062	0
GACGTTAAGCGTGTCC-1_13	0	0	0	0						CGAGCCATCCAGTAGT-1_13	3.68906	3.10354	2.4543	2.4543																					GGCGACTGTGGCCCTA-1_14	0	3.4335	0	3.4335
GACGTTAAGTCACGCC-1_13	2.28862	1.69206	0	0						CGATCGGGTCGAGATG-1_13	3.42676	0	1.78554	0																					GGGCATCAGAGTACAT-1_14	0	0	0	0
GACTAACGTCGCTTTC-1_13	3.68917	0	2.63934	0						CGCCAAGAGTACGCGA-1_13	0	0	1.83601	0																					GGGTCTGCAGGATTGG-1_14	1.42781	3.88246	0	0
GAGGTGACATGGTCAT-1_13	3.67486	2.36187	0	0						CGCCAAGTCGAGCCCA-1_13	1.57241	3.00028	0	1.57241																					GGGTCTGTCAGTTGAC-1_14	3.51058	2.84687	1.30985	2.67609
GAGTCCGGTAGAGGAA-1_13	3.8618	0	0	0						CGCTTCAGTCCATCCT-1_13	3.36937	2.71006	2.08133	0																					GGGTTGCGTTACTGAC-1_14	4.45376	4.55204	3.6315	1.56939
GATGAAAGTTACAGAA-1_13	0	0	0	0						CGGAGCTCATGGTCTA-1_13	2.45309	2.45309	2.19368	1.84247																					GGTGTTAGTTCCACTC-1_14	0	2.87308	1.04893	1.04893
GATGCTACATCAGTCA-1_13	3.29113	0	0	0						CGGAGTCGTCCGAGTC-1_13	4.37822	0	1.89027	0																					GTATTCTCATCGGGTC-1_14	0	3.60394	0	0
GATTCAGAGCGCTTAT-1_13	3.67283	2.00065	2.83231	0						CGTCACTGTAGCCTAT-1_13	2.8976	2.25814	1.66443	0																					GTGAAGGCAGCTCGAC-1_14	2.54409	5.70038	0	2.54409
GCAAACTAGAGCAATT-1_13	0	0	0	0						CGTCAGGCATGCATGT-1_13	4.46446	0	1.66652	0																					GTGTGCGAGGGCTTCC-1_14	3.66494	4.3452	0	2.85121
GCACATACATCACCCT-1_13	2.5598	1.60497	2.19226	0						CGTTAGAAGAAGGTTT-1_13	1.89939	0	0	0																					GTTTCTAAGCACCGTC-1_14	0	1.22644	0	0
GCAGTTAAGTACGATA-1_13	0	0	0	0						CGTTAGATCAGCAACT-1_13	0	0	1.70557	0																					TACTTACGTGCACGAA-1_14	0	3.83677	3.83677	1.50194
GCATACAAGGCATGGT-1_13	0	1.94266	1.94266	0						CTACGTCAGTGTGAAT-1_13	4.17596	0	0	2.38526																					TCACGAATCCAGATCA-1_14	0	2.97488	2.76442	1.55127
GCATACATCAACTCTT-1_13	3.73578	3.60565	0	0						CTAGAGTGTTACCAGT-1_13	1.67952	3.79841	0	0																					TCAGATGCAGGAATCG-1_14	2.20231	4.73305	3.37282	2.30773
GCGACCAAGAATGTGT-1_13	4.6754	3.26971	0	1.80183						CTCATTATCAGCACAT-1_13	3.17044	0	0	1.90278																					TCAGCTCCACGGACAA-1_14	0.680492	4.35688	0	1.0817
GCTGCGAAGAGTCTGG-1_13	0	0	2.31451	0						CTCGAAAAGATGTGGC-1_13	4.22582	1.47512	1.47512	0																					TCCACACTCATAGCAC-1_14	0	2.48567	0	0
GCTGCTTTCACCATAG-1_13	0	0	0	0						CTCGGAGAGGTGCTTT-1_13	3.1444	2.49344	2.12846	1.54777																					TCTATTGGTCAAAGCG-1_14	0	4.99788	0	2.03944
GGAATAACAACTGGCC-1_13	3.94706	0	2.24748	0						CTCGTCACAGCCTATA-1_13	1.62073	0	0	2.20977																					TCTGAGACACTTAACG-1_14	0	3.65505	0	0
GGACATTAGGCTCAGA-1_13	0	0	0	0						CTCGTCAGTTTGACTG-1_13	3.95247	2.25241	1.65924	0																					TCTGAGAGTTTGGCGC-1_14	0	3.17843	0	0
GGATTACCAACACCTA-1_13	0	0	0	0						CTGATCCGTTGCCTCT-1_13	2.91981	2.44431	0	0																					TGCGCAGGTTTGGGCC-1_14	0	3.77156	0	0
GGCAATTAGAAACCTA-1_13	0	2.18733	2.55467	1.60054						CTGGTCTAGCGACGTA-1_13	0	1.52543	1.52543	2.10343																					TTAGGACCAGCCTATA-1_14	0	3.00174	0	1.57362
GGCGACTCAAGTAATG-1_13	4.23568	0	0	0						CTGGTCTCAAAGAATC-1_13	2.74684	2.11585	0	0																					TTTATGCTCTGCCAGG-1_14	2.01893	4.59465	0	2.01893
GGCTCGACACAGGAGT-1_13	0	3.22475	0	1.95116						CTTAACTTCAGGTAAA-1_13	2.91876	3.06516	1.36602	0																					TTTCCTCAGATAGGAG-1_14	0	3.76267	0	2.28802
GGGCACTCACTGTGTA-1_13	0	0	0	1.63189						GAAGCAGGTACCGTTA-1_13	2.74472	1.36406	2.53752	0
GGTATTGTCCGCAAGC-1_13	0	0	0	0						GAATAAGAGTGACATA-1_13	3.75527	3.91872	2.15061	1.56759
GGTGAAGGTCTTCTCG-1_13	0	0	0	0						GAATAAGTCAGCTTAG-1_13	3.60548	1.60497	2.19226	0
GGTGCGTGTTCAGGCC-1_13	4.1319	0	0	0						GAATAAGTCCTAGGGC-1_13	0	0	1.7688	0
GGTGTTAAGTCTTGCA-1_13	3.74474	3.2027	1.93148	0						GACCAATTCTATGTGG-1_13	2.51129	3.31109	0	2.1456
GTAACTGGTCTCCCTA-1_13	0	0	0	0						GACGTGCTCGTTGCCT-1_13	0	0	2.00065	1.43435
GTACTCCCAGCTTAAC-1_13	0	0	0	0						GACTAACAGCTCCTCT-1_13	3.29529	3.12035	1.67352	0
GTACTTTCAAGCCGCT-1_13	3.33905	1.18358	2.95117	0						GACTACACAGGAATGC-1_13	2.5821	3.38523	2.21375	0
GTAGGCCGTAACGTTC-1_13	3.41996	0	0	0						GAGCAGAAGCTTCGCG-1_13	2.66549	1.69714	0	0
GTATTCTAGGGTTTCT-1_13	2.43603	3.47453	0	0						GATCGTAGTCTTCAAG-1_13	2.76477	3.82048	0	1.55157
GTCACAAAGCAAATCA-1_13	0	0	0	0						GATGAGGCAGGATTGG-1_13	1.62465	3.06261	2.85109	0
GTCACAAAGGTGATAT-1_13	0	0	1.75363	0						GATGAGGGTCGCGGTT-1_13	2.47497	3.51584	0	0
GTCACGGTCCAAACTG-1_13	0	0	0	0						GCACATAGTGGAAAGA-1_13	3.20797	2.05151	3.20797	2.05151
GTCTTCGCAAGTTGTC-1_13	3.27089	3.51373	1.53023	0						GCATACAAGCACCGTC-1_13	3.11307	0	3.93463	0
GTGCAGCAGCAGATCG-1_13	1.91897	4.47971	1.91897	2.53591						GCATACAGTGGCCCTA-1_13	0	0	2.41211	0
GTGCAGCTCGACGGAA-1_13	0	0	0	0						GCATGCGCAACACCCG-1_13	0	0	1.61265	0
GTGCGGTAGTTGTCGT-1_13	0	0	0	1.42397						GCATGTAAGGGTTCCC-1_13	2.87444	2.60539	3.08623	0
GTGCTTCGTTGTCGCG-1_13	0	1.74461	1.74461	0						GCTCTGTCACCCATGG-1_13	3.03914	3.62328	3.18643	0
GTGGGTCGTACTTCTT-1_13	4.79004	3.79288	2.73834	1.52938						GCTGGGTAGACGCAAC-1_13	0	0	0	0
GTTACAGCATCCGTGG-1_13	2.61708	2.61708	1.65478	0						GCTGGGTAGCCATCGC-1_13	0	1.64223	2.23359	0
GTTACAGGTCGAGTTT-1_13	4.80431	3.40835	3.2597	1.64357						GCTGGGTCAGCAGTTT-1_13	2.72381	1.74852	0	0
GTTCATTAGAGGACGG-1_13	0	0	2.36492	0						GCTTGAAGTAGTACCT-1_13	0	0	1.69896	0
GTTCTCGCATGCAATC-1_13	3.90464	2.95684	0	1.39612						GGAATAACAGCTCGCA-1_13	0	0	3.12993	1.68166
TACCTTATCCCAACGG-1_13	3.19649	3.19649	1.59082	0						GGACAAGTCTTGTATC-1_13	2.07765	2.44048	0	0
TACGGGCAGTACGACG-1_13	1.83226	0	1.28757	0						GGACAGAAGCAGGTCA-1_13	2.06043	2.68775	0	0
TACGGGCGTGAAAGAG-1_13	0	0	0	0						GGACAGACACCAGGCT-1_13	2.36755	2.74128	1.76398	0
TACGGTAAGTTGAGAT-1_13	0	0	0	0						GGACAGACATGATCCA-1_13	3.37796	3.13634	1.98668	1.98668
TACTTACTCAGCTCTC-1_13	3.96677	1.91059	1.91059	0						GGACAGAGTAGATTAG-1_13	2.99883	2.15465	1.5712	0
TATTACCTCGCCCTTA-1_13	4.12408	4.48681	2.04856	3.54915						GGTGCGTTCACCTTAT-1_13	4.55296	2.07399	0	0
TCAACGATCCTGTACC-1_13	2.26314	0	0	1.66896						GTAACTGGTCGTCTTC-1_13	0	2.27324	2.91352	0
TCAGGTATCATATCGG-1_13	1.5788	0	1.5788	0						GTACGTAAGGCAGGTT-1_13	0	1.7384	1.7384	0
TCAGGTATCTACCTGC-1_13	3.92159	2.3884	1.78306	0						GTACTTTAGGGATACC-1_13	2.66673	3.47352	0	2.66673
TCCACACCAAGACACG-1_13	3.00949	2.36448	1.76118	0						GTACTTTCATTAACCG-1_13	2.40551	2.04416	2.40551	0
TCCCGATAGACTTGAA-1_13	4.27117	2.49719	2.13206	2.49719						GTACTTTGTCGCATAT-1_13	0	3.13118	0	0
TCGCGAGAGAAGGCCT-1_13	2.92647	3.09982	2.45074	2.45074						GTAGGCCGTCTTGTCC-1_13	1.83957	3.09898	0	0
TCGGGACCACCAGCAC-1_13	0	0	2.00899	0						GTATTCTCACTCTGTC-1_13	0	2.07065	2.69867	2.07065
TCGGTAACAATCCGAT-1_13	5.0283	2.43888	0	0						GTATTCTCAGCTTAAC-1_13	0	0	3.34431	0
TCGGTAATCGAATCCA-1_13	0	0	0	0						GTCTTCGAGCGTGAGT-1_13	0	0	0	0
TCTATTGAGGACCACA-1_13	4.29755	2.15566	2.52175	2.15566						GTGCATATCTGCCCTA-1_13	2.38795	0	2.38795	0
TCTGAGAGTCATGCCG-1_13	3.07907	0	0	0						GTGCTTCGTTACGGAG-1_13	0	0	0	0
TCTTCGGTCTTTACAC-1_13	0	2.01968	0	0						GTGGGTCAGCTAAGAT-1_13	1.46659	3.04484	1.46659	2.03717
TCTTTCCTCACAAACC-1_13	0	0	0	0						GTGGGTCAGCTAGTGG-1_13	0	0	0	1.95531
TGACTTTGTGTGCCTG-1_13	2.65764	0	0	0						GTGGGTCGTGCGAAAC-1_13	2.42468	0	0	0
TGAGCATAGACTCGGA-1_13	0	2.0909	0	0						GTTCTCGTCACAGTAC-1_13	3.14973	2.76547	2.13337	1.55215
TGAGCATTCACATGCA-1_13	3.87296	0	2.74003	1.5308						TACTCATAGTTTCCTT-1_13	3.63631	0	0	0
TGAGCCGAGGCAAAGA-1_13	3.86726	1.92445	0	0						TAGAGCTTCAGCGATT-1_13	0	1.74111	1.74111	0
TGCCCATTCGAGCCCA-1_13	0	0	2.71894	0						TAGTTGGGTAGAAGGA-1_13	3.0157	1.76658	2.57468	2.3704
TGCCCTAAGGCTAGGT-1_13	1.62662	1.62662	2.58475	0						TCAATCTGTAAACACA-1_13	2.34308	3.37553	0	0
TGCGCAGAGTCCGTAT-1_13	4.53822	3.29238	0	2.12846						TCAATCTTCGAGAGCA-1_13	3.72259	2.20544	0	1.61684
TGCGTGGTCGGTCTAA-1_13	4.47802	2.55504	1.60085	0						TCACAAGCACCTATCC-1_13	2.23136	2.23136	2.60038	0
TGCTACCAGAAGAAGC-1_13	1.51399	1.51399	1.51399	1.51399						TCAGATGGTACAGACG-1_13	0	1.45114	1.45114	1.45114
TGGCTGGGTACCGTTA-1_13	2.65641	2.28544	0	2.65641						TCAGATGTCGTTTGCC-1_13	0	1.61749	3.0541	0
TGTATTCAGACTGTAA-1_13	1.44914	3.29863	2.64175	2.64175						TCAGGTAGTTAAGATG-1_13	2.87641	1.64627	0	0
TGTGGTAAGCTAAACA-1_13	0	2.20186	1.61361	1.61361						TCAGGTATCCTGCTTG-1_13	0	0	2.88995	0
TGTGGTAGTAAGGATT-1_13	1.77651	1.2397	2.12391	0						TCGTACCCAGGTCTCG-1_13	0	0	0	0
TTAGTTCTCACGCATA-1_13	2.87673	0	0	0						TCGTACCTCTGCTTGC-1_13	0	0	0	0
TTAGTTCTCCAACCAA-1_13	3.65877	1.49012	0	2.06372						TCTTCGGAGGCAGTCA-1_13	4.74741	3.17208	1.5706	0
TTATGCTCAAGGACTG-1_13	0	0	0	0						TCTTCGGGTCTAGCCG-1_13	0	2.50335	2.50335	0
TTCCCAGCAAAGGAAG-1_13	3.06105	0	0	0						TGACGGCAGGACATTA-1_13	2.57647	0	0	0
TTCGGTCTCAGCACAT-1_13	3.47276	3.86783	3.02121	0						TGACTTTAGAGATGAG-1_13	1.83579	2.18663	1.83579	0
TTGACTTGTCTCCCTA-1_13	0	0	0	0						TGACTTTCATGGTCTA-1_13	1.55509	0	1.55509	0
TTTCCTCAGAACAACT-1_13	1.73763	0	1.73763	1.73763						TGAGGGACAGTGGAGT-1_13	3.82048	3.14902	1.55157	1.55157
TTTGCGCCACATAACC-1_13	4.38729	3.79147	1.52825	1.52825						TGATTTCAGCTAAACA-1_13	2.31471	2.05943	2.31471	0
TTTGCGCTCATCGGAT-1_13	3.69044	2.75037	0	1.77203						TGCCCATTCATCTGCC-1_13	3.6531	1.4856	2.68584	0
AAAGATGTCCGTCATC-1_16	3.7236	2.9424	1.70299	0						TGCGCAGCACTTAAGC-1_13	0	0	0	0
CAGCTGGAGAAACGCC-1_16	1.8535	1.8535	1.8535	0						TGCGGGTAGGTACTCT-1_13	3.41641	2.38139	3.02723	0
CATCGGGTCAACGAAA-1_16	0	2.08656	0	0						TGCGGGTGTGCCTGTG-1_13	0	1.77937	1.77937	1.77937
GACAGAGAGATCACGG-1_16	0	3.99172	0	1.62695						TGGACGCCATCCTTGC-1_13	3.06377	2.05447	0	0
GAGGTGAGTTAGATGA-1_16	2.99486	1.56789	2.51685	0						TGGACGCGTATTCGTG-1_13	0	1.71261	0	0
GGCGACTTCTTTACGT-1_16	3.68959	0	0	1.67457						TGGCTGGGTGGTGTAG-1_13	1.9222	3.66187	1.9222	0
GGGTCTGTCTGGTATG-1_16	0	0	2.06944	0						TGTGTTTAGGTAAACT-1_13	1.51983	0	0	2.09714
GTGCTTCTCTCGCATC-1_16	0	0	0	0						TTAGGCAAGATCCCAT-1_13	0	0	2.33195	0
GTTACAGGTAAAGTCA-1_16	0	0	0	0						TTAGGCACACAGGCCT-1_13	2.77353	1.79259	0	0
TACCTTAGTCTCCACT-1_16	0	0	0	0						TTCGGTCCATGTAAGA-1_13	2.98241	0	1.73763	2.33869
TCTCTAACATCGGGTC-1_16	3.35999	0	0	1.60339						TTCTTAGGTACGACCC-1_13	3.83444	2.22251	1.63222	0
TCTTTCCTCTGTCTCG-1_16	0	0	0	0						TTGAACGTCCTTGACC-1_13	0	2.12391	0	0
TGGTTCCCAAACTGTC-1_16	0	0	0	0						TTTATGCAGATATGGT-1_13	2.11105	0	0	0
TTCCCAGAGCTGATAA-1_16	5.49252	2.60346	2.23434	1.6429						TTTATGCGTTCCACTC-1_13	1.74656	0	0	0
TTCTACAGTACCATCA-1_16	1.80564	0	2.41303	2.41303						TTTCCTCTCTCCCTGA-1_13	2.75358	0	3.23859	0
										AGAGCGAAGAAGGGTA-1_16	3.4534	3.97913	3.69766	0
										GCAATCAAGCAGCGTA-1_16	5.89769	3.90048	3.55244	2.74263
										GCAGTTAGTGTTGAGG-1_16	5.73934	2.88488	3.62753	0
										GCATGCGTCCGAACGC-1_16	5.25027	2.33461	3.46838	1.41305
										GGACAAGAGTGTGGCA-1_16	6.39285	0	0	0
										GTGGGTCTCCACGCAG-1_16	5.1834	2.35926	3.78701	0
										GTGTGCGGTTATCGGT-1_16	5.36289	2.83472	3.36884	2.83472
										TCACGAACACTGTTAG-1_16	5.81929	3.49573	3.89104	3.21811
										TCTCTAAGTCAGTGGA-1_16	6.04004	3.32871	2.16176	2.16176
										TTCTTAGCAAGTAGTA-1_16	3.53127	3.07868	2.59807	1.63821
[truncated: 55 more columns]

## Sheet: Figure 3B
SJS/TEN Skin																																				MDE Skin
CD8+ TCM		CD8+ TMM		CD8+ CD103- TRM, n.f.		CD8+ CD103- TEMRA		CD8+ CD103+ TEMRA		CD8+ T Effectorss		CD8+ TEM		CD8+ CD103+ TRM		CD8+ CD103- TRM		CD8+ CD56+ T cells		gd T cells		CD4+ CD45RA+ CD62Llow T cells		CD4+ CD45RA- CD62Llow T cells		CD4+ T Effectorss		CD4+ TCM		CD4+ CD103- TRM		CD4+ CD103+ TRM		Proliferating		CD8+ TCM		CD8+ TMM		CD8+ CD103- TRM, n.f.		CD8+ CD103- TEMRA		CD8+ CD103+ TEMRA		CD8+ T Effectorss		CD8+ TEM
barcodes	IFNG	barcodes	IFNG	barcodes	IFNG	barcodes	IFNG	barcodes	IFNG	barcodes	IFNG	barcodes	IFNG	barcodes	IFNG	barcodes	IFNG	barcodes	IFNG	barcodes	IFNG	barcodes	IFNG	barcodes	IFNG	barcodes	IFNG	barcodes	IFNG	barcodes	IFNG	barcodes	IFNG	barcodes	IFNG	barcodes	IFNG	barcodes	IFNG	barcodes	IFNG	barcodes	IFNG	barcodes	IFNG	barcodes	IFNG	barcodes	IFNG
AAGGAGCCAGCTGTGC-1_10	0	AACTCCCAGAATAGGG-1_10	2.38258	AGCCTAATCTCTAAGG-1_10	0	AACTCTTGTGCAGGTA-1_10	3.12461	CAACCTCCATACTACG-1_10	4.20654	AAAGCAATCTGATTCT-1_10	0	AAGGAGCGTAGCTCCG-1_10	3.81339	ACGCAGCAGCTAGTCT-1_10	0	AACTGGTGTAGAGCTG-1_10	2.15409	AAACGGGTCTCAACTT-1_10	2.96524	AAAGTAGCATGGGACA-1_10	0	AAGGCAGGTCGGGTCT-1_10	0	AATCCAGGTAAATACG-1_10	0	AAAGTAGGTTGGAGGT-1_10	0	AACCATGAGTGTTGAA-1_10	0	AACGTTGCAATAACGA-1_10	0	AACCATGTCTTCCTTC-1_10	0	ACACCAAGTGAAATCA-1_10	1.81677	CAACTAGTCCTAGAAC-1_4	0	ACGATGTGTTGATTGC-1_4	1.85562	CCTACACTCGAACGGA-1_4	0	ACACTGAGTACCTACA-1_4	5.01063	CGGACACAGTTGCAGG-1_4	0	ATTTCTGCAGCTTCGG-1_4	3.82253	AACTGGTCATCCGCGA-1_4	3.83497
AATCGGTTCCGCAAGC-1_10	0	AAGGAGCGTACACCGC-1_10	0	CACAGTAGTCTTTCAT-1_10	0	ACCGTAAAGCGAGAAA-1_10	2.22729	CGATTGAAGGAGTTTA-1_10	3.42916	AAAGTAGGTTCCACGG-1_10	2.50047	ACATCAGCATCACCCT-1_10	1.70852	AGGTCATCAATAACGA-1_10	3.18111	AAGGCAGCAGTAACGG-1_10	2.94028	ACCAGTATCTGCAGTA-1_10	1.74266	AACTTTCTCGGAGGTA-1_10	0	AGATCTGCAAACTGTC-1_10	0	CAACCTCGTCGGCTCA-1_10	0	AACACGTAGGGCACTA-1_10	0	AACGTTGTCGTACGGC-1_10	0	AAGGAGCCAAAGAATC-1_10	0	ACCTTTATCCTGCAGG-1_10	2.04153	ACAGCTAAGGGCACTA-1_10	1.90734	CGGACACAGAATCTCC-1_4	0	ACGGCCAAGTACTTGC-1_4	3.09746	CTGTGCTTCTTTACAC-1_4	0	ACCTTTAGTAAGAGGA-1_4	3.75387	GATCGCGCACAGGAGT-1_4	1.97563	CGTGTAATCTAAGCCA-1_4	0	CAGCTAAAGAAACCAT-1_4	1.90619
ACTTACTTCCTCAACC-1_10	2.39759	ACACTGACAGTCCTTC-1_10	2.87199	CACTCCATCCCACTTG-1_10	0	ACGTCAACACTTAAGC-1_10	0	GACGCGTGTGTCTGAT-1_10	0	AAAGTAGTCTGCGGCA-1_10	2.40474	ACGATGTTCCAAATGC-1_10	1.05707	CATGCCTAGTGTACGG-1_10	3.68492	ACTATCTCATGAGCGA-1_10	0	AGATCTGAGACTCGGA-1_10	2.52951	ACGGGCTTCCAGATCA-1_10	1.52402	AGTGAGGTCTTACCGC-1_10	0	CCACGGAAGTGAATTG-1_10	0	AACTGGTGTGCAGGTA-1_10	0	AAGGCAGCAAACGCGA-1_10	0	CACTCCAGTACATGTC-1_10	0	AGAGCTTTCGACAGCC-1_10	0	ACAGCTATCCAGAGGA-1_10	2.28703	CTGCTGTAGAAACGAG-1_4	0	AGCAGCCGTCATTAGC-1_4	0	GCACTCTGTCTTCTCG-1_4	0	ACGTCAAGTGTAAGTA-1_4	4.50794	GGACGTCAGGCGCTCT-1_4	0	CTTGGCTCATTTCAGG-1_4	0	CGAGCACAGAGACGAA-1_4	2.39729
AGGTCATAGACCACGA-1_10	3.5532	ACGCCGATCATTATCC-1_10	0	GTCGTAATCCCAACGG-1_10	0	ACTATCTGTAGGCATG-1_10	0	GACTGCGAGCGTAGTG-1_10	1.60275	AACTTTCGTCGACTAT-1_10	3.39043	ACGGGCTAGCGGATCA-1_10	0	CTTACCGGTGACTACT-1_10	3.42463	AGCAGCCGTGTCTGAT-1_10	4.3337	ATCTGCCGTTGACGTT-1_10	0	ATGCGATAGACGCAAC-1_10	0	CACATTTTCCGTAGGC-1_10	0	CGTCAGGAGTTGAGAT-1_10	0	AAGCCGCCAATAGAGT-1_10	0	ACACTGACACAGACAG-1_10	1.8789	CCATTCGAGAAGGGTA-1_10	0	ATCCGAAGTGGACGAT-1_10	0	ACCCACTCAATCGAAA-1_10	2.70335	CTTACCGCACTCGACG-1_4	0	AGTTGGTGTCGAATCT-1_4	0	GGGAATGGTTCGTGAT-1_4	0	AGCATACGTCTTCAAG-1_4	3.97122	TGCTACCAGAGTACAT-1_4	5.47891	GCGCAGTGTGCTTCTC-1_4	5.05176	GATCGATTCCGCGGTA-1_4	0
ATTTCTGGTCTCCATC-1_10	0	ACTTGTTTCCTTGACC-1_10	0	TATTACCCACATTAGC-1_10	0	AGGCCGTGTATAGTAG-1_10	3.09444	GTTTCTATCTCAAACG-1_10	3.5724	AAGTCTGTCTCTTGAT-1_10	2.81003	ACTGCTCAGCGAAGGG-1_10	0	GAAACTCCAAAGGTGC-1_10	0	CACAGGCTCTAGCACA-1_10	1.56519	ATTACTCAGGTAAACT-1_10	0	ATGCGATCAAGCCCAC-1_10	1.60085	CACCAGGTCTACTTAC-1_10	0	CTCCTAGCAGATGGCA-1_10	0	AATCGGTCACCGTTGG-1_10	0	ACATCAGTCGCAAACT-1_10	2.53084	GATGAGGTCCCTAACC-1_10	0	ATGTGTGTCTAAGCCA-1_10	2.1486	ACGGCCACAACTTGAC-1_10	3.27517	GACCAATGTTAAGACA-1_4	0	ATCTGCCGTCACAAGG-1_4	0	CGCGTTTAGACTAGGC-1_11	0	ATCATGGTCTTCTGGC-1_4	0	TTCTACACAGCTGTAT-1_4	0	GTAGGCCAGCTATGCT-1_4	0	TTCCCAGGTACAGACG-1_4	3.52806
CACACCTCAATAAGCA-1_10	1.8965	ATCCGAAGTTCCACTC-1_10	3.07496	TGCTGCTAGTGCTGCC-1_10	0	AGGGTGACATGCATGT-1_10	4.96833	TTCTACATCTTGTTTG-1_10	2.31437	ACAGCTAGTCTCACCT-1_10	2.52421	AGGCCACAGATGCGAC-1_10	3.2126	GACGTGCAGGAGCGTT-1_10	0	CACATAGAGTGTCTCA-1_10	0	ATTACTCCATCTCGCT-1_10	0	CAGATCATCCCTAATT-1_10	0	CGCCAAGAGTCATGCT-1_10	0	CTTAACTCAAATCCGT-1_10	0	ACAGCCGAGGCTCTTA-1_10	2.15319	ACCGTAATCTTCAACT-1_10	0	GTCTCGTCATATACCG-1_10	0	CAACTAGAGTCCAGGA-1_10	0	AGCCTAACACATTCGA-1_10	3.94	GGCTGGTGTGGTACAG-1_4	0	CAGCATACATCCGCGA-1_4	0	TACTTACAGCTATGCT-1_11	0	ATCTGCCTCCAAGCCG-1_4	0	CCTCAGTAGTGAAGAG-1_11	0	GTTCTCGGTTCATGGT-1_4	2.79148	AGTAGTCAGTACGATA-1_11	1.25743
CACATTTGTGCACGAA-1_10	0	CAAGATCCACATGTGT-1_10	2.51233	TTCGGTCTCGAGCCCA-1_10	2.40108	ATTGGACTCAAGATCC-1_10	1.18122	CTAGAGTAGATGAGAG-1_13	0	ACAGCTATCTTGTACT-1_10	3.91861	AGGGAGTTCTGCTGTC-1_10	0	GTGCAGCTCCATTCTA-1_10	4.50807	CCTAAAGCAATTGCTG-1_10	1.94164	CCACTACGTGAGTGAC-1_10	1.83115	CAGCCGAGTTGGTGGA-1_10	3.96833	CGGACACGTCAACTGT-1_10	0	GACGGCTAGATATGGT-1_10	0	ACGCCGAGTACATCCA-1_10	0	ACCTTTATCGTTGCCT-1_10	0	TACTCGCAGGCAGGTT-1_10	0	CCACTACCAAGTACCT-1_10	0	AGTCTTTGTACTCAAC-1_10	2.83875	GTTCATTCAGCTGCAC-1_4	0	CAGTAACTCCGCGTTT-1_4	0	TCGTACCTCTTTAGGG-1_11	0	ATCTGCCTCTCGTTTA-1_4	0	CGTCACTGTATCAGTC-1_11	0	TCTATTGTCAACCATG-1_4	0	AATCCAGTCTTCGGTC-1_14	0
CCACTACAGACGCAAC-1_10	5.03081	CAAGTTGTCCTAGAAC-1_10	2.46902	ACTGCTCAGAGTACCG-1_13	0	ATTTCTGGTAACGACG-1_10	0	GCGCGATGTACCCAAT-1_13	0	ACATCAGAGGACAGCT-1_10	3.50594	AGTGAGGCAAGCCGCT-1_10	3.39327	TCAATCTGTATGAATG-1_10	2.39011	CCTTCCCCAGGAATGC-1_10	0	CCCATACCACTTCTGC-1_10	0	CCAGCGAAGCGTCAAG-1_10	3.69082	CGGAGCTGTGTTGAGG-1_10	0	GCAATCATCTGCGACG-1_10	3.46115	ACGGAGAAGCCCAACC-1_10	1.03375	ACGCCAGAGTCACGCC-1_10	0	TCTATTGAGCTGTTCA-1_10	0	CCACTACTCTCGGACG-1_10	2.55285	ATCACGATCCTCGCAT-1_10	0	ACCCACTAGAAGGGTA-1_11	0	CCACTACAGACTGTAA-1_4	0	AAGGTTCTCTGAGTGT-1_14	0	ATGCGATAGATCCGAG-1_4	0	GTGTGCGCAATGGACG-1_11	0	TCTCATAGTTAAGAAC-1_4	1.95714	ACATCAGAGGCTACGA-1_14	0
CCAGCGAAGATGTCGG-1_10	0	CAGTCCTAGTTTAGGA-1_10	1.41059	ATGTGTGGTACTCAAC-1_13	0	CACACAAAGCCAACAG-1_10	0	TCGTACCTCCCTAACC-1_13	3.18834	ACGGCCAGTAGCGTGA-1_10	0	ATGCGATCATCCGTGG-1_10	1.38345	TGCTACCTCGTGGGAA-1_10	0	CGGACACCATTGGTAC-1_10	0	CGATGGCGTACCTACA-1_10	3.30325	CCTACCAGTGTCCTCT-1_10	0	CGTAGGCTCTAACTCT-1_10	0	GCATACAAGGAATTAC-1_10	0	ACGGCCATCCAGAGGA-1_10	0	AGAATAGTCGAGAACG-1_10	0	TCTCATATCTCTAGGA-1_10	1.54341	CCTACACGTCATATCG-1_10	0	ATCCACCCAAAGGCGT-1_10	0.633199	AGTAGTCCAAGCTGGA-1_11	0	CCAGCGAAGCTGCAAG-1_4	0	ACCAGTAAGATACACA-1_14	0	ATTTCTGTCAAACCGT-1_4	4.23014	AAACCTGAGGCTACGA-1_14	0	AAGGTTCAGCGTGAAC-1_11	0	ACATGGTCAATGCCAT-1_14	0
CCATGTCCAAGCCCAC-1_10	0	CATCGGGCATCCTAGA-1_10	0	ATTGGTGCAGCTGGCT-1_13	0	CACACTCTCCGTAGTA-1_10	0			AGACGTTAGTGTTTGC-1_10	0	CACACTCTCAACCATG-1_10	2.67194	TTAGTTCGTTGAACTC-1_10	0	CGTAGCGCATTCCTCG-1_10	0	CTCCTAGCACCGATAT-1_10	2.94995	CCTTTCTCATGTCCTC-1_10	0	CGTGTAAAGTACGATA-1_10	0	TACGGATCAGGAATGC-1_10	0	AGTGGGAGTTGTCTTT-1_10	0	AGCGTATCAGATCGGA-1_10	0	TTTATGCCACGAAAGC-1_10	0	CGACTTCAGAGTACAT-1_10	0	CACAGTAGTAATTGGA-1_10	0	CCACTACGTAAACGCG-1_11	0	CCTTCCCAGCAATCTC-1_4	0	CAACTAGAGTGGACGT-1_14	0	CAAGTTGTCACTTATC-1_4	0	AAAGTAGTCGTTTATC-1_14	0	AGGTCCGAGATGAGAG-1_11	0	ACCTTTAAGACAGAGA-1_14	2.28021
CCATGTCCAGTGGGAT-1_10	0	CCTAAAGAGTTACGGG-1_10	2.92047	CACACAAAGGCCGAAT-1_13	0	CACTCCAGTGTGGCTC-1_10	2.5529			AGCAGCCAGCTCTCGG-1_10	0	CAGAATCTCCCAGGTG-1_10	4.7747	AAGCCGCCAAAGCGGT-1_13	2.2326	CTACGTCCATTGTGCA-1_10	2.09028	GAACGGAAGCGATCCC-1_10	5.34117	CGTCTACTCGTCTGAA-1_10	2.29461	CTACCCAGTAACGACG-1_10	0	TCACGAAAGTGTCTCA-1_10	4.38658	CAAGATCAGTTCCACA-1_10	2.14394	AGCGTATTCGCTTAGA-1_10	0	ACACTGAAGATCGGGT-1_13	0	CGAGAAGGTCCGAAGA-1_10	0	CAGATCATCGACAGCC-1_10	1.26086	TACAGTGGTATGAATG-1_11	0	CTGAAACTCGGCTTGG-1_4	0	CCGTTCAAGAGCCTAG-1_14	0	CACTCCATCCTTGACC-1_4	4.81421	AAGGTTCCATCGTCGG-1_14	0	ATTTCTGAGGTGATTA-1_11	0	ACGCCGAGTAGCCTCG-1_14	0
CCTTACGAGCTAGTTC-1_10	3.58193	CGATCGGCAGACACTT-1_10	0	CACCACTCACTGTTAG-1_13	2.09714	CAGGTGCGTACTCAAC-1_10	1.21598			AGCGTATAGGTGTGGT-1_10	2.19722	CCTTCGACACTTAACG-1_10	0	AATCGGTTCGAGCCCA-1_13	0	CTCCTAGAGAAGGCCT-1_10	0	GAAGCAGTCGGAGCAA-1_10	0	CTTACCGAGGGCTCTC-1_10	0	CTCGTCATCCGAAGAG-1_10	0	TCTTCGGAGAGGGCTT-1_10	0	CCGGTAGAGAGCTGGT-1_10	0	AGGCCGTAGCTGTTCA-1_10	0	ACGGGCTCATGCAACT-1_13	0	CGGTTAAGTGTAACGG-1_10	0	CATTCGCCACAACTGT-1_10	0	TTCCCAGTCCTACAGA-1_11	0	CTGATAGAGCCGATTT-1_4	0	GATGAAACATACTACG-1_14	0	CGCTGGAAGCACCGTC-1_4	0	ACGAGGATCCCTTGCA-1_14	1.61705	CAGGTGCGTATAGGTA-1_11	0	ACTGAACTCCAGAGGA-1_14	0.719933
CTCGTCAAGCTTATCG-1_10	0	CGATCGGGTAAGTTCC-1_10	0	CAGAGAGGTATCTGCA-1_13	0	CATCGAACAACGCACC-1_10	3.1707			AGTCTTTGTCAAGCGA-1_10	2.72625	CGAGAAGCAGATGAGC-1_10	0	ACCGTAACATCACGTA-1_13	0	GATCGATCACCAGTTA-1_10	3.57792	GCGCCAATCTCTAAGG-1_10	1.95297	GCTTCCAAGGCTAGGT-1_10	0	CTTAACTCATGGTTGT-1_10	0	TGACGGCGTCGCTTCT-1_10	4.30263	CCTTACGAGCTCCTCT-1_10	1.33654	ATAACGCAGACTAAGT-1_10	0	AGGCCACAGAATTCCC-1_13	0	CTCGTACAGTCGTACT-1_10	0	CCCAGTTGTGAACCTT-1_10	2.12448	TTGACTTGTAGGACAC-1_11	0	CTGTTTAAGGAATTAC-1_4	0	GCATGCGAGGCAAAGA-1_14	1.20687	CGTAGCGTCCTATTCA-1_4	0	ACTTGTTAGTAAGTAC-1_14	0	CGTAGCGCATGAGCGA-1_11	0	ACTGATGCATGTAAGA-1_14	0
CTGCCTAAGTGTACCT-1_10	0	CTGATAGAGCCAACAG-1_10	2.31876	CATGACACAAAGTGCG-1_13	0	CATCGAACATGTTCCC-1_10	0			ATTATCCTCCAACCAA-1_10	0	CGGACGTCAATCTACG-1_10	0	ACGCAGCTCATTATCC-1_13	0	GCACTCTAGCAATATG-1_10	2.33771	GCTCCTACAGCGATCC-1_10	2.68839	GTTTCTAAGCACCGTC-1_10	0	GAACATCGTGAGCGAT-1_10	0	TGCCAAAGTCTAAACC-1_10	0	CCTTCGATCGTTTAGG-1_10	0	ATCATCTGTGCTTCTC-1_10	0	AGGGAGTGTTAGGGTG-1_13	0	CTGATCCAGTGTACGG-1_10	0	CGAGCCAGTTAAGATG-1_10	1.73301	ATTGGACCAATCGAAA-1_14	0	CTTACCGAGATCACGG-1_4	0	GTACTTTGTGTGAAAT-1_14	0	CTAACTTCATGGTTGT-1_4	0	AGAGCGATCCTTAATC-1_14	1.20704	GGAATAATCTCTGTCG-1_11	0	AGTTGGTAGGCATGTG-1_14	1.662
CTGCCTATCTGGCGTG-1_10	0	GCAAACTGTGAGTGAC-1_10	0	CGTGAGCCATATGCTG-1_13	0	CATTATCAGTTTAGGA-1_10	2.25394			CAAGATCTCTCTAGGA-1_10	4.55047	CGGAGTCAGATGTGGC-1_10	0	AGTCTTTAGCCCAGCT-1_13	0	GGACATTAGTGGACGT-1_10	5.04946	GGACGTCTCTTGTCAT-1_10	3.95297	TGCACCTCAACTGCGC-1_10	1.10209	GAATGAAAGTACGATA-1_10	0	TGCGCAGTCAGGATCT-1_10	0	GACGTGCGTGCCTGCA-1_10	0	ATTTCTGTCTCAACTT-1_10	0	AGTAGTCTCGCCAAAT-1_13	0	CTGTGCTCATTAACCG-1_10	0	CGGAGCTCATAGGATA-1_10	2.08266	CAAGGCCTCAAACGGG-1_14	0	CTTACCGGTTATGCGT-1_4	0			CTAGAGTAGCCCAGCT-1_4	0	AGAGCTTAGTGTACCT-1_14	1.24128	GGGAATGCAGCGATCC-1_11	0	ATTGGACTCCACGAAT-1_14	3.60621
GGACAAGTCCACGTGG-1_10	0.976063	GCAGCCACACGGTTTA-1_10	1.69896	CGTTGGGCAAGTCATC-1_13	0	CCAATCCGTTCCTCCA-1_10	0			CAAGGCCTCACATGCA-1_10	0	CGTTGGGTCCGCAGTG-1_10	0	CACATAGGTCTGGAGA-1_13	2.21448	GGGTCTGAGCCTATGT-1_10	0	GGCGACTCATGTCCTC-1_10	3.04214	ACATACGCACGAGGTA-1_13	0	GCAATCATCACCAGGC-1_10	0	TTCGAAGCAGGCTGAA-1_10	0	GATGAGGTCACGATGT-1_10	2.23359	CAAGATCGTCATATGC-1_10	0	AGTGAGGTCCTATTCA-1_13	0	GAATGAACATATGCTG-1_10	0	CGTAGCGTCGTCGTTC-1_10	0	CAGAGAGGTGAGGGTT-1_14	0	GCCAAATTCGTGTAGT-1_4	0			CTCATTACATAGAAAC-1_4	0	AGCTCCTAGTTAGCGG-1_14	0	GTAACGTTCAACGGCC-1_11	0	CATCGAAAGGCCATAG-1_14	0
GGACAGAGTGGCGAAT-1_10	4.66844	GCAGCCATCCTAGTGA-1_10	0	CTCGTACCAAATACAG-1_13	0	CCATGTCAGTTGAGTA-1_10	2.42094			CACTCCAGTTATGCGT-1_10	1.04354	CTAATGGTCTTAGCCC-1_10	1.72085	CCTTCCCCATTGGCGC-1_13	3.12357	GTCACGGTCACCCTCA-1_10	0	GTCACGGCAATAAGCA-1_10	0	CCTTTCTGTTCTCATT-1_13	0	GCTGCTTTCAACGAAA-1_10	0	TTGAACGCATTACCTT-1_10	0	GCAGCCATCAGCAACT-1_10	0	CAAGTTGGTCCAACTA-1_10	0	ATCTGCCGTTAAGGGC-1_13	0	GACCAATTCTGGTATG-1_10	0	CGTGTCTCATAAGACA-1_10	0.552082	CGATGTAAGGTGCTTT-1_14	0	GCGACCATCCACGTTC-1_4	0			CTCGGAGCATTGTGCA-1_4	0	AGGGTGAAGGCATTGG-1_14	0	TACTTGTCACCAGTTA-1_11	0	CCATTCGTCCCTTGTG-1_14	0
GGCTGGTGTACGAAAT-1_10	2.11105	GCATACAGTCAGGACA-1_10	0	CTTAGGAGTACGCTGC-1_13	0	CCTTCGAAGAGTGAGA-1_10	0			CATCGAAGTGCGATAG-1_10	0	CTCTACGCAGCTGCAC-1_10	3.97699	CGGAGCTAGATTACCC-1_13	0	TACCTATGTATTCGTG-1_10	2.12067	TACTTACCACGAAAGC-1_10	3.37356	CTAACTTTCAGGTAAA-1_13	0	GCTGCTTTCAATACCG-1_10	0	AAATGCCAGGAGTTGC-1_13	0	GCGAGAACAGACGTAG-1_10	0	CACACCTGTAATCACC-1_10	0	ATTTCTGAGGATGGAA-1_13	0	GATCGATAGGTGCTAG-1_10	0	CTAATGGCACGAAATA-1_10	2.72413	GATCGCGGTGTTCGAT-1_14	0	GGAATAACATCCTTGC-1_4	0			GAGTCCGGTGCCTGGT-1_4	0	ATCACGATCTCTTATG-1_14	0	TAGACCATCTCGCTTG-1_11	0	CCCAATCAGACAAAGG-1_14	0
GTAACGTGTCGCTTTC-1_10	4.50996	GCATACAGTGGAAAGA-1_10	2.13501	GAAATGACACACCGCA-1_13	0	CCTTCGACAGCCAGAA-1_10	1.41612			CCACTACTCTCACATT-1_10	0	CTCTACGGTTAGGGTG-1_10	2.6684	CGGTTAATCTGCTTGC-1_13	0	TAGTTGGGTGCTGTAT-1_10	0	TATCTCAGTCTTGCGG-1_10	5.00688	GACTGCGAGTGAACGC-1_13	3.02642	GGACAAGGTTCAACCA-1_10	0	AACGTTGAGCTGCGAA-1_13	0	GCGCCAAGTTGCTCCT-1_10	0	CACAGTAAGCGATGAC-1_10	0	ATTTCTGTCGTGGGAA-1_13	0	GCACATAGTCTTGATG-1_10	0	CTACGTCAGCGTGAAC-1_10	1.93603	GCACATACAAAGAATC-1_14	0	GTCAAGTCACAGCGTC-1_4	0			GCAGCCAGTGAACCTT-1_4	0	CGCTTCACATGTTGAC-1_14	0	TCGCGAGAGAGTCGGT-1_11	0	CCCATACCAAGCCATT-1_14	0
GTCTTCGCAACCGCCA-1_10	1.77264	GCTGGGTCACTTGGAT-1_10	0	GATGAGGCACGACGAA-1_13	0	CCTTTCTGTCAACATC-1_10	0			CCTACCAGTTAAGACA-1_10	0	CTGCCTATCTATGTGG-1_10	3.51584	CTGCTGTCATACCATG-1_13	0	TCTTTCCAGTCAAGCG-1_10	3.29822	TTTGGTTAGCCCAGCT-1_10	0	GCGAGAAAGGTGTGGT-1_13	1.84583	GGACAGATCTCGAGTA-1_10	0	AAGGTTCTCACTTCAT-1_13	0	GGACATTTCTCGCATC-1_10	0	CACTCCATCAGTGTTG-1_10	0	CAGAGAGTCACCGGGT-1_13	0	GCGAGAAAGCTTTGGT-1_10	0	CTCCTAGGTTTGACTG-1_10	0.937	GTTCATTCATGGTAGG-1_14	0	GTGGGTCTCGCGTAGC-1_4	0			GCATACAAGCGATATA-1_4	1.74989	CTCAGAAAGACAAGCC-1_14	2.61944	TCTGGAAAGGAGCGTT-1_11	0	CCGTACTCAAGTTCTG-1_14	0
TACAGTGCACCAACCG-1_10	0	TAGTGGTAGAGGTAGA-1_10	0	GGAGCAAGTACATCCA-1_13	0	CGATGGCAGGCGATAC-1_10	1.98532			CCTCAGTGTCCGTGAC-1_10	0	CTGCGGATCCGTTGTC-1_10	1.4952	GAACCTAAGGTGGGTT-1_13	0	TTCGGTCTCGTAGGAG-1_10	2.45527	AAGGCAGAGTTCGATC-1_13	2.77988	GTACTCCAGGACTGGT-1_13	1.64189	GGGACCTAGGACTGGT-1_10	0	ACGATGTGTATCACCA-1_13	0	GGGAGATAGAATGTTG-1_10	2.3502	CAGGTGCCATGCAATC-1_10	2.58815	CATCAAGTCGTTTGCC-1_13	4.54163	GGAAAGCTCCAGTATG-1_10	0	GAAATGATCCGCGTTT-1_10	3.09142	TACGGGCCAGACAAAT-1_14	0	TACAGTGGTGTCCTCT-1_4	0			GCATGCGGTTCTGGTA-1_4	0	CTCGGAGAGTCCGGTC-1_14	1.58586	TTGTAGGGTCCCTACT-1_11	0	CGACTTCAGGCTACGA-1_14	2.51842
ACACCGGCATGTAAGA-1_13	0	TCGGGACTCATCGATG-1_10	0	TAAGTGCCAAGGTTTC-1_13	0	CGATTGACACATCCAA-1_10	1.5834			CGAGCACTCTACCAGA-1_10	0	CTGGTCTCAGCTGCAC-1_10	1.76398	GGCCGATAGGGATCTG-1_13	2.20079	TTTATGCCAGGGCATA-1_10	2.71323	AAGTCTGGTCATACTG-1_13	0	TCTTTCCTCGCATGAT-1_13	1.78265	GTAACGTGTGGTTTCA-1_10	0	AGAGCGAGTTGTCTTT-1_13	0	GGTGCGTAGTTGAGTA-1_10	3.21237	CATCAAGGTACAGCAG-1_10	0	CCTACACAGGGATGGG-1_13	0	GGCCGATAGATCACGG-1_10	0	GACTGCGAGGCTAGCA-1_10	2.18055	TCACAAGTCGTAGGAG-1_14	0	TATCAGGGTTCGTTGA-1_4	0			GGGCATCCACGTGAGA-1_4	4.28222	CTGAAGTAGTGGAGTC-1_14	0	TTTCCTCTCTTTAGGG-1_11	0	CGAGCACCATTATCTC-1_14	0
ACGAGGACACTTAAGC-1_13	0	TTGCCGTCAGTCGATT-1_10	0	TACTCATCATCTATGG-1_13	0	CGGACTGAGAGTACAT-1_10	0			CGAGCACTCTGTCAAG-1_10	0	GAACCTATCTCCCTGA-1_10	2.48752	GGTGCGTGTCCGAGTC-1_13	0	AAACCTGGTCCAAGTT-1_13	4.41331	ACACTGACAATGAATG-1_13	0	TGAGAGGAGGTGCTTT-1_13	0	GTCACGGAGGCATGGT-1_10	0	AGCTCCTCACCACCAG-1_13	0	GTCACAATCTTGTATC-1_10	0	CATCAAGGTCAGAAGC-1_10	0	CCTACCACAGAGTGTG-1_13	0	GTCACAAAGTCTCAAC-1_10	0	GACTGCGCATAAAGGT-1_10	0.584078	TTGCGTCCAAACGTGG-1_14	0	TCGTACCTCCATTCTA-1_4	0			GGTGCGTGTACGAAAT-1_4	4.10891	GAAACTCGTTCCACTC-1_14	0	AAACGGGTCATGCTCC-1_14	1.219	CGCCAAGTCGGAATCT-1_14	1.18436
ACTGCTCGTCGGCATC-1_13	3.74774	TTGGCAAGTTATTCTC-1_10	3.76433	TGCGGGTTCAAAGTAG-1_13	0	CGGTTAATCGGAAATA-1_10	0			CGGCTAGGTTTGACTG-1_10	2.19545	GACACGCTCGGTGTTA-1_10	1.65426	GTCTTCGAGTACACCT-1_13	0	AAAGTAGAGTCGAGTG-1_13	0	ACATACGGTTTCGCTC-1_13	0	TTTGTCAGTATTAGCC-1_13	0	TACCTATGTGTGCCTG-1_10	2.87247	AGGCCACCAAAGTCAA-1_13	0	GTTCTCGTCTCAAACG-1_10	0	CATGGCGTCAAAGTAG-1_10	0	CGAGAAGGTCTCGTTC-1_13	0	GTCTCGTGTTTGGGCC-1_10	0	GAGTCCGCACATTCGA-1_10	0	TTGGAACTCGCTTGTC-1_14	0	TTTGTCAGTATATCCG-1_4	0			GTCACAAGTTTGACAC-1_4	0	GACTAACCACAAGTAA-1_14	2.66362	AACTCAGAGTTCGCGC-1_14	0	CTAGTGAAGTGTGAAT-1_14	0
ACTTGTTAGAGTCGGT-1_13	0	TTTGCGCAGTGTGGCA-1_10	4.21669	TTGCGTCCAGGCAGTA-1_13	1.58186	CGTGTAACAAGACGTG-1_10	2.45918			CGTGAGCTCTACGAGT-1_10	5.06125	GGAAAGCAGTGGGTTG-1_10	3.36259	GTGCATAAGCTAGGCA-1_13	0	AACACGTAGGGTATCG-1_13	2.23732	ACCAGTAAGGATGTAT-1_13	0			TAGGCATAGGGATGGG-1_10	0	ATCACGACATCGGTTA-1_13	0	TAAGCGTGTACAGTTC-1_10	0	CATTATCCACGAAGCA-1_10	0	CGGACGTCATCACGTA-1_13	0	TAAGTGCGTTGTCTTT-1_10	0	GATGAGGGTCTAGCGC-1_10	0.744941			TTTGTCATCGCCAAAT-1_4	0			TACCTATCATCCTAGA-1_4	0	GACTAACGTCCGAAGA-1_14	0	AAGGAGCAGACACGAC-1_14	0	CTCACACCAAGAGGCT-1_14	0
AGAGCTTCATCGATGT-1_13	0	AAACGGGGTAAAGGAG-1_13	0	CACCAGGGTGCAGGTA-1_16	0	CTAAGACAGATAGTCA-1_10	0			CTCGAGGAGTCTCGGC-1_10	0	GGAACTTCATGGATGG-1_10	1.7448	GTGCGGTAGTCCCACG-1_13	0	AACCGCGTCCGGGTGT-1_13	0	ACCAGTAGTGGCAAAC-1_13	0			TCACGAACACGAAAGC-1_10	2.5587	ATGAGGGAGTCAATAG-1_13	0	TACGGATGTCTCATCC-1_10	0	CCATGTCTCAAGAAGT-1_10	0	CTAAGACTCAGCGATT-1_13	0	TACTTGTCACTGCCAG-1_10	0	GATGCTACATAGGATA-1_10	0			AAAGTAGGTATAGTAG-1_11	0			TGCCCTAGTACGAAAT-1_4	2.98226	GGATGTTAGCGGATCA-1_14	0	ACACTGAAGGAATTAC-1_14	1.58002	GACGTTAAGACCGGAT-1_14	0
AGCAGCCCATTGGTAC-1_13	0	AACTCTTCATCGTCGG-1_13	0	CGCTATCAGACGACGT-1_16	0	CTCGTCACACGAAATA-1_10	0			CTGAAACTCCACTCCA-1_10	2.62615	GGACATTGTTATTCTC-1_10	1.99881	GTGCGGTGTTAAGATG-1_13	2.25279	AACTCCCGTCTTGTCC-1_13	0	ACCCACTGTCATCCCT-1_13	0			TGGCCAGAGAATAGGG-1_10	3.41483	CAAGAAAAGATAGGAG-1_13	1.62991	TACTTACCAGCCTTTC-1_10	0	CCGGGATGTCGGCACT-1_10	1.48534	CTAATGGTCTGTTGAG-1_13	0	TATGCCCAGAATTCCC-1_10	0	GCCAAATTCCGTCATC-1_10	0.629942			AACACGTAGCGTGTCC-1_11	0			TGCTGCTGTCGCCATG-1_4	0	GGTGCGTAGTGCGTGA-1_14	0	ACACTGACAAGAGTCG-1_14	3.34844	GACTACACATTGCGGC-1_14	0
AGCATACAGCCACCTG-1_13	0	AAGGAGCCAGAAGCAC-1_13	0	CGTAGGCAGCACAGGT-1_16	0	CTGAAACGTAAATGAC-1_10	0			CTGATAGCATATACCG-1_10	2.62556	GGCGTGTCATGTCTCC-1_10	2.73362	TCGCGTTCAGCGTCCA-1_13	0	AAGGAGCTCTCGCATC-1_13	0	ACTTACTGTGAGGGAG-1_13	2.54236			TTCTACAGTCTGGAGA-1_10	1.76598	CACATAGTCGTCTGCT-1_13	1.86356	TCAGGATCACTGTGTA-1_10	0	CCTACACCATGCCACG-1_10	0	CTCGGGACAAGAAGAG-1_13	0	TATGCCCGTGCAACGA-1_10	0	GCCTCTACAGTAGAGC-1_10	0.849973			ACGCCAGGTTGTTTGG-1_11	0			TGGTTAGTCCTCATTA-1_4	0	GTTTCTATCTCGCTTG-1_14	2.0732	ACCGTAATCCCATTAT-1_14	1.85259	GATGAGGCAATGAAAC-1_14	0
AGCTTGAGTCTAAAGA-1_13	0	AAGGAGCTCCAACCAA-1_13	0	CTCGTACAGTGTTTGC-1_16	0	CTGCCTAGTGTAATGA-1_10	2.98375			CTGATCCGTGAAGGCT-1_10	0	GTCCTCAAGTTGTCGT-1_10	1.87749	TGTATTCAGTGGACGT-1_13	1.64763	AAGGCAGTCCCAACGG-1_13	3.3151	AGCATACGTTTAGGAA-1_13	0			TTTGGTTTCCATGAAC-1_10	0	CAGATCAGTCATATCG-1_13	0	TCTTCGGGTGATAAAC-1_10	3.00956	CCTAGCTCAATTCCTT-1_10	1.86609	CTCTACGGTTCCACTC-1_13	0	TTGGAACGTTTGACAC-1_10	0	GCGCGATAGATTACCC-1_10	0.682229			ACGTCAAGTTAAGGGC-1_11	0			TTTCCTCAGTCGCCGT-1_4	3.3586	TCATTTGTCAGTGCAT-1_14	0	ACTTACTTCCGCATCT-1_14	4.41472	GCTGCAGAGAGTTGGC-1_14	3.94914
AGGTCATGTGATGCCC-1_13	2.18313	ACACCAATCACGATGT-1_13	2.68361	GTGTGCGGTCCTGCTT-1_16	0	GAATGAATCCCAACGG-1_10	0			GAAATGAAGCGTTGCC-1_10	2.35321	TAAGCGTTCAGAGCTT-1_10	0	TGTATTCGTATAAACG-1_13	5.61415	AAGGTTCCATGACATC-1_13	0	AGGCCACCATCGGACC-1_13	0			AAACCTGCAAGGGTCA-1_13	0	CAGCAGCCAAAGCGGT-1_13	0	TGCGCAGGTCCGACGT-1_10	0	CGACCTTGTTCCACGG-1_10	0	GACACGCAGTAACCCT-1_13	0	TTTATGCCATAAGACA-1_10	0	GGAACTTCATAAAGGT-1_10	0.809613			CACCTTGGTACCGAGA-1_11	0			AAGTCTGGTCTTTCAT-1_11	0	TCGCGAGTCCGTCATC-1_14	0	ACTTGTTAGATCTGAA-1_14	0	GGGTCTGAGAATCTCC-1_14	0
CACAGGCTCGTTACGA-1_13	0	ACACCGGCATTCCTCG-1_13	0	TGACTTTCAAATCCGT-1_16	0	GACCAATGTTACCGAT-1_10	2.35249			GACCAATAGCCCTAAT-1_10	0	TAAGTGCTCAAGCCTA-1_10	2.34138	TTAGGACGTCCAACTA-1_13	0	AAGTCTGTCTATCCCG-1_13	0	AGGGATGTCTCTGAGA-1_13	3.56207			AACTGGTGTCTTCTCG-1_13	0	CATCCACAGAAGGTGA-1_13	1.66131	TGTATTCAGCGCCTTG-1_10	0	CGACTTCAGTGGGTTG-1_10	0	GACCTGGCACCCTATC-1_13	0	AACTCCCCAGTCCTTC-1_13	0	GGAATAACAAATACAG-1_10	1.71957			CATATTCGTCTAGCCG-1_11	0			AATCCAGCACGGTAGA-1_11	0	TCTCTAAAGTCATCCA-1_14	0	ACTTGTTAGGACAGCT-1_14	0	GGTATTGGTGGACGAT-1_14	0
CACAGTATCTTGTATC-1_13	1.79322	ACAGCTACAGTACACT-1_13	0			GCTCTGTTCCAGGGCT-1_10	0			GACCAATAGGGCTCTC-1_10	3.57016	TATCTCACAGGATCGA-1_10	2.60315	TTCTTAGGTAAATGAC-1_13	0	AATCGGTAGCAGGCTA-1_13	0	ATCATCTGTACTTAGC-1_13	0			AAGGCAGAGCTATGCT-1_13	0	CATGCCTCAATCACAC-1_13	0	AACGTTGCAGTTAACC-1_13	2.82075	CGTAGCGAGCCACTAT-1_10	0	GATTCAGAGCGTGAAC-1_13	0	ACATCAGCAGGAACGT-1_13	0	GGCTCGATCGCGATCG-1_10	0			CGAACATCAGGGCATA-1_11	0			ACGAGCCGTCAGAAGC-1_11	0	TGACTTTTCTCTGCTG-1_14	3.11444	AGAGTGGCAGCTGCAC-1_14	0	GTAGTCATCTACTATC-1_14	0
CAGCAGCGTTGAACTC-1_13	0	ACAGCTAGTTGATTGC-1_13	0			GCTGCTTCATACGCCG-1_10	0			GCACATATCGCTTAGA-1_10	3.9397	TATGCCCGTTGGTTTG-1_10	1.75403	GAGTCCGCATTGTGCA-1_16	2.7813	AATCGGTGTTCGTTGA-1_13	4.99231	ATCCGAAGTATGAATG-1_13	0			AATCCAGTCTAACCGA-1_13	0	CCTTCCCTCGATGAGG-1_13	0	AACTCCCGTCCAGTTA-1_13	0	CGTCTACCACCTCGGA-1_10	1.94036	GCGCGATCAGCCTTTC-1_13	0	ACGCCAGAGGCAATTA-1_13	0	GGGAATGGTACCTACA-1_10	0.896952			CGAACATCAGTCGTGC-1_11	0			ACGTCAAGTGTGACCC-1_11	0	TGTCCCAAGCGTTGCC-1_14	0	AGCAGCCAGATATGCA-1_14	1.28757	GTTCATTAGATGTCGG-1_14	0
CAGTCCTAGGATGCGT-1_13	0	ACATACGAGACTGGGT-1_13	3.31032			GGAAAGCAGATGTCGG-1_10	0			GCAGCCAAGGGTCTCC-1_10	2.65027	TCAGATGAGTGCTGCC-1_10	1.28096	TGCCAAACATTCTCAT-1_16	0	ACATACGCAGGAATCG-1_13	3.89296	CAAGAAAAGCCGGTAA-1_13	0			ACCAGTAAGGTGACCA-1_13	0	CGATGGCGTCACCTAA-1_13	0	ACATGGTTCAGGTTCA-1_13	0	CGTTGGGAGTCGAGTG-1_10	0	GGAAAGCCAGTAAGCG-1_13	0	AGAGTGGAGCACCGTC-1_13	0	GGGAGATGTCCAGTAT-1_10	3.92207			CGCGGTAGTCGCTTCT-1_11	0			AGGGTGAAGGAGTCTG-1_11	0	TTGCCGTGTACGAAAT-1_14	0	AGCATACGTCTCCACT-1_14	2.09871	GTTTCTAGTGAAATCA-1_14	4.61997
CCACGGAGTGTGAAAT-1_13	0	ACATACGGTTGTGGCC-1_13	0			GGATTACTCTGTGCAA-1_10	2.12175			GCAGCCAGTCATGCAT-1_10	1.30142	TCCCGATAGCGTAGTG-1_10	0	TTGTAGGCATCGGTTA-1_16	1.72009	ACGATGTCAAAGAATC-1_13	0	CAAGTTGAGTGGTCCC-1_13	0			ACGATGTTCGCAAACT-1_13	2.45869	CTAATGGAGAGGGCTT-1_13	0	ACGAGCCAGCTTTGGT-1_13	2.61728	CTAGAGTGTGATGTCT-1_10	0	GGAAAGCGTTATCGGT-1_13	0	AGCTCTCTCATCACCC-1_13	0	GGTGAAGAGTTACGGG-1_10	0			CGCGTTTCACTGTCGG-1_11	0			ATAACGCGTTAGTGGG-1_11	0			AGCGGTCAGATGGCGT-1_14	0	TACCTTAAGCTAAGAT-1_14	0
CCACTACAGACAGACC-1_13	0	ACCGTAACAGCCTTTC-1_13	0			GGTATTGCACTTCGAA-1_10	0			GCATGATTCCCATTTA-1_10	0	TCTTCGGAGGAACTGC-1_10	4.44953			ACGCCAGCACAGAGGT-1_13	0	CACATAGTCTTCAACT-1_13	2.39065			ACGGCCACAGATCTGT-1_13	0	CTCGAGGTCAACGCTA-1_13	0	ACTGCTCAGCAGCGTA-1_13	2.27755	CTCGTACAGTACGTTC-1_10	0	GGGACCTCAATGGATA-1_13	0	AGGTCCGGTAAACCTC-1_13	0	GTACTCCGTACTTCTT-1_10	0			CGTCCATTCAGTGTTG-1_11	0			CAAGTTGGTCGAGATG-1_11	0			AGGCCGTTCCGAACGC-1_14	1.33098	TACGGGCGTACCGAGA-1_14	0
CCATGTCCAATCGAAA-1_13	0	ACCGTAAGTACTCGCG-1_13	0			GTACTTTGTTTAGGAA-1_10	3.63102			GCTGCTTTCCCATTTA-1_10	0	TCTTTCCAGTGCAAGC-1_10	0			ACGCCGATCAGTTTGG-1_13	0	CACATTTAGTGAACAT-1_13	4.59299			ACGGGCTCACGCCAGT-1_13	0	CTCGTACTCAGTTTGG-1_13	0	AGATCTGCAGGCTGAA-1_13	0	CTCTGGTGTCATCGGC-1_10	0	GGGAGATTCGGCATCG-1_13	0	AGTGGGAGTCTTCGTC-1_13	0	GTCCTCACAGCTCGCA-1_10	0.73952			CTGTGCTAGCGTTCCG-1_11	0			CAGAGAGGTATAATGG-1_11	0			ATAGACCAGATGTTAG-1_14	0	TACTCGCGTCAACTGT-1_14	0
CCATGTCTCAGTCCCT-1_13	0	ACTATCTGTTGAACTC-1_13	0			GTACTTTTCTCCAGGG-1_10	0			GGATGTTGTTCACGGC-1_10	1.46352	TGAGCCGGTGGCAAAC-1_10	0			AGAGCGAAGGTGGGTT-1_13	0	CAGCATAGTTGAGGTG-1_13	3.06299			AGATTGCGTTCGGGCT-1_13	2.8484	GAACATCCAGCCTTTC-1_13	0	AGCTCCTAGAGGACGG-1_13	0	CTGATCCGTCTGCAAT-1_10	0	GGGCACTGTACCATCA-1_13	0	ATCTGCCTCCAACCAA-1_13	0	GTTTCTACAGTATCTG-1_10	0			GCAGCCATCATGTAGC-1_11	0			CAGATCAAGGGATACC-1_11	3.76692			ATCCACCGTGTCGCTG-1_14	0	TGAGGGATCTACGAGT-1_14	0
CCTTCGAGTAGAAGGA-1_13	0	ACTTGTTTCAGCATGT-1_13	0			GTGGGTCCACCTCGTT-1_10	2.34081			GGGAATGAGAGGGATA-1_10	0	TGTCCCAAGCAGCGTA-1_10	0			AGAGTGGTCCCAAGAT-1_13	4.56811	CATCAGACAGTCAGCC-1_13	4.91544			AGCGGTCAGCCGCCTA-1_13	0	GAATGAAAGCTAACTC-1_13	0	AGGCCGTCATTCCTCG-1_13	3.02071	GAACGGACAGGGTACA-1_10	0	GTCAAGTCATGCTGGC-1_13	0	ATTCTACAGAGGACGG-1_13	0	TAAGCGTCAAACGCGA-1_10	2.06864			GGAAAGCGTTCACGGC-1_11	0			CAGCTAAAGCCCGAAA-1_11	0			CAACCAATCACCTTAT-1_14	0	TTGACTTGTGAACCTT-1_14	0
CGAACATGTAGAGGAA-1_13	0	ACTTTCATCCCTCAGT-1_13	2.04329			TAGTGGTAGCTTTGGT-1_10	3.17296			GGGAATGGTGATAAGT-1_10	0	TTTGGTTCAGGTTTCA-1_10	0			AGCTCCTAGATGTGTA-1_13	1.74402	CGATGGCCATATGGTC-1_13	1.54748			AGCTCCTTCACCCTCA-1_13	0	GACTAACGTCATACTG-1_13	0	AGGGAGTTCAAAGACA-1_13	0	GAACGGAGTCTTGTCC-1_10	0	GTCCTCAGTTACCAGT-1_13	0	ATTGGACAGTGATCGG-1_13	0	TAAGCGTCATCGGAAG-1_10	1.87562			GGAACTTGTCAAACTC-1_11	0			CATCAAGGTAGCTCCG-1_11	0			CACACCTCAGGAATGC-1_14	0	TTGCGTCAGATGGGTC-1_14	0
CGACTTCTCAGAAATG-1_13	4.45833	AGCAGCCCATGTTCCC-1_13	0			TCTGAGAAGAGAGCTC-1_10	0			GGTATTGCACACATGT-1_10	2.85996	AACACGTCAAGAGGCT-1_13	1.54341			AGTGAGGCAGCTATTG-1_13	0	CGCGTTTGTTCCACGG-1_13	0			AGCTCTCAGAAGGCCT-1_13	0	GCATGTAGTATCGCAT-1_13	0	AGGGAGTTCCACGTGG-1_13	4.60772	GACGTGCCATAGGATA-1_10	0	GTGTGCGAGATAGTCA-1_13	0	CACAAACAGGACAGAA-1_13	0	TCAGCAAAGAATGTGT-1_10	0.46576			GGAGCAACAGCCAGAA-1_11	0			CATGACATCACGATGT-1_11	0			CACATAGGTACGCACC-1_14	0
CGAGCACAGGACATTA-1_13	0	AGCGTATTCGATGAGG-1_13	1.68882			TGAGCATTCCCAGGTG-1_10	2.75163			GTAGGCCAGTTCGCGC-1_10	2.90743	AACTGGTAGGCATGTG-1_13	4.20554			AGTGTCAGTTGGAGGT-1_13	0	CGGGTCAAGAAGCCCA-1_13	2.71586			AGCTCTCAGGTGCAAC-1_13	0	GCCTCTAGTTTACTCT-1_13	0	ATCGAGTCACAGTCGC-1_13	2.37547	GAGGTGATCTAGCACA-1_10	0	TCACGAAGTTGGTAAA-1_13	0	CACATAGAGGGCATGT-1_13	0	TCAGGATAGTTAGCGG-1_10	0			GGGATGAAGTTAGCGG-1_11	0			CCGGGATGTGTCCTCT-1_11	1.68451			CACATTTCATACTACG-1_14	0
CGCGTTTCAGCTGCTG-1_13	0	AGGCCACGTAACGACG-1_13	3.68622			TGAGGGAAGCCACGCT-1_10	0			GTCATTTTCTCAACTT-1_10	0	AAGACCTCACAACTGT-1_13	5.72562			ATAAGAGCAGGGTTAG-1_13	0	CGTTAGAAGCTACCTA-1_13	0			AGGCCACTCGGTCTAA-1_13	0	GGAAAGCTCTGCCCTA-1_13	0	ATCTACTTCTGTACGA-1_13	0	GAGTCCGGTTCGTCTC-1_10	0	TCAGGTAGTACCGCTG-1_13	0	CACATAGGTTGGTTTG-1_13	0	TCTGGAAGTACCATCA-1_10	0			GTACGTATCAGTACGT-1_11	1.73493			CGACCTTTCAGCGATT-1_11	0			CACCACTCATGGATGG-1_14	0
CGGACTGCAGCTGGCT-1_13	2.69288	AGGGATGTCTTTACGT-1_13	0			TGCGTGGAGTCGTTTG-1_10	2.92346			GTCTTCGAGTAAGTAC-1_10	0	AAGGTTCTCGCCCTTA-1_13	3.63496			ATCATCTTCACGCATA-1_13	0	CGTTAGATCACGATGT-1_13	1.5466			AGGGAGTAGTTGTAGA-1_13	0	GGACATTGTAGCGTGA-1_13	4.22949	CAAGATCTCATCGGAT-1_13	2.70549	GATCGCGGTGTCCTCT-1_10	0	TCATTACTCTCTGCTG-1_13	0	CACATTTGTCTCCCTA-1_13	0	TGGCTGGAGAGTAAGG-1_10	1.99331			GTCTTCGTCTTGTATC-1_11	0			CGCGGTAAGCTGATAA-1_11	0			CACTCCACATTTGCCC-1_14	0
CGTGTCTCAACTGCGC-1_13	0	AGGTCCGTCAACACGT-1_13	4.7003			TGGCCAGTCCTAAGTG-1_10	1.53822			GTTACAGTCAGGTAAA-1_10	1.56864	ACCCACTAGCGACGTA-1_13	4.17763			ATCTACTAGCTGATAA-1_13	4.30018	CTACACCAGACTGGGT-1_13	0			ATAACGCGTTTGTTGG-1_13	0	GGACGTCCAATCCAAC-1_13	0	CATCAGAAGCCCAGCT-1_13	1.51899	GATCGTAGTGTTTGGT-1_10	0	TGACAACAGCCAGAAC-1_13	0	CACCTTGGTGCATCTA-1_13	0	TGGCTGGAGTAGGCCA-1_10	2.9937			GTGCAGCCATATACGC-1_11	0			CGCTATCAGTTGTCGT-1_11	0			CAGCTAATCATTGCCC-1_14	0
CTAGTGATCTGCTGTC-1_13	0	AGTAGTCCATGCAACT-1_13	0			TGGTTAGCAGTACACT-1_10	1.77937			GTTACAGTCAGTTCGA-1_10	3.2533	ACGGGCTAGGGCTTGA-1_13	0			ATTATCCCAACCGCCA-1_13	0	CTACACCTCGTCCAGG-1_13	2.1466			ATCATCTCATATGCTG-1_13	0	GGCAATTCAACACGCC-1_13	0	CATCGAATCCGTCATC-1_13	2.94113	GATGAGGAGATAGTCA-1_10	0	TGATTTCGTAAGGATT-1_13	0	CAGCAGCCACTAGTAC-1_13	0	ACGAGGAGTAGTAGTA-1_13	1.20409			GTGCAGCCATCAGTAC-1_11	0			CGTAGCGTCACCTCGT-1_11	0			CATATGGAGACCACGA-1_14	2.26585
CTCGAGGTCTTCGAGA-1_13	0	ATCATCTCACCTCGTT-1_13	3.62288			TTCCCAGAGCGAAGGG-1_10	0			TAAGCGTCAAAGGCGT-1_10	0	ACGGGCTTCCTTGGTC-1_13	3.93551			ATTCTACGTCATATCG-1_13	2.83699	CTCGTACTCGCTGATA-1_13	4.15515			ATGCGATAGTGGTAGC-1_13	2.29622	GGGATGAAGTTCGATC-1_13	0	CCGTGGATCGAGAGCA-1_13	0	GATGAGGTCAGAGCTT-1_10	0	TGCGGGTGTGACTCAT-1_13	0	CAGCATATCACGGTTA-1_13	0	ACTTGTTTCCTCGCAT-1_13	2.05935			GTGTGCGAGATGCGAC-1_11	2.29542			CTAGAGTTCTGCTTGC-1_11	0			CCCTCCTCATCACGAT-1_14	0
CTCGAGGTCTTGTTTG-1_13	0	ATCATGGTCACTGGGC-1_13	2.86346			TTGACTTTCGTTACAG-1_10	1.71821			TACTTACTCTCTTGAT-1_10	0	AGAATAGCATTCCTCG-1_13	0			ATTGGTGAGAGACTTA-1_13	3.29095	CTGAAGTGTTCAGCGC-1_13	0			ATGTGTGAGACTAAGT-1_13	0	GTCATTTGTCTCATCC-1_13	0	CCTAAAGTCTGGTTCC-1_13	0	GCCAAATTCGAATCCA-1_10	0	TGGCTGGTCGATCCCT-1_13	0	CATATGGGTGTTGAGG-1_13	0	AGCCTAAAGCAGCCTC-1_13	0			TCGCGAGTCGGCATCG-1_11	0			CTGGTCTAGACTGGGT-1_11	0			CCGGTAGGTAGGCATG-1_14	0
CTGGTCTGTAACGTTC-1_13	0	ATGGGAGTCTGCGGCA-1_13	3.44702			TTGTAGGAGTACGACG-1_10	0			TCACAAGAGGACAGCT-1_10	4.8758	AGACGTTCAGGATTGG-1_13	0			CACAGGCCAATGAATG-1_13	3.06066	CTGTTTATCACCGTAA-1_13	2.68478			CAAGAAAGTCAGAATA-1_13	0	GTTAAGCGTAGAAGGA-1_13	0	CCTCTGATCAGGATCT-1_13	0	GCTGGGTGTATAGGGC-1_10	0	CAACCAAGTTTGACAC-1_16	0	CCGTACTCACTGTGTA-1_13	0	ATCATCTTCTGCTTGC-1_13	3.63856			TCGCGTTAGGTAGCTG-1_11	0			CTTACCGAGCAACGGT-1_11	0			CCTTACGGTGCTTCTC-1_14	1.40744
GAATGAATCCTGCTTG-1_13	0	ATTACTCGTTCTCATT-1_13	0			TTTCCTCCAGCCAATT-1_10	0			TCAGATGAGACATAAC-1_10	1.65649	AGAGCTTCAGACGCCT-1_13	1.68523			CACATAGTCCAGATCA-1_13	4.87365	GAACATCTCGGACAAG-1_13	2.59176			CAAGGCCCAGTGACAG-1_13	0	GTTTCTATCGAATGCT-1_13	0	CGAGAAGTCGCAGGCT-1_13	0	GCTTCCAAGAGCAATT-1_10	2.19067	GCAATCAAGCTACCGC-1_16	0	CCGTGGAGTCAGAGGT-1_13	0	CACCAGGGTCACCTAA-1_13	0			TCTGAGATCTTGAGAC-1_11	0			GACGGCTGTAGCTAAA-1_11	0			CCTTTCTCAGGGATTG-1_14	0
GACCTGGGTTGGACCC-1_13	0	ATTATCCAGTCCCACG-1_13	3.24189			TTTGTCAAGAATTGTG-1_10	0			TCCACACTCGGTTAAC-1_10	0	AGCTCCTTCTGGCGTG-1_13	5.15818			CACCAGGAGGCGCTCT-1_13	1.72236	GACCAATTCCCGACTT-1_13	0			CACACTCCAGACAAAT-1_13	0	TAAGTGCTCAGATAAG-1_13	0	CTAACTTCAGGGTACA-1_13	0	GGAACTTCAGCCACCA-1_10	0	GTCACAAAGAGAACAG-1_16	0	CCTTTCTAGATAGGAG-1_13	0	CATTCGCGTAGAAGGA-1_13	0			TGAGAGGAGTAAGTAC-1_11	0			GATGAAACAACTTGAC-1_11	0			CGACTTCCAGGATTGG-1_14	0
GACGTGCCAATAGCAA-1_13	0	ATTGGACTCAGCTCGG-1_13	0			AAAGATGAGTACATGA-1_13	0			TCCCGATAGCTAAACA-1_10	2.33785	AGCTCTCCAGCTGTGC-1_13	0			CACCAGGTCGCAAGCC-1_13	0	GAGGTGATCTACTCAT-1_13	0			CACACTCTCTAGCACA-1_13	0	TACCTATTCACAAACC-1_13	0	CTCGAGGGTAGCCTCG-1_13	1.89891	GGACGTCCAAAGTGCG-1_10	0	TGAGCCGGTCAGAATA-1_16	0	CGCGTTTGTGCCTGCA-1_13	0	CCGTTCAGTGATGATA-1_13	0			TGAGGGACAACACGCC-1_11	0			GCACATAAGATTACCC-1_11	0			CGAGAAGGTAAATACG-1_14	0
GACTAACTCAACTCTT-1_13	0	CAAGATCGTACAGTTC-1_13	0			AAAGCAAGTCATTAGC-1_13	1.58803			TCTCATATCAGTTTGG-1_10	4.04106	ATCTACTAGTAGGTGC-1_13	1.89554			CACCTTGAGATGTCGG-1_13	0	GATCAGTGTCATGCCG-1_13	0			CACAGGCAGACTGTAA-1_13	1.57605	TCACGAACACCCATGG-1_13	0	CTTCTCTTCCTCCTAG-1_13	0	GGATGTTGTTAAGGGC-1_10	3.04516	TGGCCAGAGGCGTACA-1_16	0	CGCTATCGTAAGTGTA-1_13	0	CGATCGGCAGTTAACC-1_13	0			TGTATTCAGGCGCTCT-1_11	3.1688			GCCAAATCAAGAGTCG-1_11	0			CGCTTCACACGAGAGT-1_14	0
GAGCAGATCCTCATTA-1_13	2.19474	CAAGGCCGTAGGCTGA-1_13	0			AAATGCCAGTCCATAC-1_13	2.61356			TCTCTAATCGGAGCAA-1_10	3.01061	ATCTGCCAGACAAGCC-1_13	2.64006			CAGCGACTCTGCTGCT-1_13	1.50904	GCAATCAAGTGCCAGA-1_13	0			CACAGGCAGCTCTCGG-1_13	0	TCGCGAGAGCCACGCT-1_13	0	GACGGCTAGGTTACCT-1_13	0	GGTGTTACAGACTCGC-1_10	0	TGTGGTAAGAACAACT-1_16	0	CGCTATCTCAGAGACG-1_13	0	CGTGTAAAGCGGATCA-1_13	1.11805			TTGCCGTCAATGGACG-1_11	0			GCGAGAAGTATAGTAG-1_11	0			CGGACACCATTAGGCT-1_14	2.67257
GCAGCCAAGTCATGCT-1_13	0	CACCAGGGTAAGGATT-1_13	3.10354			AACTCTTCAAGCCGCT-1_13	2.41674			TCTTTCCGTAAATGAC-1_10	1.27871	CACAGTACAGTAAGCG-1_13	1.64256			CAGGTGCTCTTACCGC-1_13	2.12132	GCAGCCAGTCCGAATT-1_13	0			CACCAGGGTGTGGCTC-1_13	0	TCTCATAAGAATTGTG-1_13	0	GAGGTGAGTCATATCG-1_13	0	GTACTTTGTGAAGGCT-1_10	1.72652			CGGCTAGTCTTATCTG-1_13	1.51455	CGTTCTGAGGTAAACT-1_13	0			AAAGCAAAGTGTGGCA-1_14	0			GGACGTCCACTTCTGC-1_11	0			CGGAGTCGTCAAGCGA-1_14	2.32263
GCTGCTTTCAGCTCTC-1_13	0	CAGAGAGGTGTGACGA-1_13	0			AAGCCGCTCCGAATGT-1_13	1.88504			TGAAAGACAATGAAAC-1_10	1.15066	CACAGTACATAAAGGT-1_13	0			CATCAGAAGCTGCGAA-1_13	2.97665	GCGCCAACATACAGCT-1_13	0			CACCTTGAGATCCGAG-1_13	0	TGACTAGGTGGCCCTA-1_13	0	GCAAACTCAGTATGCT-1_13	0	GTCTTCGGTTGAACTC-1_10	0			CGTTAGACAGTCACTA-1_13	0	CTAAGACAGTTCGCAT-1_13	0			AACGTTGTCAAACAAG-1_14	0			GGGCACTTCTTCTGGC-1_11	0			CGTCAGGCACGGTAAG-1_14	0
GGACATTGTAAAGTCA-1_13	0	CAGCATAGTACCGGCT-1_13	0			ACACCAAAGCACAGGT-1_13	0			TGACAACAGCTACCTA-1_10	4.22753	CACCACTAGATCCCAT-1_13	0			CCTCTGATCCAGGGCT-1_13	3.10608	GCGCGATAGACGCAAC-1_13	0			CACCTTGTCCTATTCA-1_13	0	TGCCAAAGTTTGACTG-1_13	0	GCAAACTGTGATGATA-1_13	0	GTGCAGCCACATCCGG-1_10	0			CTCCTAGAGCGCTCCA-1_13	1.45667	GACACGCAGGGTATCG-1_13	0			AAGGCAGAGCGAGAAA-1_14	0			GGTGTTAAGAAACCTA-1_11	0			CTCGGGAGTCCTCCAT-1_14	0
GGTGCGTAGACTCGGA-1_13	0	CAGCGACAGACGCAAC-1_13	0			ACACTGATCTACCTGC-1_13	0			TGACGGCAGCGTTTAC-1_10	0	CACTCCACAATGGTCT-1_13	4.21642			CCTTACGCATGGAATA-1_13	0	GCTCTGTCAAGGTTCT-1_13	2.44016			CAGATCAAGTAAGTAC-1_13	0	TGGCCAGGTTACAGAA-1_13	0	GCGGGTTGTTATCGGT-1_13	2.92402	GTTCTCGAGTTCGCGC-1_10	0			CTGCCTAGTTGGTTTG-1_13	0	GACACGCTCTAGAGTC-1_13	0			ACAGCTACACCAGGTC-1_14	0			GTGTGCGGTAGAGTGC-1_11	0			CTCGTACTCTATCGCC-1_14	4.18336
TACGGGCCACCTATCC-1_13	0	CATGGCGAGGGCTTCC-1_13	0			ACATACGAGGCAAAGA-1_13	0			TGGTTAGTCGCTGATA-1_10	0	CAGCAGCCAATAACGA-1_13	3.22765			CCTTCCCAGGTGCTTT-1_13	0	GCTCTGTCATTTGCCC-1_13	5.20294			CAGCTGGAGTGATCGG-1_13	0	TGTGTTTAGTCCAGGA-1_13	0	GCTGGGTGTCACCTAA-1_13	0	TACAGTGTCTACTTAC-1_10	0			CTGCTGTGTTTGACAC-1_13	0	GACCAATAGTACATGA-1_13	0.841774			ACATGGTTCCTAAGTG-1_14	0.902274			TAGAGCTAGGTGCAAC-1_11	0			CTTAACTCACTGTTAG-1_14	0
TACGGGCTCTCGCTTG-1_13	0	CCAATCCTCTGGTTCC-1_13	0			ACCGTAAAGATATGCA-1_13	0			TGTTCCGGTCAAACTC-1_10	4.01753	CAGCTAACAGGACGTA-1_13	1.55157			CGACCTTCAACTGCGC-1_13	1.67316	GTACGTAAGTACGTAA-1_13	0			CATGACAGTCGGCATC-1_13	0	TTCGGTCCATCGGGTC-1_13	0	GGACAGAGTCAACATC-1_13	0	TACCTATGTTCCACTC-1_10	0			CTGTGCTAGATGCCTT-1_13	1.51983	GACGTGCTCTATCCCG-1_13	3.87394			ACCTTTAGTCAACATC-1_14	0			TCGGGACCATAGACTC-1_11	0			CTTAGGAAGGGTATCG-1_14	0
TAGCCGGAGGCGACAT-1_13	0	CCACGGAAGAACTGTA-1_13	0			ACGCCGATCGTGACAT-1_13	1.71038			TTCTCCTCAAGGTGTG-1_10	0	CAGGTGCCATCCCACT-1_13	3.32323			CGACCTTTCTCTAGGA-1_13	2.37415	GTCACAAGTATCACCA-1_13	2.41504			CATGGCGAGCACGCCT-1_13	0	TTCTCCTGTCATGCCG-1_13	0	GGAGCAAAGACAATAC-1_13	0	TCAGCTCTCGAATCCA-1_10	1.92195			CTTGGCTCATTTGCCC-1_13	0	GATTCAGCAATCGGTT-1_13	2.38013			AGGTCCGTCCGTCATC-1_14	0			TGCCAAAGTCGCTTCT-1_11	0			GAACATCCACGGTAGA-1_14	0
TGACGGCAGCAAATCA-1_13	2.32111	CCCAGTTTCAGCGACC-1_13	0			ACGGGCTAGGGATACC-1_13	1.55716			TTGAACGGTCAGTGGA-1_10	1.3561	CATCAAGCAATTGCTG-1_13	1.56939			CGCGGTACAACTGGCC-1_13	0	TAAACCGCACACCGCA-1_13	3.10884			CATTCGCCAGGAATGC-1_13	0	TTTGCGCGTATTCTCT-1_13	0	GGATGTTTCTCAACTT-1_13	0	TCAGGATGTAGCCTAT-1_10	0			GAAATGACAACTGCGC-1_13	0	GCAGTTATCCGTACAA-1_13	0			ATCCACCGTCTAGTGT-1_14	0			TTCTACATCATCGATG-1_11	0			GAATGAATCATGGTCA-1_14	0
TGCTGCTAGCTAGCCC-1_13	0	CCTCTGAAGAGACGAA-1_13	0			ACGGGCTTCGAGAGCA-1_13	0			TTGACTTTCTTTAGTC-1_10	3.20063	CCACTACAGGGTTCCC-1_13	0			CGGGTCATCTACCAGA-1_13	1.46429	TAGGCATCAAGACGTG-1_13	2.32985			CCACGGAGTCTAGGTT-1_13	3.18707	ACACCCTGTACAAGTA-1_16	0	GGCTCGAGTGTTCGAT-1_13	0	TCCCGATTCCAAAGTC-1_10	0			GAACCTAGTACCTACA-1_13	0	GCGACCAAGAAACCTA-1_13	1.49708			ATGTGTGCATTGAGCT-1_14	0			TTGCCGTTCAGCTCGG-1_11	0			GACACGCGTATCACCA-1_14	0
TGTATTCGTAAACACA-1_13	0	CGACCTTAGCTCTCGG-1_13	0			ACTGATGTCGTCCGTT-1_13	3.78577			TTGCCGTGTGGACGAT-1_10	0	CCGGTAGTCCCTTGTG-1_13	3.55574			CGTTCTGTCAGCTCTC-1_13	3.0358	TAGTTGGCACCATGTA-1_13	1.37699			CCATGTCGTAGATTAG-1_13	0	CCCTCCTTCTAGCACA-1_16	1.65307	GGGACCTGTAATCGTC-1_13	0	TCTTTCCTCACATACG-1_10	0			GAACCTATCCATGAAC-1_13	0	GCTGCTTGTTGCTCCT-1_13	0			ATTACTCGTGATGCCC-1_14	0			AAACCTGAGCCGATTT-1_14	1.54254			GACGTGCCATCGGTTA-1_14	0
TGTTCCGAGTGTTAGA-1_13	4.40985	CGCGGTACAGCTGTAT-1_13	1.62138			ACTTACTAGTCTCCTC-1_13	1.51704			TTGGAACGTGCCTTGG-1_10	0	CCTTACGAGGCAAAGA-1_13	0			CTAACTTTCTCGATGA-1_13	2.62695	TCAACGAAGTGATCGG-1_13	0			CCATTCGAGATTACCC-1_13	0	GTTCATTCAATCCGAT-1_16	0	GGGATGAGTTTGACAC-1_13	0	TGGCCAGGTACTTGAC-1_10	0			GAATGAAGTCACTTCC-1_13	0	GCTTCCACACCTCGGA-1_13	1.32771			ATTTCTGGTGCATCTA-1_14	0			AAACCTGAGTGTTAGA-1_14	0			GACGTTACAGTAGAGC-1_14	0
TTATGCTTCGTTACAG-1_13	0	CGCGGTATCCGAACGC-1_13	0			AGAATAGTCTGTCAAG-1_13	0			TTGGAACTCCACGACG-1_10	1.86402	CGAACATCAACTGCGC-1_13	0			CTACGTCGTAAGGGCT-1_13	0	TCAACGACATCGGTTA-1_13	1.59676			CCCAATCGTAACGCGA-1_13	0	TGAGCCGCAGGTCTCG-1_16	0	GGGCACTGTGTGGTTT-1_13	0	TGTCCCAAGCTCAACT-1_10	0			GAGCAGAGTCTGCCAG-1_13	0	GTTAAGCGTGCTTCTC-1_13	0			CAAGATCCACTATCTT-1_14	0			AAACCTGCAGGTTTCA-1_14	0			GACTGCGGTTAAGAAC-1_14	0
TTGTAGGGTAAGCACG-1_13	0	CGCTTCACATATGGTC-1_13	0			AGAGCGATCCGGGTGT-1_13	0			AAACCTGAGATGTAAC-1_13	0	CGACCTTTCATGTCTT-1_13	3.2293			CTCGAGGAGAGTAATC-1_13	0	TCATTACGTGTGCGTC-1_13	0			CCCAATCGTTCTGAAC-1_13	0			GTACGTAAGAGTCTGG-1_13	0	TTGGAACCATAAAGGT-1_10	2.34891			GATTCAGGTACCGGCT-1_13	0	TCGTAGAGTAGTACCT-1_13	1.02313			CACCTTGTCAACGAAA-1_14	0			AACCATGGTTAAGACA-1_14	1.07441			GATCAGTCAAATACAG-1_14	1.47538
TTTGGTTCACGGCTAC-1_13	2.14727	CTACACCTCATGTAGC-1_13	1.80734			AGATTGCCATTTGCTT-1_13	4.33246			AAATGCCGTCTTTCAT-1_13	0	CGGACACAGTCAAGCG-1_13	4.78574			CTGCCTAGTACTCGCG-1_13	1.46021	TCTGGAAAGCTACCTA-1_13	2.52986			CCGTACTTCTCTGTCG-1_13	0			GTCGTAACAATGGAAT-1_13	3.6535	TTGTAGGTCGTAGGAG-1_10	0			GCAAACTGTTCCACGG-1_13	0	TGCGCAGAGAGACTTA-1_13	0			CAGATCAAGGCCGAAT-1_14	0			ACGAGGAAGTACGATA-1_14	3.25906			GCACTCTTCCATTCTA-1_14	0
TTTGTCAAGGAGTACC-1_13	0	CTAGAGTGTACCGTAT-1_13	1.95949			AGCCTAAAGATATGCA-1_13	1.3434			AACCATGGTCACCTAA-1_13	0	CTACACCGTGTCTGAT-1_13	2.69674			CTGTGCTCACAGACAG-1_13	3.94899	TGACGGCCATAACCTG-1_13	1.61684			CCGTGGACAATTCCTT-1_13	0			GTGAAGGTCGGCGCTA-1_13	1.78719	TTTGTCAGTTTAGGAA-1_10	0			GCAGCCATCTACTCAT-1_13	0	TTAGGCAAGGAGTTTA-1_13	0.590286			CAGATCACACAGACAG-1_14	0			ACGCCAGTCCGAAGAG-1_14	0			GCAGTTAAGTGTGAAT-1_14	0
AAAGATGGTTGAGGTG-1_16	0	CTAGTGACACTGTTAG-1_13	4.15227			AGCTTGACACCGCTAG-1_13	0			AACCGCGGTACATGTC-1_13	1.85487	CTCGAGGAGCAGATCG-1_13	0			CTGTGCTCACTGAAGG-1_13	2.6515	TGATTTCGTTTGGGCC-1_13	4.6694			CCGTGGAGTTTGTTGG-1_13	3.2706			TACCTATCATTACCTT-1_13	1.99185	AAACCTGAGTCCGTAT-1_13	0			GCAGTTAAGAAACCAT-1_13	0	TTGGAACTCGGCTTGG-1_13	0			CAGCAGCCAGCTCGCA-1_14	0			AGAGTGGGTCATATCG-1_14	0			GCCTCTAGTGACGGTA-1_14	0
AAAGTAGTCTGTCTAT-1_16	0	CTCATTACACTTACGA-1_13	0			AGCTTGATCTGTGCAA-1_13	0			AACTCTTCAGGTGGAT-1_13	3.94069	CTCGGGATCGCCTGAG-1_13	4.4606			CTGTTTACAGGATTGG-1_13	0	TGCTACCCAAATTGCC-1_13	1.78142			CCTAAAGGTCTAGGTT-1_13	0			TACTTGTGTTAAGTAG-1_13	0	AAAGTAGCAATCGGTT-1_13	0			GCGCCAAGTTCTGTTT-1_13	0	CACACCTAGTCGTACT-1_16	0			CAGGTGCAGTGGGTTG-1_14	0			AGCGGTCCACCATCCT-1_14	0			GCTCCTACACCCTATC-1_14	0
ACGCCGAGTTGATTCG-1_16	0	CTCGAAAGTTTACTCT-1_13	3.03694			AGGGATGGTTGGAGGT-1_13	2.91641			AATCCAGAGATCGATA-1_13	0	CTTAGGAGTTGGTAAA-1_13	5.53781			CTTGGCTAGACAGGCT-1_13	0	AAACCTGGTTTGTTTC-1_16	2.42939			CCTCAGTTCATGCATG-1_13	0			TCAATCTGTTAAAGAC-1_13	0	AAAGTAGTCAGCGACC-1_13	0			GCTGCAGTCATCGATG-1_13	0	GACGGCTAGTGTACGG-1_16	3.12468			CAGTCCTCAATCCGAT-1_14	0			AGCGTATTCACTGGGC-1_14	0			GCTCCTAGTCACTTCC-1_14	0
AGAGCTTAGACAATAC-1_16	0	CTCGGAGAGGTCATCT-1_13	0			AGTTGGTAGAGGACGG-1_13	1.59739			ACACCAACATCCTAGA-1_13	0	GAATGAAGTAGCCTCG-1_13	0			GAACGGACATCAGTCA-1_13	1.89481	CGGACTGGTCAGATAA-1_16	0			CCTCTGAAGGCTCTTA-1_13	0			TCCCGATAGTGGCACA-1_13	0	AAATGCCTCGAACGGA-1_13	0			GCTGCTTCACCAGCAC-1_13	0	GGTATTGGTAGCTTGT-1_16	4.28206			CATATTCTCGTATCAG-1_14	1.58617			AGCTCCTGTTCAACCA-1_14	0			GCTCCTAGTGATGATA-1_14	1.12954
CCCTCCTTCCAGAAGG-1_16	0	CTCTACGAGGCGATAC-1_13	0			ATAAGAGTCGCCAAAT-1_13	0			ACACCCTCAGTCACTA-1_13	1.96395	GACCTGGGTCAGAATA-1_13	0			GACTACAAGAAACCTA-1_13	0	GTCGTAAAGATAGGAG-1_16	0			CGACCTTTCATAAAGG-1_13	0			TCGGGACTCCACGAAT-1_13	4.43016	AACACGTAGCTAAGAT-1_13	0			GGAATAATCCAATGGT-1_13	0	TGTCCCATCTAGCACA-1_16	1.45289			CATCGAAAGATCCCAT-1_14	0			AGGCCGTAGTTCGCAT-1_14	0			GCTTCCACACTGTCGG-1_14	1.08832
CCTTACGCAAAGCAAT-1_16	0	CTCTGGTAGTGCGTGA-1_13	3.94964			ATCACGATCATACGGT-1_13	0			ACACCGGTCTTCAACT-1_13	2.17444	GAGGTGACATTAGGCT-1_13	2.74854			GATCGATCAGGGTATG-1_13	3.51644	TGATTTCGTTCGGCAC-1_16	2.90565			CGAGAAGGTCGAACAG-1_13	0			TGCGTGGCAATCTACG-1_13	2.9918	AACTCCCAGCCTCGTG-1_13	0			GGACATTCAACTGCGC-1_13	0					CATCGGGCATTACCTT-1_14	0			AGGTCCGGTGATGATA-1_14	2.18138			GCTTGAAAGCGTGTCC-1_14	3.20957
CGGACTGGTAAGTAGT-1_16	0	CTGGTCTCACGAAATA-1_13	2.08811			ATCATCTTCGACGGAA-1_13	0			ACACTGAAGGTGCTAG-1_13	4.35355	GAGTCCGAGGATGTAT-1_13	0			GATCGTACAGTCGATT-1_13	0					CGATGGCAGTGCCATT-1_13	0			TTCTCAACAGACAAAT-1_13	0	AAGACCTTCTACCAGA-1_13	1.13496			GGCTCGAAGGTGACCA-1_13	0					CATGACAGTTGTTTGG-1_14	0			ATCGAGTAGCAAATCA-1_14	1.3619			GGACAGAAGTCAAGCG-1_14	0
CGTGAGCGTGCCTGGT-1_16	0	CTTGGCTGTGTCTGAT-1_13	0			ATGAGGGCAATAACGA-1_13	0			ACAGCTACAGGGTACA-1_13	0	GATCAGTCATCGACGC-1_13	0			GCATGATGTCTGGTCG-1_13	0					CGTGTAAGTTCGCGAC-1_13	0			TTGGCAATCGTTTGCC-1_13	0	AAGGCAGGTTGTGGCC-1_13	0			GGTGAAGTCTCAAACG-1_13	0					CCACCTAGTGACAAAT-1_14	0			ATTCTACTCACTCTTA-1_14	1.83757			GGACAGACAGACGCCT-1_14	0
CTTACCGGTTGGAGGT-1_16	0	GAAACTCGTCCGTTAA-1_13	0			ATGGGAGTCACATGCA-1_13	0			ACCAGTAAGACTGTAA-1_13	3.79533	GCAGTTATCACCAGGC-1_13	0			GCGCAGTGTTCTGAAC-1_13	0					CGTGTAATCAACACCA-1_13	0			AACTCCCCAAGAAGAG-1_16	3.64399	AAGTCTGCATGCAACT-1_13	0			GTGGGTCGTACCGTTA-1_13	0					CCAGCGATCAGCACAT-1_14	0			CAAGATCCATTTGCTT-1_14	0			GGCGTGTAGTTCGATC-1_14	0
GCGAGAACATTCACTT-1_16	0	GAACGGAGTCAGAATA-1_13	0			ATTATCCAGAAACCTA-1_13	1.51344			ACGATGTGTAGCTCCG-1_13	3.7287	GCATGATTCCAATGGT-1_13	0			GCTCTGTGTGACCAAG-1_13	0					CGTGTCTCACATGTGT-1_13	0			AATCGGTAGAACAACT-1_16	1.95609	AATCCAGCATACAGCT-1_13	0			TACTTGTAGACTTGAA-1_13	0					CCTATTAAGAGCTGCA-1_14	0			CACAGTATCTTCGAGA-1_14	0			GGCTGGTAGGAGTCTG-1_14	0
GGTGAAGTCCTAAGTG-1_16	0	GACCTGGCATCGGGTC-1_13	0			ATTGGACCAGGCAGTA-1_13	5.0801			ACGGCCACACGACTCG-1_13	0	GCGCAACGTTGACGTT-1_13	1.70189			GCTGCGAGTACCTACA-1_13	3.55863					CGTGTCTGTTCCACTC-1_13	0			ACACCCTGTATAGGTA-1_16	4.10965	ACACCAAGTAAGTAGT-1_13	0			TATCAGGGTTCCTCCA-1_13	0					CCTTCGAAGCCTTGAT-1_14	0			CAGAGAGTCGACAGCC-1_14	0			GTAACGTTCACCGTAA-1_14	0
GTACTTTAGAAAGTGG-1_16	1.71186	GATCAGTAGCCAACAG-1_13	0			ATTTCTGGTACAAGTA-1_13	1.71261			ACGGGCTGTGCCTTGG-1_13	2.65518	GCTCTGTCAGACGCTC-1_13	3.88444			GCTGCTTTCTTGCCGT-1_13	4.53577					CTACATTAGGCTCTTA-1_13	0			AGGGATGCATCCGTGG-1_16	1.725	ACATCAGGTACATGTC-1_13	0			TCACAAGAGATGTGTA-1_13	0					CGAACATCAGGTCTCG-1_14	0			CAGCTAAGTCATATGC-1_14	0			GTAGGCCCAAACTGTC-1_14	0
TGACTTTCAATAGCGG-1_16	0	GATCAGTGTTCCGGCA-1_13	0			CAAGATCAGGGAGTAA-1_13	0			ACGTCAAAGTTTAGGA-1_13	1.53708	GCTGGGTAGCACAGGT-1_13	3.2741			GCTTGAATCTCCGGTT-1_13	3.42149					CTACATTGTACAGTGG-1_13	0			ATTACTCCAGGCTCAC-1_16	2.90532	ACATCAGGTACTTCTT-1_13	0			TCAGCTCCACACCGAC-1_13	0					CGAGAAGCAGCGATCC-1_14	0			CAGTCCTTCAGTCCCT-1_14	1.11501			GTCACAACATCCGTGG-1_14	0
TGGCTGGGTCTTGTCC-1_16	0	GATTCAGCATCCGTGG-1_13	3.32109			CAAGTTGCATCGATTG-1_13	0			ACTATCTCAAGCCGCT-1_13	1.71709	GGATTACAGCCCAATT-1_13	0			GGCTGGTTCGGTCCGA-1_13	3.86401					CTCGTACCATGCCTAA-1_13	2.22177			CGTTAGAAGCGTCAAG-1_16	1.92046	ACCAGTAAGTATGACA-1_13	0			TCAGGATCATGGTAGG-1_13	0					CGAGCCAAGCAATATG-1_14	0			CATCCACCAGGGTACA-1_14	0			GTCATTTAGTTGTAGA-1_14	0
TGTATTCGTAAGAGGA-1_16	0	GCGCAACCAAGTCTAC-1_13	0			CACAAACCAGCCAATT-1_13	0			ACTGATGTCCAGTAGT-1_13	4.11276	GGGCACTAGGTGCTTT-1_13	1.59488			GGGAGATAGCAGCCTC-1_13	0					CTCGTACGTCAAGCGA-1_13	3.0711			CTACACCAGGGCTTGA-1_16	0	ACCAGTAGTAAGGGAA-1_13	1.72804			TCATTTGGTGCAGGTA-1_13	3.95307					CGATGTAAGTCAATAG-1_14	0			CATCGGGTCTGAAAGA-1_14	0			GTCGGGTAGTCCAGGA-1_14	0
TGTGTTTAGGTGTTAA-1_16	0	GCGCGATTCCCACTTG-1_13	0			CACACCTGTTTCCACC-1_13	1.7216			ACTGTCCTCCTCATTA-1_13	0	GTAACGTGTACCTACA-1_13	5.2934			GGGATGACAGTGGAGT-1_13	0					CTCGTCAGTTGATTGC-1_13	0			CTGAAACTCTGCCAGG-1_16	3.11925	ACCGTAATCAGCACAT-1_13	1.60561			TGAAAGACACGAAATA-1_13	0					CGTAGCGCATTACCTT-1_14	0			CATGCCTAGGGTATCG-1_14	0			GTGCGGTAGGTGATAT-1_14	0
TTGTAGGCAATTCCTT-1_16	0	GCGGGTTAGGGAACGG-1_13	1.65821			CACACTCAGCATGGCA-1_13	0			ACTTGTTCATTGAGCT-1_13	0	GTCACGGAGGACGAAA-1_13	0			GTGTTAGTCTTACCGC-1_13	0					CTGAAACAGTAGCGGT-1_13	2.8114			GATCGTACACAAGACG-1_16	2.81791	ACGGAGACATACAGCT-1_13	0			TGAAAGATCCTATGTT-1_13	0					CGTTGGGAGTGGAGTC-1_14	0			CATGGCGCATCCAACA-1_14	0			GTGCTTCAGAGTGAGA-1_14	0
		GCTGCGAGTGCTCTTC-1_13	5.02361			CACAGGCCAGGTGGAT-1_13	0			ACTTGTTGTGTTTGGT-1_13	5.14032	GTCCTCATCCTAGAAC-1_13	0			TAAGAGATCCGAACGC-1_13	0					CTGAAACAGTGAAGTT-1_13	0			GCTGCAGAGTACCGGA-1_16	3.75495	ACGTCAATCATTGCGA-1_13	0			TGGTTCCTCGTGGACC-1_13	0					CTAAGACTCGACCAGC-1_14	0			CCAATCCGTGGTCCGT-1_14	0			GTGCTTCGTCTCGTTC-1_14	0
		GCTTCCACAGGCGATA-1_13	0			CACATTTTCTCCTATA-1_13	0			AGAGCGAAGTGTACGG-1_13	0	GTGCGGTGTTCCAACA-1_13	0			TAGGCATCAAATCCGT-1_13	2.83714					CTGAAACCACCAGATT-1_13	0			GCTGCTTGTACGCTGC-1_16	0	ACTATCTTCTTTCCTC-1_13	0			TTCCCAGAGGCCGAAT-1_13	0					CTACATTTCCATGCTC-1_14	0			CCACGGAAGCAGGTCA-1_14	0			TAAGCGTCAGGCTGAA-1_14	4.05491
		GCTTCCACATTTGCTT-1_13	0			CACCTTGAGCTGCCCA-1_13	0			AGAGCTTGTCCCTACT-1_13	0	GTGGGTCGTAAACGCG-1_13	0			TATCAGGTCCGTAGTA-1_13	0					CTGAAGTGTCGAGATG-1_13	0			GGCGACTAGTTAAGTG-1_16	2.5806	ACTGAACTCATATCGG-1_13	0			TTGGCAAAGGCGCTCT-1_13	0					CTACCCAGTCACACGC-1_14	0			CCACGGAGTAGAGGAA-1_14	0			TACCTTATCTTCGGTC-1_14	0
		GGATGTTAGCGTGAAC-1_13	0			CACTCCAAGCCACGCT-1_13	0			AGAGTGGCATCACAAC-1_13	2.65272	GTTACAGCACGGCCAT-1_13	0			TATTACCCATCGTCGG-1_13	3.98421					CTGCGGACATCGTCGG-1_13	0			GGGCATCCAAGTTGTC-1_16	0	ACTGAACTCCAGTATG-1_13	0			TTGTAGGTCTAACTCT-1_13	0					CTCTGGTGTACATGTC-1_14	0			CCACGGATCTACGAGT-1_14	1.06735			TAGTGGTAGAAGGACA-1_14	0
		GGGCACTGTCTTCGTC-1_13	0			CAGCTGGGTTAAGAAC-1_13	2.53377			AGATCTGGTAAGTAGT-1_13	0	TACGGGCAGCCTTGAT-1_13	0			TCGGGACGTTAAGGGC-1_13	1.90814					CTGCTGTCAATGAAAC-1_13	1.59645			TAAGTGCCAATAGCGG-1_16	0	ACTGATGCATCCTTGC-1_13	0			CTGTGCTTCGCCTGAG-1_16	0					CTGAAACCATCGATGT-1_14	0			CCACTACAGGCTCATT-1_14	0			TATCAGGCACAAGTAA-1_14	2.83731
		GTACTTTTCCTATGTT-1_13	0			CAGTAACGTTGAGGTG-1_13	2.38214			AGATTGCCACGAGAGT-1_13	0	TACGGGCAGGATTCGG-1_13	0			TCGGTAACAACACGCC-1_13	1.84898					CTGTGCTTCGGCCGAT-1_13	0			TACACGAGTAGGCATG-1_16	0	ACTGCTCGTCAGTGGA-1_13	0			GACCAATCATAGGATA-1_16	0					CTGAAACGTTACGCGC-1_14	0			CCTAAAGAGCGGCTTC-1_14	0			TCATTACGTCCGACGT-1_14	5.34176
		GTCACGGCACATCTTT-1_13	2.2748			CATATTCAGCCAGTTT-1_13	2.7522			AGCGTATTCGGGAGTA-1_13	0	TACTCATCAGTACACT-1_13	0			TCGGTAATCTATCCCG-1_13	3.70194					CTTAGGAAGCAGGCTA-1_13	0			TCACAAGGTGAGCGAT-1_16	4.11009	ACTGTCCCATCGGACC-1_13	0			GGATTACTCCGTAGGC-1_16	0					CTGAAGTCACGACTCG-1_14	0			CCTATTATCAACCATG-1_14	0			TCATTACTCAGCAACT-1_14	1.43973
		GTGCATACATAGTAAG-1_13	1.68666			CATCAAGAGACTGGGT-1_13	2.43081			AGGCCACGTATGCTTG-1_13	1.70815	TAGACCAAGAGTGACC-1_13	0			TCTATTGAGTTGCAGG-1_13	0					CTTAGGAAGTCGATAA-1_13	0			TCCACACTCCTATGTT-1_16	0	ACTGTCCTCATACGGT-1_13	0			TAAGCGTCAAGTCATC-1_16	0					CTGATAGGTCGATTGT-1_14	0			CCTCAGTGTCCGAACC-1_14	0			TGACAACAGCTGATAA-1_14	2.54308
		GTGCTTCCACGGTTTA-1_13	0			CATCCACCATAAGACA-1_13	2.33069			AGGGTGATCCTTTCGG-1_13	0	TAGCCGGAGTAGCGGT-1_13	5.29983			TCTTTCCGTCCGAATT-1_13	2.84812					CTTCTCTCAGCCTATA-1_13	0			TTGAACGGTTGTACAC-1_16	4.23283	AGAGCTTTCTCCGGTT-1_13	0			TAAGTGCCACTGTGTA-1_16	0					CTGCGGATCTTCGAGA-1_14	0			CCTCAGTTCGTCCAGG-1_14	0			TGATTTCAGACCACGA-1_14	0
		GTGGGTCCATGCCCGA-1_13	0			CATGCCTCAGGCGATA-1_13	0			AGGTCCGAGAGGTTAT-1_13	2.6515	TAGCCGGGTGTGGTTT-1_13	3.50039			TGGACGCGTGACCAAG-1_13	1.54399					CTTTGCGAGAGAACAG-1_13	0			TTTATGCAGATGTGTA-1_16	3.51968	AGAGTGGTCGGCGGTT-1_13	0			TTAACTCAGTAGTGCG-1_16	2.27324					CTTACCGCACACATGT-1_14	0			CCTCTGAGTCCAACTA-1_14	0			TGCCAAAGTCAGCTAT-1_14	0
		GTTTCTAAGAAGCCCA-1_13	0			CATGGCGCAATAAGCA-1_13	0			AGTGGGAGTGGTACAG-1_13	0	TAGCCGGTCTTCAACT-1_13	3.5372			TGTTCCGCAAACTGTC-1_13	0					GAACATCAGTGTACCT-1_13	3.84782					AGATCTGTCCGCGTTT-1_13	0									CTTACCGGTCTTGCGG-1_14	0			CGAGCCATCGTCTGAA-1_14	3.06442			TGTTCCGAGCCACGTC-1_14	0
		TAAGTGCAGCCACTAT-1_13	3.24536			CATTATCGTGATAAGT-1_13	0			ATCACGAAGTTGAGTA-1_13	2.13369	TAGTGGTTCAAGGTAA-1_13	0			TTCTACAAGGGTGTTG-1_13	0					GAACATCGTGTGTGCC-1_13	0					AGATTGCAGAGAACAG-1_13	0									GAAATGAAGACCTAGG-1_14	0			CGCGGTAAGATAGGAG-1_14	0			TTAACTCCATTGGCGC-1_14	5.17939
		TACGGATGTCATATCG-1_13	5.67249			CATTCGCGTTACGGAG-1_13	1.6276			ATCATGGAGGTGCTAG-1_13	0	TCACGAAAGCAATCTC-1_13	0			TTGGAACAGTGTACCT-1_13	2.82472					GAACCTATCCGTAGTA-1_13	0					AGATTGCAGCTGTCTA-1_13	0									GAAATGAGTGTCCTCT-1_14	3.38185			CGGACACAGAGGTACC-1_14	0			TTATGCTTCATGCATG-1_14	0
		TAGACCAAGCGTAATA-1_13	0			CCAGCGACATACTACG-1_13	0			ATCCGAAGTGGTACAG-1_13	4.088	TCAGGATAGGCATTGG-1_13	3.57288			TTGGCAATCACCTCGT-1_13	0					GAATAAGCACCCATGG-1_13	0					AGCATACCAGATTGCT-1_13	0									GACGGCTGTATAAACG-1_14	3.35782			CGGACGTAGTCACGCC-1_14	0			TTCGAAGTCGTAGATC-1_14	0
		TAGCCGGAGTCTCCTC-1_13	0			CCATTCGCAATAACGA-1_13	0			ATCCGAATCACGATGT-1_13	0	TCGAGGCTCAGGCAAG-1_13	2.45967			CAGCAGCAGCAGCCTC-1_16	1.66097					GACGGCTTCCTCATTA-1_13	0					AGCATACTCTTATCTG-1_13	0									GCACTCTCACAGACTT-1_14	0			CGTCAGGGTCGTCTTC-1_14	1.68738			TTCTCCTGTCATCGGC-1_14	0
		TAGGCATTCCCACTTG-1_13	0			CCTTACGGTATCACCA-1_13	0			ATTCTACCATAGACTC-1_13	0	TCTCATAGTCCTGCTT-1_13	4.67336			CGGGTCACATGTTGAC-1_16	2.12781					GACTACAAGGAGTTGC-1_13	0					AGCCTAAGTAAGGATT-1_13	0									GCTCTGTCACGACTCG-1_14	3.33005			CGTCCATTCACGAAGG-1_14	0			TTTCCTCAGATGCCAG-1_14	2.70159
		TAGTTGGAGATAGGAG-1_13	0			CCTTACGTCTAACTTC-1_13	1.51399			ATTGGACTCCGCTGTT-1_13	2.60414	TGACGGCGTAATAGCA-1_13	3.25091									GACTGCGAGTCGAGTG-1_13	0					AGCGTATAGTACGACG-1_13	0									GCTTCCAGTACCTACA-1_14	0			CGTCTACGTTCCACTC-1_14	1.1861
		TAGTTGGCACATTAGC-1_13	0			CGAACATAGAATTGTG-1_13	0			ATTTCTGCAGGTTTCA-1_13	4.94504	TGAGGGACACACATGT-1_13	2.0194									GATCGCGGTTCGCTAA-1_13	0					AGCTCCTCACACCGAC-1_13	0									GGATGTTTCCAGAGGA-1_14	0			CGTGTCTTCCCTAACC-1_14	0
		TAGTTGGTCGGACAAG-1_13	0			CGATGGCAGGTGATTA-1_13	0			ATTTCTGGTAGGACAC-1_13	0	TGCACCTTCCTCTAGC-1_13	0									GCATGCGGTACTTGAC-1_13	0					AGGGAGTAGAGTAATC-1_13	0									GGCAATTAGAGTACAT-1_14	0			CGTTAGAAGATGTGGC-1_14	0
		TCAACGAGTTATGCGT-1_13	0			CGCGTTTGTATGAATG-1_13	2.58512			CAACTAGGTTGGTAAA-1_13	2.77494	TGTGGTAAGACCTTTG-1_13	0									GCCAAATAGAGGGCTT-1_13	0					AGGGATGCAGAGTGTG-1_13	0									GGGCATCAGGGCATGT-1_14	0			CGTTGGGAGCCACGTC-1_14	1.78926
		TCAGGTAGTCTGGAGA-1_13	1.80649			CGCTTCACACCCAGTG-1_13	0			CAAGGCCAGGTGTGGT-1_13	1.94986	TTAGGACAGGATATAC-1_13	0									GCCTCTAAGTGCAAGC-1_13	0					AGGGATGTCATAAAGG-1_13	0									GGGTCTGTCACGCGGT-1_14	0			CTAACTTGTACTCGCG-1_14	3.0069
		TCATTACGTCCATCCT-1_13	0			CGCTTCAGTTAGATGA-1_13	2.11201			CAAGTTGAGGTGATAT-1_13	0	TTCTTAGTCACAGTAC-1_13	1.73186									GCGACCACAGTATCTG-1_13	0					AGTCTTTAGCACGCCT-1_13	0									GTAGTCATCTTTAGGG-1_14	0			CTAATGGGTGCCTGCA-1_14	1.3839
		TCATTTGAGACTACAA-1_13	0			CGGACACTCGTGGTCG-1_13	0			CACACTCCACTCTGTC-1_13	0	TTGGAACAGCTGCAAG-1_13	0									GCGCAACTCAAAGACA-1_13	0					ATAGACCAGTCGCCGT-1_13	0									GTATCTTAGAGCTTCT-1_14	0			CTACACCGTCCGAAGA-1_14	0
		TCATTTGGTTGACGTT-1_13	0			CGGACGTGTTAGTGGG-1_13	1.63288			CACAGTACACATGACT-1_13	3.22736	TTTACTGAGACCTTTG-1_13	0									GCTGCGAGTATAATGG-1_13	4.27521					ATCATCTTCAGTACGT-1_13	0									GTCGTAATCCTATTCA-1_14	0			CTAGAGTTCTGGCGAC-1_14	0
		TCGAGGCTCAAGGCTT-1_13	0			CGGTTAAGTTAGAACA-1_13	3.48188			CACAGTACATGGTTGT-1_13	1.57181	TTTGTCAAGATCCGAG-1_13	0									GGAACTTCAAGGGTCA-1_13	0					ATCCACCCAGGGCATA-1_13	1.12898									GTCTTCGAGGAGTTTA-1_14	0			CTCGAGGAGCTAGCCC-1_14	3.83271
		TCGCGAGAGGCTCTTA-1_13	0			CGTCACTTCATTTGGG-1_13	4.1236			CACCACTAGGTAGCTG-1_13	4.52936	AAGACCTGTACAGTGG-1_16	1.24303									GGATTACGTTGAGGTG-1_13	2.5172					ATTGGTGTCGGCTTGG-1_13	0									GTGCATAAGATGTGGC-1_14	0			CTGCGGAAGCTTCGCG-1_14	0
		TGACGGCTCCTTGACC-1_13	0			CGTCCATAGTGAACAT-1_13	0			CACCACTCAGTAAGAT-1_13	0	ACGGGCTTCACTGGGC-1_16	0									GGCTCGACAAGGACAC-1_13	0					ATTTCTGAGCCAGTTT-1_13	3.36184									GTGTGCGCATAGGATA-1_14	0			CTTCTCTAGCGTGAGT-1_14	0
		TGATTTCGTACCTACA-1_13	4.649			CGTTCTGAGTGCCAGA-1_13	0			CACTCCATCTATCCCG-1_13	0	ACTGAACAGTGTACTC-1_16	0									GGCTCGATCCGCGCAA-1_13	0					CAACCTCTCAGCCTAA-1_13	0									TACGGATGTCAAAGAT-1_14	0			CTTGGCTAGTTTGCGT-1_14	0
		TGCACCTTCTTCTGGC-1_13	0			CGTTGGGCACGTGAGA-1_13	4.82161			CAGATCAGTAGAGCTG-1_13	1.62727	CGGGTCAAGTGGGTTG-1_16	0									GGGAATGCATCGGGTC-1_13	0					CAACTAGTCAACGCTA-1_13	0									TACTTACAGTTCCACA-1_14	0			CTTTGCGGTTGCGCAC-1_14	1.23054
		TGCCAAAAGATCCCAT-1_13	0			CTAATGGAGAATTGTG-1_13	4.83755			CAGCAGCCATAACCTG-1_13	2.50464	GCTGGGTCAAGTTGTC-1_16	3.06144									GGGTTGCAGACGCTTT-1_13	3.95014					CAAGAAAAGGTCGGAT-1_13	0									TATGCCCAGCGTTTAC-1_14	0			GAACATCAGGGTCGAT-1_14	4.31397
		TGCCCATAGGAGTACC-1_13	3.47201			CTACGTCGTTGGGACA-1_13	1.44368			CAGCATAAGCAAATCA-1_13	1.65821											GGGTTGCTCGTTACGA-1_13	0					CAAGGCCGTTCAGGCC-1_13	3.27917									TATTACCAGTTTAGGA-1_14	0			GACAGAGTCTGCCCTA-1_14	2.12294
		TGGCTGGAGTTCGCGC-1_13	1.73224			CTACGTCTCAAGGTAA-1_13	1.64796			CAGCCGACATACGCTA-1_13	0											GTAACTGCACATGGGA-1_13	0					CACATAGGTCAGATAA-1_13	0									TCAGATGCAGTCACTA-1_14	0			GACGCGTTCAGCATGT-1_14	0
		TGGGAAGGTAGTAGTA-1_13	0			CTCGAGGAGAAGGTGA-1_13	1.51983			CAGCTAAGTGGTGTAG-1_13	0											GTCTCGTAGAAACCAT-1_13	0					CACATTTAGGAACTGC-1_13	0									TCAGCTCGTAGCGATG-1_14	0			GACGGCTTCGGTTAAC-1_14	0
		TGGGAAGGTTGGTGGA-1_13	4.87321			CTCGGAGCATCACGTA-1_13	0			CAGCTGGAGACCGGAT-1_13	0											GTGCAGCCAGCTCCGA-1_13	0					CACCAGGAGCCCTAAT-1_13	0									TCATTACCATCCCATC-1_14	0			GATGAAAAGTAGCCGA-1_14	0
		TGGGAAGTCCGTAGTA-1_13	1.57211			CTCGGAGTCCCAAGTA-1_13	3.52113			CAGCTGGGTAAGGGCT-1_13	3.90404											TACAGTGTCGAACTGT-1_13	0					CACCTTGAGTCCTCCT-1_13	0									TGCGCAGAGGACTGGT-1_14	0			GATGAGGGTATTAGCC-1_14	1.17904
		TGGTTAGCATTACGAC-1_13	0			CTGAAGTGTGTTCGAT-1_13	2.45527			CATATTCCACATTCGA-1_13	2.96088											TACCTTATCGTCCGTT-1_13	0					CACCTTGTCATCGCTC-1_13	0									TGCGGGTAGAAACCAT-1_14	0			GATTCAGCAGCTGTAT-1_14	0
		TGTCCCAGTCGAGATG-1_13	3.61641			CTGCCTAGTGTAACGG-1_13	4.07066			CATCAGAAGTGTCCCG-1_13	3.87243											TACGGATCAACACCCG-1_13	0					CACTCCAGTCTTCAAG-1_13	2.51025									TGGCCAGCACGTTGGC-1_14	0			GATTCAGCAGCTTCGG-1_14	4.07264
		TGTCCCAGTCGCATAT-1_13	0			CTGTGCTCATATGGTC-1_13	0			CATCCACGTACTCAAC-1_13	6.05222											TACGGTATCCACTGGG-1_13	0					CAGAGAGCAAGCTGTT-1_13	0									TGGCTGGAGCGTCTAT-1_14	0			GCATGATAGGCGACAT-1_14	0
		TGTGTTTGTTATCACG-1_13	0			CTGTGCTGTAAGCACG-1_13	0			CATGACATCTCATTCA-1_13	0											TACTTGTGTAAATGAC-1_13	0					CAGCTGGTCTGGCGTG-1_13	0									TGTTCCGCACCGAAAG-1_14	0			GCATGTAAGAGGACGG-1_14	3.94375
		TTAGGACAGACGCTTT-1_13	4.82437			CTGTTTAAGATCCGAG-1_13	2.57722			CATTATCAGAGCAATT-1_13	2.85996											TAGTTGGTCGGGAGTA-1_13	5.25382					CAGTCCTGTTTGACAC-1_13	0									TTATGCTAGTATCGAA-1_14	0			GCATGTATCGTTGCCT-1_14	0
		TTCGGTCCACCAGCAC-1_13	1.66028			CTGTTTATCCGGGTGT-1_13	0			CCCAGTTAGACCTAGG-1_13	0											TATTACCTCTCGTTTA-1_13	1.47408					CATCAGAGTCGAGTTT-1_13	0									TTCCCAGAGGGAAACA-1_14	0			GCGAGAATCCGCATAA-1_14	0
		TTCTACACATTAGCCA-1_13	0			CTTAACTCATGTTCCC-1_13	5.32483			CCGGTAGCATACTCTT-1_13	0											TCAGGATGTATTCTCT-1_13	0					CATCCACAGGGATACC-1_13	0									TTCTCAATCTGTCCGT-1_14	0			GCGCAGTGTCTTCGTC-1_14	2.40826
		TTTACTGGTTACGTCA-1_13	2.714			CTTGGCTGTCTTCGTC-1_13	0			CCTACCAGTTGAGTTC-1_13	2.34294											TCAGGATGTCGATTGT-1_13	0					CATGCCTCAATTCCTT-1_13	0									TTGGCAAAGACAAAGG-1_14	1.63024			GCGCGATTCAACGGGA-1_14	0
		TTTGCGCCAGCTCGAC-1_13	2.36667			GAACCTAGTAAAGTCA-1_13	2.95828			CCTTTCTTCCAAGTAC-1_13	2.38556											TCAGGTAAGGAACTGC-1_13	0					CATGGCGAGCGCCTTG-1_13	0													GCTTGAATCAACGCTA-1_14	0
		CAGATCACAGTCGTGC-1_16	0			GAACCTAGTGTTCTTT-1_13	0			CGACCTTGTAAGGGAA-1_13	3.18828											TCGGGACAGCTGTTCA-1_13	0					CCAATCCAGTTCCACA-1_13	0													GGACAGACACTTACGA-1_14	0
		GCATGATAGCTCAACT-1_16	3.19593			GACGTGCGTTCGCTAA-1_13	0			CGACTTCGTCGAATCT-1_13	4.03229											TCGTACCGTACGAAAT-1_13	0					CCAATCCGTCGAATCT-1_13	0													GGAGCAAAGTGTTAGA-1_14	0
		GGCGACTCAATACGCT-1_16	0			GACGTTAAGCGTGTCC-1_13	0			CGAGCCATCCAGTAGT-1_13	0											TCTATTGAGAATTCCC-1_13	0					CCAATCCGTCGCTTTC-1_13	0													GGCGACTGTGGCCCTA-1_14	0
						GACGTTAAGTCACGCC-1_13	3.46619			CGATCGGGTCGAGATG-1_13	4.55695											TCTATTGAGGCAAAGA-1_13	0					CCACGGACATCAGTAC-1_13	0													GGGCATCAGAGTACAT-1_14	4.34932
						GACTAACGTCGCTTTC-1_13	0			CGCCAAGAGTACGCGA-1_13	0											TCTTTCCTCACAGTAC-1_13	0					CCCAATCAGGCCATAG-1_13	0													GGGTCTGCAGGATTGG-1_14	3.88246
						GAGGTGACATGGTCAT-1_13	0			CGCCAAGTCGAGCCCA-1_13	4.68131											TGACAACGTATGAAAC-1_13	0					CCCTCCTCACGGACAA-1_13	0													GGGTCTGTCAGTTGAC-1_14	0
						GAGTCCGGTAGAGGAA-1_13	0			CGCTTCAGTCCATCCT-1_13	0											TGACTTTAGCAGACTG-1_13	0					CCGGTAGGTTCGGCAC-1_13	0													GGGTTGCGTTACTGAC-1_14	0
						GATGAAAGTTACAGAA-1_13	2.06582			CGGAGCTCATGGTCTA-1_13	5.00889											TGGCCAGAGGCATGGT-1_13	0					CCTAAAGCATCCCACT-1_13	0													GGTGTTAGTTCCACTC-1_14	0
						GATGCTACATCAGTCA-1_13	0			CGGAGTCGTCCGAGTC-1_13	2.50489											TGGTTAGGTTAAGATG-1_13	0					CCTACACGTATTAGCC-1_13	2.33785													GTATTCTCATCGGGTC-1_14	0
						GATTCAGAGCGCTTAT-1_13	2.62378			CGTCACTGTAGCCTAT-1_13	2.8976											TGGTTAGTCAACACTG-1_13	0					CCTACCACAATTCCTT-1_13	2.86885													GTGAAGGCAGCTCGAC-1_14	1.20786
						GCAAACTAGAGCAATT-1_13	1.55716			CGTCAGGCATGCATGT-1_13	2.26045											TTGGAACCAAAGTGCG-1_13	0					CCTAGCTAGCTGTTCA-1_13	0													GTGTGCGAGGGCTTCC-1_14	0
						GCACATACATCACCCT-1_13	0			CGTTAGAAGAAGGTTT-1_13	0											TTTATGCTCGGATGTT-1_13	0					CCTCAGTAGAAACGAG-1_13	0													GTTTCTAAGCACCGTC-1_14	0.790514
						GCAGTTAAGTACGATA-1_13	2.36842			CGTTAGATCAGCAACT-1_13	0											TTTGCGCTCTACGAGT-1_13	0					CCTCTGAAGACGCAAC-1_13	0													TACTTACGTGCACGAA-1_14	0
						GCATACAAGGCATGGT-1_13	0			CTACGTCAGTGTGAAT-1_13	0											ACGAGGAGTCTGCCAG-1_16	0					CCTTCCCCATCGGAAG-1_13	0													TCACGAATCCAGATCA-1_14	2.76442
						GCATACATCAACTCTT-1_13	4.47684			CTAGAGTGTTACCAGT-1_13	2.2748											ACGGGCTGTCTAGGTT-1_16	0					CCTTCGACAAACCTAC-1_13	0													TCAGATGCAGGAATCG-1_14	0
						GCGACCAAGAATGTGT-1_13	3.94366			CTCATTATCAGCACAT-1_13	0											AGTTGGTAGGGCTCTC-1_16	4.92201					CCTTCGACAGCTTCGG-1_13	0													TCAGCTCCACGGACAA-1_14	0
						GCTGCGAAGAGTCTGG-1_13	0			CTCGAAAAGATGTGGC-1_13	0											ATGAGGGCACCCAGTG-1_16	0					CCTTTCTCAGCTATTG-1_13	0													TCCACACTCATAGCAC-1_14	0
						GCTGCTTTCACCATAG-1_13	3.79664			CTCGGAGAGGTGCTTT-1_13	3.73075											CACACTCGTCCAACTA-1_16	0					CGAACATGTTCCACGG-1_13	0													TCTATTGGTCAAAGCG-1_14	0
						GGAATAACAACTGGCC-1_13	0			CTCGTCACAGCCTATA-1_13	2.20977											CCCTCCTAGATCCCGC-1_16	0					CGATGTAGTGCCTGTG-1_13	5.21709													TCTGAGACACTTAACG-1_14	0
						GGACATTAGGCTCAGA-1_13	0			CTCGTCAGTTTGACTG-1_13	0											CGACTTCGTTAGGGTG-1_16	2.42845					CGGACTGTCTAGCACA-1_13	0													TCTGAGAGTTTGGCGC-1_14	2.79358
						GGATTACCAACACCTA-1_13	0			CTGATCCGTTGCCTCT-1_13	0											CGTCACTTCCGAACGC-1_16	0					CGGAGTCAGCCGTCGT-1_13	0													TGCGCAGGTTTGGGCC-1_14	0
						GGCAATTAGAAACCTA-1_13	0			CTGGTCTAGCGACGTA-1_13	3.50778											CGTGTAAAGTAGCCGA-1_16	0					CGGAGTCCAGCCTTGG-1_13	0													TTAGGACCAGCCTATA-1_14	4.93208
						GGCGACTCAAGTAATG-1_13	0			CTGGTCTCAAAGAATC-1_13	2.48031											CTCGAAATCCCTTGCA-1_16	0					CGTAGCGCACAGTCGC-1_13	0													TTTATGCTCTGCCAGG-1_14	0
						GGCTCGACACAGGAGT-1_13	0			CTTAACTTCAGGTAAA-1_13	2.2782											CTCGGAGGTGCTTCTC-1_16	0					CGTAGCGTCTGCCAGG-1_13	4.75517													TTTCCTCAGATAGGAG-1_14	0
						GGGCACTCACTGTGTA-1_13	2.59081			GAAGCAGGTACCGTTA-1_13	1.92046											CTTAACTTCCCAAGAT-1_16	0					CGTCAGGAGTAACCCT-1_13	0
						GGTATTGTCCGCAAGC-1_13	4.06979			GAATAAGAGTGACATA-1_13	2.9945											GCGCAACGTCAATGTC-1_16	0					CGTCAGGGTTCCACAA-1_13	5.39978
						GGTGAAGGTCTTCTCG-1_13	0			GAATAAGTCAGCTTAG-1_13	3.70812											GCGGGTTCATCTACGA-1_16	0					CGTGTAAAGCTCTCGG-1_13	0
						GGTGCGTGTTCAGGCC-1_13	0			GAATAAGTCCTAGGGC-1_13	0											GTAGTCATCTAACTCT-1_16	0					CGTGTAACATTCGACA-1_13	0
						GGTGTTAAGTCTTGCA-1_13	0			GACCAATTCTATGTGG-1_13	0											GTATTCTAGATACACA-1_16	0					CTAATGGTCATCGGAT-1_13	0
						GTAACTGGTCTCCCTA-1_13	0			GACGTGCTCGTTGCCT-1_13	3.27999											TGTGTTTGTGTCTGAT-1_16	0					CTACACCTCAATCACG-1_13	5.17146
						GTACTCCCAGCTTAAC-1_13	0			GACTAACAGCTCCTCT-1_13	2.63853																	CTCACACTCGGCTTGG-1_13	0
						GTACTTTCAAGCCGCT-1_13	2.95117			GACTACACAGGAATGC-1_13	3.23671																	CTCATTAAGAGTCTGG-1_13	0
						GTAGGCCGTAACGTTC-1_13	3.67475			GAGCAGAAGCTTCGCG-1_13	2.29421																	CTCATTAGTCGAACAG-1_13	0
						GTATTCTAGGGTTTCT-1_13	0			GATCGTAGTCTTCAAG-1_13	3.89884																	CTCATTAGTGTTTGTG-1_13	0
						GTCACAAAGCAAATCA-1_13	0			GATGAGGCAGGATTGG-1_13	5.59864																	CTCGAAATCCTGTACC-1_13	0
						GTCACAAAGGTGATAT-1_13	0			GATGAGGGTCGCGGTT-1_13	4.34601																	CTCGGAGAGAATTGTG-1_13	2.69502
						GTCACGGTCCAAACTG-1_13	0			GCACATAGTGGAAAGA-1_13	4.0712																	CTCGGAGCAGACACTT-1_13	0
						GTCTTCGCAAGTTGTC-1_13	2.10882			GCATACAAGCACCGTC-1_13	5.02012																	CTCTGGTAGGATATAC-1_13	0
						GTGCAGCAGCAGATCG-1_13	0			GCATACAGTGGCCCTA-1_13	4.0407																	CTCTGGTGTGGTAACG-1_13	0
						GTGCAGCTCGACGGAA-1_13	0			GCATGCGCAACACCCG-1_13	1.61265																	CTGAAGTAGATATACG-1_13	0
						GTGCGGTAGTTGTCGT-1_13	0			GCATGTAAGGGTTCCC-1_13	5.26387																	CTGATAGGTCTAGGTT-1_13	0
						GTGCTTCGTTGTCGCG-1_13	0			GCTCTGTCACCCATGG-1_13	2.65733																	CTGCCTACAGGTGGAT-1_13	0
						GTGGGTCGTACTTCTT-1_13	2.73834			GCTGGGTAGACGCAAC-1_13	3.54588																	CTGCGGACAAGCCATT-1_13	0
						GTTACAGCATCCGTGG-1_13	0			GCTGGGTAGCCATCGC-1_13	0																	CTGCGGATCTGGAGCC-1_13	0
						GTTACAGGTCGAGTTT-1_13	0			GCTGGGTCAGCAGTTT-1_13	2.72381																	CTGCTGTAGGACGAAA-1_13	0
						GTTCATTAGAGGACGG-1_13	0			GCTTGAAGTAGTACCT-1_13	0																	CTGTTTACAGTTTACG-1_13	0
						GTTCTCGCATGCAATC-1_13	4.17177			GGAATAACAGCTCGCA-1_13	0																	CTTAACTCATCCCACT-1_13	3.82918
						TACCTTATCCCAACGG-1_13	1.59082			GGACAAGTCTTGTATC-1_13	0																	CTTCTCTTCAAGGTAA-1_13	1.80479
						TACGGGCAGTACGACG-1_13	1.83226			GGACAGAAGCAGGTCA-1_13	3.56237																	CTTTGCGCAGGTGCCT-1_13	0
						TACGGGCGTGAAAGAG-1_13	0			GGACAGACACCAGGCT-1_13	0																	GAAACTCCAGGACCCT-1_13	0
						TACGGTAAGTTGAGAT-1_13	0			GGACAGACATGATCCA-1_13	0																	GAACCTATCTTACCGC-1_13	0
						TACTTACTCAGCTCTC-1_13	0			GGACAGAGTAGATTAG-1_13	4.87231																	GAAGCAGTCTTAGAGC-1_13	0
						TATTACCTCGCCCTTA-1_13	0			GGTGCGTTCACCTTAT-1_13	0																	GAATGAACATTGGTAC-1_13	0
						TCAACGATCCTGTACC-1_13	0			GTAACTGGTCGTCTTC-1_13	1.67811																	GAGGTGAGTAGAGGAA-1_13	0
						TCAGGTATCATATCGG-1_13	4.65326			GTACGTAAGGCAGGTT-1_13	0																	GAGTCCGGTAGCGTCC-1_13	0
						TCAGGTATCTACCTGC-1_13	0			GTACTTTAGGGATACC-1_13	1.69823																	GATCGTAAGTGGGTTG-1_13	0
						TCCACACCAAGACACG-1_13	2.36448			GTACTTTCATTAACCG-1_13	3.19987																	GATCTAGAGGCTAGGT-1_13	0
						TCCCGATAGACTTGAA-1_13	1.55098			GTACTTTGTCGCATAT-1_13	1.68273																	GCAATCAAGGCAATTA-1_13	0
						TCGCGAGAGAAGGCCT-1_13	2.71663			GTAGGCCGTCTTGTCC-1_13	0																	GCACTCTAGAAGAAGC-1_13	0
						TCGGGACCACCAGCAC-1_13	0			GTATTCTCACTCTGTC-1_13	3.90218																	GCAGCCAAGAGGGATA-1_13	0
						TCGGTAACAATCCGAT-1_13	3.47756			GTATTCTCAGCTTAAC-1_13	0																	GCAGCCAGTTTGCATG-1_13	0
						TCGGTAATCGAATCCA-1_13	0			GTCTTCGAGCGTGAGT-1_13	0																	GCCAAATGTGTTCGAT-1_13	0
						TCTATTGAGGACCACA-1_13	1.57211			GTGCATATCTGCCCTA-1_13	2.38795																	GCGCCAAAGCCTATGT-1_13	3.69535
						TCTGAGAGTCATGCCG-1_13	1.63854			GTGCTTCGTTACGGAG-1_13	0																	GCGCGATCATGGTTGT-1_13	0
						TCTTCGGTCTTTACAC-1_13	4.65942			GTGGGTCAGCTAAGAT-1_13	0																	GCTCTGTCATGCAATC-1_13	5.34642
						TCTTTCCTCACAAACC-1_13	0			GTGGGTCAGCTAGTGG-1_13	4.94536																	GCTTGAACACCTTGTC-1_13	0
						TGACTTTGTGTGCCTG-1_13	0			GTGGGTCGTGCGAAAC-1_13	4.2917																	GCTTGAAGTCGCATAT-1_13	0
						TGAGCATAGACTCGGA-1_13	2.4543			GTTCTCGTCACAGTAC-1_13	0																	GCTTGAATCGCTTGTC-1_13	0
						TGAGCATTCACATGCA-1_13	2.47365			TACTCATAGTTTCCTT-1_13	1.72614																	GCTTGAATCTGTCTCG-1_13	1.82458
						TGAGCCGAGGCAAAGA-1_13	1.36754			TAGAGCTTCAGCGATT-1_13	0																	GGAATAAAGTGGAGAA-1_13	0
						TGCCCATTCGAGCCCA-1_13	3.92346			TAGTTGGGTAGAAGGA-1_13	4.30085																	GGACATTTCACAATGC-1_13	0
						TGCCCTAAGGCTAGGT-1_13	4.25523			TCAATCTGTAAACACA-1_13	0																	GGACATTTCACGCATA-1_13	0
						TGCGCAGAGTCCGTAT-1_13	0			TCAATCTTCGAGAGCA-1_13	2.57348																	GGACATTTCTTACCTA-1_13	0
						TGCGTGGTCGGTCTAA-1_13	2.18768			TCACAAGCACCTATCC-1_13	1.64021																	GGCCGATGTTCCAACA-1_13	1.54544
						TGCTACCAGAAGAAGC-1_13	2.09059			TCAGATGGTACAGACG-1_13	1.45114																	GGGAATGTCAATCTCT-1_13	0
						TGGCTGGGTACCGTTA-1_13	0			TCAGATGTCGTTTGCC-1_13	1.61749																	GGGACCTGTGTTAAGA-1_13	0
						TGTATTCAGACTGTAA-1_13	4.90259			TCAGGTAGTTAAGATG-1_13	2.23807																	GTAACTGGTACCGCTG-1_13	1.73033
						TGTGGTAAGCTAAACA-1_13	2.20186			TCAGGTATCCTGCTTG-1_13	0																	GTACGTACAAATCCGT-1_13	0
						TGTGGTAGTAAGGATT-1_13	2.38124			TCGTACCCAGGTCTCG-1_13	0																	GTACGTACAACTGCGC-1_13	0
						TTAGTTCTCACGCATA-1_13	0			TCGTACCTCTGCTTGC-1_13	0																	GTACGTAGTATATGAG-1_13	0
						TTAGTTCTCCAACCAA-1_13	1.49012			TCTTCGGAGGCAGTCA-1_13	1.5706																	GTACTCCTCTTGTACT-1_13	0
						TTATGCTCAAGGACTG-1_13	0			TCTTCGGGTCTAGCCG-1_13	0																	GTACTTTAGTCGTTTG-1_13	0
						TTCCCAGCAAAGGAAG-1_13	1.62334			TGACGGCAGGACATTA-1_13	0																	GTAGGCCAGGCCCGTT-1_13	3.79689
						TTCGGTCTCAGCACAT-1_13	1.58989			TGACTTTAGAGATGAG-1_13	3.20743																	GTAGTCAGTTCGCGAC-1_13	0
						TTGACTTGTCTCCCTA-1_13	0			TGACTTTCATGGTCTA-1_13	1.55509																	GTAGTCAGTTGATTCG-1_13	0
						TTTCCTCAGAACAACT-1_13	0			TGAGGGACAGTGGAGT-1_13	0																	GTATTCTAGTTGCAGG-1_13	0
						TTTGCGCCACATAACC-1_13	0			TGATTTCAGCTAAACA-1_13	0																	GTCACAAGTCAGCTAT-1_13	0
						TTTGCGCTCATCGGAT-1_13	0			TGCCCATTCATCTGCC-1_13	0																	GTCACAATCCGTTGTC-1_13	0
						AAAGATGTCCGTCATC-1_16	4.22472			TGCGCAGCACTTAAGC-1_13	1.612																	GTCACGGGTCTAGTGT-1_13	0
						CAGCTGGAGAAACGCC-1_16	4.09773			TGCGGGTAGGTACTCT-1_13	4.1462																	GTCGGGTCATGCTAGT-1_13	0
						CATCGGGTCAACGAAA-1_16	0			TGCGGGTGTGCCTGTG-1_13	0																	GTGCTTCGTCCCTACT-1_13	0
						GACAGAGAGATCACGG-1_16	2.58512			TGGACGCCATCCTTGC-1_13	2.68139																	GTGCTTCGTGTTGGGA-1_13	0
						GAGGTGAGTTAGATGA-1_16	0			TGGACGCGTATTCGTG-1_13	0																	GTGGGTCAGCGATAGC-1_13	3.33491
						GGCGACTTCTTTACGT-1_16	0			TGGCTGGGTGGTGTAG-1_13	2.5394																	GTGGGTCAGCGTTTAC-1_13	1.8917
						GGGTCTGTCTGGTATG-1_16	3.22769			TGTGTTTAGGTAAACT-1_13	1.51983																	GTTAAGCTCAGCATGT-1_13	0
						GTGCTTCTCTCGCATC-1_16	0			TTAGGCAAGATCCCAT-1_13	4.4389																	GTTCGGGGTTCAGGCC-1_13	5.36613
						GTTACAGGTAAAGTCA-1_16	1.81721			TTAGGCACACAGGCCT-1_13	4.61611																	TACACGAAGTACACCT-1_13	0
						TACCTTAGTCTCCACT-1_16	0			TTCGGTCCATGTAAGA-1_13	2.33869																	TACACGATCTTTCCTC-1_13	0
						TCTCTAACATCGGGTC-1_16	0			TTCTTAGGTACGACCC-1_13	0																	TACCTTACACATCCAA-1_13	0
						TCTTTCCTCTGTCTCG-1_16	0			TTGAACGTCCTTGACC-1_13	2.75541																	TACGGGCGTGTGCCTG-1_13	0
						TGGTTCCCAAACTGTC-1_16	4.0462			TTTATGCAGATATGGT-1_13	0																	TACTCGCTCTTGTATC-1_13	0
						TTCCCAGAGCTGATAA-1_16	0			TTTATGCGTTCCACTC-1_13	0																	TACTTACTCGTACCGG-1_13	3.75995
						TTCTACAGTACCATCA-1_16	1.80564			TTTCCTCTCTCCCTGA-1_13	3.69378																	TACTTGTAGCTCCCAG-1_13	0
										AGAGCGAAGAAGGGTA-1_16	3.80054																	TAGCCGGAGTATTGGA-1_13	0
										GCAATCAAGCAGCGTA-1_16	2.74263																	TAGGCATGTAGTAGTA-1_13	0
										GCAGTTAGTGTTGAGG-1_16	0																	TATCAGGTCGAATCCA-1_13	0
										GCATGCGTCCGAACGC-1_16	0																	TCAGCTCTCACCGGGT-1_13	0
										GGACAAGAGTGTGGCA-1_16	1.96712																	TCAGGTATCTCTTATG-1_13	0
										GTGGGTCTCCACGCAG-1_16	1.7564																	TCATTACGTTAGGGTG-1_13	3.55409
										GTGTGCGGTTATCGGT-1_16	2.83472																	TCATTTGCACGAGAGT-1_13	0
										TCACGAACACTGTTAG-1_16	0																	TCATTTGGTACTTAGC-1_13	4.3836
										TCTCTAAGTCAGTGGA-1_16	0																	TCGGGACAGTTATCGC-1_13	0
										TTCTTAGCAAGTAGTA-1_16	1.63821																	TCGGGACGTTCTGAAC-1_13	0
																												TCGTACCGTTCCGGCA-1_13	0
																												TCGTAGATCTCAACTT-1_13	0
																												TCTATTGAGAGTAATC-1_13	2.54922
																												TCTGAGAAGTGGGTTG-1_13	0
																												TGACAACAGCTTTGGT-1_13	0
																												TGACTAGTCCGATATG-1_13	1.51983
																												TGAGAGGCAAAGGAAG-1_13	4.05963
[truncated: 34 more rows]
[truncated: 58 more columns]

[truncated: 34 more sheets: Figure 3C, Figure 4A, Figure 4B, Figure 4D, Figure 5A, Figure 5C, Figure 5F, Figure 6A, Figure 6B, Figure 6C, Figure 6E, Figure 7B, Figure 7D, Figure 7E, Figure 7F, Supplemental Figure 2B, Supplemental Figure 3, Supplemental Figure 4, Supplemental Figure 5A, Supplemental Figure 5B …]
